# Supplementary material for: Combinatorial Smad2/3 Activities Downstream of Nodal Signaling Maintain Embryonic/Extra-Embryonic Cell Identities during Lineage Priming
Source: Cell Rep. 2018 Aug 24;24(8):1977–1985.e7. doi: 10.1016/j.celrep.2018.07.077 (PMC6113931; doi:10.1016/j.celrep.2018.07.077)
Supplement: Table S1. Related to Figures 1 and 3 — List of differentially expressed genes (fold change > 1.5; p < 0.05, ILMN_GENE) in Smad2 KO, Smad3 KO and Smad2/3 DKO ESC, d2 EBs and d3 EBs as determined by microarray profiling (Illumina MouseWG-6 v2.0 Expression BeadChip microarrays) in comparison to WT ESCs, d2 and d3 EBs. [file mmc2.xlsx]

## Sheet: Smad23_DKO_ESCs
nuIDs	logFC	Fold Change	AveExpr	t	P.Value	adj.P.Val	B	ILMN_GENE	geneSymbol	PROBE_ID	ENTREZ_GENE_ID	GENE_NAME	ACCESSION	PROBE_SEQUENCE
9pUrk57I7Pe7nfN_gE	-4.67597	-25.5628	9.27426	-4.89713	0.000343677	0.699617	-3.0223	Lefty2	Lefty2	ILMN_2713164	320202	left-right determination factor 2	NM_177099	GGCCCAGGTGCATGCTGTAGATGTATTCTGTGTGCTCTTATCTTGGAAAC
f.8X2KDuHZ6Veimd4U	-4.37957	-20.8153	10.0656	-6.31427	3.47659e-05	0.216754	-2.6928	Lefty1	Lefty1	ILMN_1246073	13590	left right determination factor 1	NM_010094	TTTTTACCTTCGAGGAATGTGACTCGCTGGCCCCTGGAGGCGCTCTGACC
QCJbtV33zAZX3DAf9E	-3.02619	-8.14654	7.2708	-3.52894	0.00401648	0.999844	-3.49672	Smad3	Smad3	ILMN_2772582	17127	SMAD family member 3	NM_016769	AAGAGCCGTGTCCCCTCTTCTTATAAACGCCCTTCTAATAAACTTTTCAC
u_6NJl1L1.UDT15UCc	-3.02121	-8.11846	9.79112	-2.30492	0.0393809	0.999844	-4.05693	Acta2	Acta2	ILMN_2693895	11475	actin, alpha 2, smooth muscle, aorta	NM_007392	TTGTGGATCAGCGCCTCCAGTTCCTTTCCAAATCATTCCTGCCCAAAGCT
Nd66OX794B5zsYVNe4	-2.60888	-6.10028	7.62223	-2.79971	0.0157466	0.999844	-3.81912	Pitx2	Pitx2	ILMN_3118071	18741	paired-like homeodomain transcription factor 2	NM_001042502	CTCTGGTGGATGCCTTGTTTCTGAAACTGCTATGTACGACCCATCCTGTG
BtF7vMrHdpfTTlSUxs	-2.32723	-5.0184	6.62633	-3.50832	0.00417382	0.999844	-3.50521	Gbp2	Gbp2	ILMN_3122961	14469	guanylate binding protein 2	NM_010260	GTCACCTGTGTTATAGGTACTCTCGGCCTTCATCATGCCCAGCCATACGT
6_p3iB6n.V76KK0bSU	-1.9644	-3.90249	6.15044	-2.57534	0.0239304	0.999844	-3.9258	Tmem92	Tmem92	ILMN_2866742	544806	transmembrane protein 92	NM_001034896	TTGGGCTCTGAGAACTGGGCTTTTCCCTGTTGGAGGAGGTCACGTCAGCC
oh6kg66ybUsICqJc0s	-1.94573	-3.85232	7.58049	-3.20396	0.00737565	0.999844	-3.63504	Mthfd1	Mthfd1	ILMN_2770528	108156	methylenetetrahydrofolate dehydrogenase (NADP+ dependent), methenyltetrahydrofolate cyclohydrolase, formyltetrahydrofolate synthase	NM_138745	GACTGGGCAGAATGGTGGTAGCGTCCAGTAAGAAAGGGGAGCCTATCAGT
iopzuUrX6.jqRrBUUk	-1.94259	-3.84396	6.22043	-2.38463	0.0340352	0.999844	-4.01811	OTTMUSG00000000281	Gm11237	ILMN_2829549	100502924	predicted gene 11237	NM_001081645	GGAGGCTATGTGCCAGGTCCTTGGTTTGATGGGCACGGTAACCCACCAGC
fmlEH6O1RN3gz5ep3k	-1.92425	-3.79539	7.84537	-3.79185	0.00246747	0.999844	-3.39191	Cd59a	Cd59a	ILMN_1228942	12509	CD59a antigen	NM_007652	GCGGCCACAACTTGGATGTCCCACATCTCTGAATATTGCCTGGGCTCTGC
Bi0iglELtVKI7oCcQI	-1.86991	-3.65509	6.41696	-2.43898	0.0307976	0.999844	-3.99169	AF067061	AF067061	ILMN_2717345	236546	cDNA sequence AF067061	NM_199060	GAGTCAGAGGAAGCCACAAGTGTCCCCAGGAGATGTGGAAAGCTACAAAG
K2Ke0RAVLhKVDrikCE	-1.70276	-3.25524	5.6104	-2.60497	0.0226485	0.999844	-3.91158	Grm7	Grm7	ILMN_2872782	108073	glutamate receptor, metabotropic 7	NM_177328	TCGAGGCTGTCACACAAACCCAGTGACAGGCCCAATGGTGAGGCAAAGAC
6bSBNo00p11INldT50	-1.60525	-3.04249	6.35068	-2.28083	0.0411481	0.999844	-4.06868	LOC544808	AA623943	ILMN_1232020	544808	expressed sequence AA623943	XM_618920	CGTCAGAACATCGGATCATCAGGCTCCTCCAGAATCGCCCTCCATTGCTC
xvRpV7OAhdP3vX.HEY	-1.60403	-3.03991	6.58383	-3.21667	0.00720191	0.999844	-3.62945	Slc15a2	NA	ILMN_2653860	NA	NA	XM_147213	GTTCACGGCCCCTGTATGAAAGACCTCATTTCTGTTCCTTTTACTACACG
NidT_RPfXQTvEphNOc	-1.52516	-2.87819	8.35349	-3.07666	0.00936627	0.999844	-3.69168	Fgfbp1	Fgfbp1	ILMN_2759371	14181	fibroblast growth factor binding protein 1	NM_008009	GAGCTCCATTTGCACATTCTTCCTCAACATGTTACAGGCGACATCATGCT
95wh_Q8qjfe0nXnrEk	-1.50457	-2.8374	6.68934	-3.14966	0.00816672	0.999844	-3.65904	Tcstv3	Tcstv3	ILMN_2637059	236219	2-cell-stage, variable group, member 3	NM_153523	TGCTAAGACTTGCAATTAGGGGATCTTCTGTCAGCTCCTGCTGGTACAGC
NUijSOX83h.TqRSkRE	-1.48408	-2.79738	4.93884	-4.50885	0.000675576	0.701998	-3.13942	B930030P05Rik	Mettl20	ILMN_1238286	320204	methyltransferase like 20	AK047167	CCAGAGGATCAGATGCCTTTATCTGACTTTCATGGGCACCAGGCACACAC
NNNOLVNJQpKChEieko	-1.43897	-2.71128	9.51166	-5.26042	0.000185988	0.579785	-2.92412	Ptch1	Ptch1	ILMN_2460224	19206	patched homolog 1	NM_008957	ATCATCATGAGTCCCATCAGCCAAGGCAGGAAGGACACAGAGCTGGCAGG
lLM5QXqWTpwHkL6oKA	-1.38947	-2.61983	9.02098	-2.62676	0.0217487	0.999844	-3.90114	Dhrs7	Dhrs7	ILMN_1213456	66375	dehydrogenase/reductase (SDR family) member 7	NM_025522	AGTATATGCCAACCTGGGCCGCATGGCTAAACTGCAAGTTGGGGAAGGAA
ljtjtUK4KQbSi5ZOyo	-1.38249	-2.60718	6.69637	-2.57106	0.0241215	0.999844	-3.92786	Ankrd1	Ankrd1	ILMN_2950286	107765	ankyrin repeat domain 1 (cardiac muscle)	NM_013468	GATGTCGATGTCCCAAGGTGAAGGCAACGTCAGGAGTGCCGCATGTAGGG
unCUoolgNYoX0XIIko	-1.38246	-2.60713	6.27984	-3.80753	0.00239721	0.999844	-3.38587	Sfi1	Sfi1	ILMN_1256699	78887	Sfi1 homolog, spindle assembly associated (yeast)	NM_030207	GCTAAGCCAGGAGGAGCCGAAATCCGAGGACCTTCACCTAGAAGAGCAGG
of051Jce79f3Dd3.z8	-1.37803	-2.59912	6.11496	-2.28388	0.0409204	0.999844	-4.06719	Gbp1	Gbp2b	ILMN_1233293	14468	guanylate binding protein 2b	NM_010259	CTTTCATGCTCCAGCCTACTGTGTTTCCTTTCTAATCTCTCTTTTTATTT
NUe55RCtO1Dl1Ol0sk	-1.34109	-2.53343	6.96547	-3.807	0.00239958	0.999844	-3.38608	BC065085	Fam167a	ILMN_2974737	219148	family with sequence similarity 167, member A	NM_177628	CCACTGTGCTGCCACAAGGTCATGTCCAATGCCTCCATGGCCTCAGTAGC
WTdV7dj3Dk_9R4qEqE	-1.33828	-2.52849	6.59119	-2.98505	0.0111241	0.999844	-3.73323	Irgm1	Irgm1	ILMN_1234539	15944	immunity-related GTPase family M member 1	NM_008326	CATCTCCCCTGTCTCGATTCTAATGCATTGTTCCACTGAGGGACAGGGAC
0Uvo6Tz_6nT7utMJH4	-1.3239	-2.50341	6.61609	-3.14123	0.00829704	0.999844	-3.66279	Trim36	Trim36	ILMN_2857947	28105	tripartite motif-containing 36	NM_178872	CCAGTTGGATGGCATTATTTGTGGGCTCATTGTGTGGTCATAAGCACTTG
0b8QKOkv13WaxSCd5A	-1.32115	-2.49865	6.96718	-3.09575	0.00903646	0.999844	-3.6831	Utrn	Utrn	ILMN_1229819	22288	utrophin	AK020881	CGTTTACAAAGGATGGCAGTTTCCTCTCCGCGGTACCAGAAGCTCTGCAA
id4J3gz1euvydOE.Ug	-1.30745	-2.47504	9.03005	-3.32233	0.00590806	0.999844	-3.58357	Slc27a2	Slc27a2	ILMN_2515273	26458	solute carrier family 27 (fatty acid transporter), member 2	NM_011978	CTCTGAAGCTCTGAATATTCCCTGGTGGTTTAGCTCATGACATTTCCAGA
cq4d5wbua9dBAO7XX4	-1.25297	-2.38331	9.022	-4.07274	0.00147576	0.999844	-3.28721	LOC381904	NA	ILMN_2540464	NA	NA	XM_358675	GGGTGACTCTGCTAACGTGTGCGGTTCCTCAACAAAATGTGTCCTCCTTG
N6ojm1KAh8tXeJXoEc	-1.22701	-2.34082	7.24147	-4.51041	0.000673725	0.701998	-3.13893	BC014795	Tmem63a	ILMN_2769945	208795	transmembrane protein 63a	NM_144794	TGGGGAGATGCGTCCAGGAAAGACTTAGTCCCTCTGAGCCCTGGAACACT
lZJN9fdJQKlx28q4.k	-1.22222	-2.33305	8.70481	-2.39402	0.0334536	0.999844	-4.01354	Tssc8	NA	ILMN_2445958	NA	NA	NA	CGCAGCATCTTCCTTCTCAGCCAAAGGGCCTACTCGTTAGGGTGATTTGC
lm3NFTdbnffYQy4Qbo	-1.22076	-2.33069	9.53441	-2.4697	0.0291012	0.999844	-3.9768	Gdf1	Gdf1	ILMN_1236725	14559	growth differentiation factor 1	NM_008107	GCGTCTATCACCCATCTCCGTGCTCTTCTTCGACAATAGTGACAACGTGG
xuLtIqLRC7VSiO6AEE	-1.20722	-2.30893	5.21121	-2.27012	0.0419581	0.999844	-4.07391	LOC625360	BC147527	ILMN_2845658	625360	cDNA sequence BC147527	NM_001037925	GTGAGTGTCAGAGGGAGTCACAAGTGTCCCCAGGAGATGTGGAAAACAAC
fKB6eLn1k3_EoGSGnE	-1.19945	-2.29653	6.07501	-2.35564	0.0358939	0.999844	-4.03222	Tnnc2	Tnnc2	ILMN_2882658	21925	troponin C2, fast	NM_009394	AGGAACTGGCTGAGTGCTTCCGCATCTTTGACAGGAACGCAGACGGCTAC
lU9Op_sl960XS17p3w	-1.17319	-2.2551	6.13556	-3.42856	0.00484349	0.999844	-3.53843	Wnt5a	Wnt5a	ILMN_2511913	22418	wingless-type MMTV integration site family, member 5A	NM_009524	CCATTCATGGGCTTGGTAGCCTTCTGGTCACCTCAGTCCTGTGGCTCTTA
93U5U14KF.xJASUHgI	-1.1413	-2.2058	5.67994	-2.31395	0.0387373	0.999844	-4.05253	A430089I19Rik	A430089I19Rik	ILMN_2979672	331195	RIKEN cDNA A430089I19 gene	NM_177913	TCTCCATGCCCATCCTGAAGGACCTTTTACAGCAAACAGCCAACTGAAAG
cop1BC0uINIrvjupno	-1.13514	-2.1964	8.72047	-2.73554	0.0177549	0.999844	-3.84936	Hs3st3b1	Hs3st3b1	ILMN_1251178	54710	heparan sulfate (glucosamine) 3-O-sulfotransferase 3B1	NM_018805	GGAGGCTCCAACAAGTCAGTGAGAATCAGAGGTGTTGATGTGGGCGCTGG
led1.cgkoT.p1_nnF0	-1.12105	-2.17505	8.31991	-2.79096	0.0160067	0.999844	-3.82323	9830143E02Rik	Schip1	ILMN_1219232	30953	schwannomin interacting protein 1	AK036626	CTGCTCTCCTTTCTAGAAGCAGGACATTTTGGCTCCTTGGCTGCTACCTC
KcJGnqE0EKOXt71ono	-1.11752	-2.16974	8.18156	-3.7301	0.00276534	0.999844	-3.41594	Irf1	Irf1	ILMN_2649067	16362	interferon regulatory factor 1	NM_008390	CTAAGCACGGCTGGGACATCAACAAGGATGCCTGTCTGTTCCGGAGCTGG
rkrTaCd.7SMuVIANUo	-1.11054	-2.15926	6.74019	-2.28212	0.0410519	0.999844	-4.06805	Six1	Six1	ILMN_2904117	20471	sine oculis-related homeobox 1	NM_009189	GCAGGTCATCGGAAGCTCTTTTGTCAGATAGTGCCCAGAAAAATCCCAGG
EcRS6f73uVFAeKP7n4	-1.10686	-2.15376	6.24256	-3.51725	0.00410494	0.999844	-3.50153	D230019G01Rik	NA	ILMN_1252675	NA	NA	AK051921	CTACACCAGTGGCTTTGTTCTGTGCCCACCAAACTGAGGATTTGTGCTTG
cnsqFqgxfvfvjpJKkk	-1.06876	-2.09763	6.81241	-4.00673	0.0016641	0.999844	-3.31114	Tmem63a	Tmem63a	ILMN_2798340	208795	transmembrane protein 63a	NM_144794	GCTGTAGGGACCGGGGAATACCTTGTTCTTGTTGATGGCAGCAGGGCAGC
EJNVdJoLe6In8vI1ik	-1.06454	-2.0915	12.1044	-4.68548	0.00049556	0.699617	-3.08451	Pycr2	Pycr2	ILMN_2998548	69051	pyrroline-5-carboxylate reductase family, member 2	NM_133705	AGCATCCCCCTCAGCGGAAGTCTGTGGAGAGCTTTAGTTAGATCCGAGGC
lVJ91KDAzXd9L9NIXQ	-1.05089	-2.07181	6.28804	-2.86375	0.0139666	0.999844	-3.78919	Lip1	Lipa	ILMN_1254191	16889	lysosomal acid lipase A	NM_021460	CCCAGCTTCTCCAGGAATAAATATCCTCTCTTCAGTTTCATCAGACCTCA
rleAEIIq1NntL8Grlo	-1.04823	-2.06799	10.023	-2.20376	0.047323	0.999844	-4.10628	Klf7	Klf7	ILMN_1251426	93691	Kruppel-like factor 7 (ubiquitous)	NM_033563	GCCCTGAAAACAAGAAGAGGGTCCATCGCTGTCAGTTTAACGGGTGCCGG
llO91LR5zdYgVQHTow	-1.03913	-2.05499	8.40773	-2.30258	0.0395493	0.999844	-4.05808	Notch4	Notch4	ILMN_1220697	18132	notch 4	NM_010929	GCCATGTTCTCCAGTCACTGCTATCTCCGAGAACCCCAAACTCATGGATA
ue5qUmaWgXWeZn693s	-1.03423	-2.04801	7.78057	-3.3148	0.00599195	0.999844	-3.58681	Zfp560	Zfp560	ILMN_1258594	434377	zinc finger protein 560	NM_001004190	CTGTGCGGGCCAGCGCGGCCGGAACCTCCGCTGCGCGCTTGGTTCTCTGT
HiSrS_gFPSKRT9XJNE	-1.0231	-2.03228	5.89624	-3.0159	0.0104981	0.999844	-3.71917	Matn2	Matn2	ILMN_1230447	17181	matrilin 2	AK035102	GAGCAGGGTCAGTTGGAAACCATTCAGAGGCACCATTTCCCTAGCATCAC
KSkTUk9XOCj2fd1ios	-1.01138	-2.01584	6.17235	-3.35877	0.00551847	0.999844	-3.56797	Hecw2	Hecw2	ILMN_2526208	329152	HECT, C2 and WW domain containing E3 ubiquitin protein ligase 2	NM_001001883	CAGGCACATCCAGCATTCCCTATGAAGGATTCGCTTCTCTCCGAGGGAGT
6egiVez7VzKfR38fhU	-1.00765	-2.01063	5.84833	-2.22997	0.0451308	0.999844	-4.09349	Krt14	Krt14	ILMN_2722616	16664	keratin 14	NM_016958	CTGGAAGAGCCCCTGTATTGTCCCTATAGGCTTCACTCTTTACTTGACCC
60kjCuecUBSOF4vS1U	-1.00596	-2.00828	6.31063	-2.32663	0.0378505	0.999844	-4.04635	Tia1	Tia1	ILMN_1218118	21841	cytotoxic granule-associated RNA binding protein 1	AK009502	TCAGCAGATAAGGTGCTGCTACCAAACCAGATGACCTGAGTTCAGTCCCC
Tih0InhS.lDi6paLpA	-1.00196	-2.00272	6.75786	-2.83179	0.0148285	0.999844	-3.80409	Saa3	Saa3	ILMN_2772632	20210	serum amyloid A 3	NM_011315	GAGGACTCAAGAGCTGACCAGTTTGCCAATGAGTGGGGCCGGAGTGGCAA
ck6VNfp1OkjAdCitN0	-0.997792	-1.99694	5.27095	-3.28814	0.00629876	0.999844	-3.59831	Cdh15	Cdh15	ILMN_2610645	12555	cadherin 15	NM_007662	GCATGGCCCATCCTTGGCTCCATGGCAGATAAACTCAAGGAGGTCATCTC
6COsZzUpSJt1HtJWnQ	-0.991578	-1.98836	6.00936	-2.4144	0.0322233	0.999844	-4.00363	Pip5kl1	Pip5kl1	ILMN_1223829	227733	phosphatidylinositol-4-phosphate 5-kinase-like 1	NM_198191	AAGATGGTACGCTATCCAGGCCAGAGCGTCTCCACTGTCAGCCCGGCTCA
Ti46VGX8N0ldLIRKSk	-0.984989	-1.9793	6.28826	-2.37965	0.0343481	0.999844	-4.02053	Itpr1	NA	ILMN_1254130	NA	NA	AK087694	GAGTGATGGCCCACGCCTTTAATCTCAGCCCTCAGTAGACACAGGCAGGC
6TcTfNRTXGjV9JR6WU	-0.984168	-1.97817	6.70642	-2.5095	0.027037	0.999844	-3.95754	Olfr986	Olfr986	ILMN_2891121	258608	olfactory receptor 986	NM_146615	CATCTACATCTTATCCACCATCCTACGGATCCCTTCAGCCACTGGCCGCC
EFEaNHikeOylXeQYfU	-0.977624	-1.96922	4.86207	-2.79271	0.0159545	0.999844	-3.82241	Tnc	Tnc	ILMN_2463180	21923	tenascin C	NM_011607	ACCACACGGATCACTGAGGCACTGATGTAGGCCCCTCTGCAACGACTTCC
xkS7USK0gylNK1Ugcg	-0.969388	-1.95801	4.92984	-2.61817	0.0220991	0.999844	-3.90525	9830144J08Rik	Arap3	ILMN_1253668	106952	ArfGAP with RhoGAP domain, ankyrin repeat and PH domain 3	AK036638	GCACAGTGTCCACAGAGGTCAGAATAGGCCATCAGGTCCCCAGAACTAGA
cnG9SQdi.QqRw.XWec	-0.968793	-1.9572	6.37838	-2.65623	0.020587	0.999844	-3.88705	A930023F12Rik	NA	ILMN_1249274	NA	NA	AK044567	GCTACGTTCCAGCAACTCGAGTTTCAAGGGCACTAATTTCCTCCGCTGCT
ZUYh0pDVYNtBAIhGhI	-0.96293	-1.94926	6.86404	-2.25638	0.0430192	0.999844	-4.08061	Bcdin3d	Bcdin3d	ILMN_2736925	75284	BCDIN3 domain containing	NM_029236	CCACGAGACTCAGGCAATCCCCGAATCGTCAACAAAAGAGACACGGACAG
3X6H9x94tVQhdIzlKU	-0.958029	-1.94265	7.31875	-3.84546	0.00223562	0.999844	-3.37135	Lpar2	Lpar2	ILMN_2773817	53978	lysophosphatidic acid receptor 2	NM_020028	CCTTGGACTTTCTACTTCTGAGTCCCCCAAGACCTCAGATATGCCAGGCC
3h7B7ovOR6F6en1cuo	-0.95798	-1.94259	7.60144	-3.52937	0.00401331	0.999844	-3.49654	2010204K13Rik	NA	ILMN_2522062	NA	NA	NM_023450	GACTGTAACTGTGGAGTTATGCACTGGACCTGGCTGGCTTCCCTAGTGGG
WVR_g6dXd.ICKVcHCk	-0.954895	-1.93844	6.78948	-2.6927	0.0192334	0.999844	-3.86968	Cdh3	Cdh3	ILMN_1222853	12560	cadherin 3	NM_007665	CCCCACTTGGAATGGCTCCCTCTCTTTAGAAAGAGGCCCCTAACTAAGGC
uVzOxQuxcvp5dWUd4c	-0.952668	-1.93545	9.92052	-2.25962	0.0427667	0.999844	-4.07903	Mmp14	Mmp14	ILMN_1240726	17387	matrix metallopeptidase 14 (membrane-inserted)	NM_008608	CCCTATATGTACCAAGTGTACCTAGTTGGCTGCCTCCCGCCACTCTGACT
foV3nu3uG_suXuNu74	-0.949724	-1.9315	6.6758	-3.26256	0.00660805	0.999844	-3.60941	Syp	Syp	ILMN_2630182	20977	synaptophysin	NM_009305	GGACCCTCTGCTGTGTCTGTGACGTTGGTAGTGCCTGTGATCGTGTGTTG
6tcUSh_XZAEUTi3s0U	-0.942246	-1.92152	6.68907	-3.63952	0.00327026	0.999844	-3.45184	LOC381256	NA	ILMN_2526204	NA	NA	XM_358537	GTCCTACCACAGGACTTGCCTCGCAAAACACCACATGAGTCTGTATCACC
xfME1Eq95RNU7LkCoQ	-0.940274	-1.91889	7.0265	-2.54889	0.0251344	0.999844	-3.93853	Amigo2	Amigo2	ILMN_2678355	105827	adhesion molecule with Ig like domain 2	NM_178114	CTTATAACATCCACAGGGTTCTGCCACATCCCATGTAGTGCAAAGGGACA
BgcgJMfXlQEhneK8vo	-0.934561	-1.91131	5.55758	-2.92621	0.0124226	0.999844	-3.76025	Cd1d1	Cd1d1	ILMN_2734212	12479	CD1d1 antigen	NM_007639	GAACTAGAAAGCATACTTCCTGCCCAAACAGACGCTCTGAGGTTAGTTGG
Ni5W4uLi53QrJ96SxI	-0.920891	-1.89328	6.83668	-2.46706	0.0292432	0.999844	-3.97808	3010031K01Rik	NA	ILMN_2522460	NA	NA	NA	GAGTGCCCGTGAGTGAGTGAGTGCTCTCAAGGTAGCTTCTGGCAGTACAG
TOvoz1QK1eM3voorh0	-0.906131	-1.87401	5.54929	-2.76046	0.0169466	0.999844	-3.83759	AI854703	NA	ILMN_2725719	NA	NA	XR_035307	ATGGTTGGATATTCCCAAAGGTCCCTGATATCTGTTGGAGGAGGTGACTC
QmJ1oKUnsle0TeQ6TQ	-0.897998	-1.86348	8.8286	-2.55997	0.024623	0.999844	-3.9332	BC062185	Mcm9	ILMN_1229566	71567	minichromosome maintenance complex component 9	NM_199147	GCGAGCTCCGGAAGGCCAGCTGTAGCCCTGTCACATCTGCAATGGCATCA
udSl0GTTr.t2LeMD3s	-0.895109	-1.85975	5.50727	-2.27873	0.0413061	0.999844	-4.06971	EG328314	NA	ILMN_2695134	NA	NA	XM_488691	CTCCAGGCCTCAACGCATCATGGTTTTGTCTCGAGTCTGATAAATTCTGT
xVesiKGjvWRRJW4QIA	-0.882114	-1.84307	7.40999	-2.87993	0.0135491	0.999844	-3.78166	Tagln3	Tagln3	ILMN_2745930	56370	transgelin 3	NM_019754	CCCCTGGTAGAGAGGACGGATGTTCCGCACCACAGCCCGTGACAAAGAAA
xguPU5Pc0jRRIcKeh4	-0.875519	-1.83467	6.84054	-2.69789	0.0190481	0.999844	-3.86721	A330049H05Rik	Kcnq1ot1	ILMN_2574839	63830	KCNQ1 overlapping transcript 1	AK039482	GAAGTGATTCCATGCATTCTATCAGATCACCACAGACTAAGGCTGGACTG
xtK5YSF463_n1efbgs	-0.873965	-1.83269	5.40942	-2.5745	0.0239679	0.999844	-3.92621	Barx2	Barx2	ILMN_2437728	12023	BarH-like homeobox 2	NM_013800	GTCAGGTGCCGACAGACCTGATGGTCTTTGGCTTCCCTGCTTCGTGAAGT
9NIhXkTSI16_OfFEOU	-0.872547	-1.83089	5.85723	-2.32942	0.0376579	0.999844	-4.04499	LOC381524	NA	ILMN_2536748	NA	NA	XM_358609	ATCAGAGACCCTGCACATCAGAGATCCTGGTTGATGCTTACCACAATGCC
QUpEIoV_ON7RXuhecI	-0.868905	-1.82628	6.30737	-2.44267	0.0305891	0.999844	-3.98991	Foxp1	Foxp1	ILMN_2552236	108655	forkhead box P1	AK031837	CCAGGCACAAGAGGACCCTTGATGATCTGTCACCCTGTGGACCTGCTAAG
xK.V_6kBJJxGff17nE	-0.866633	-1.8234	10.6269	-3.46055	0.00456265	0.999844	-3.52504	Elavl2	Elavl2	ILMN_3121717	15569	ELAV (embryonic lethal, abnormal vision, Drosophila)-like 2 (Hu antigen B)	NM_207686	AGGTTTCCCTTGTGGGCAAACAGCAGCTACACGCTTCTTTCCTGTGCTAC
TX1LTovG3Ut1Vp_0fk	-0.865576	-1.82207	5.15926	-2.40734	0.0326446	0.999844	-4.00706	9030224M15Rik	Mettl24	ILMN_1255780	327747	methyltransferase like 24	NM_177793	CCTTCCAGTCATGGAGTTACGTCTCCAGTCTCCCCCGGCTTGTCACTTGC
Nk5VImBSkS0u_iHS5U	-0.857262	-1.8116	7.03023	-2.70587	0.0187664	0.999844	-3.86342	Abhd8	Abhd8	ILMN_3002505	64296	abhydrolase domain containing 8	NM_022419	GCATGCCCCAGAGCGAACCAGGCACAGTCAGTGTTGGAGACTCAGTGCCC
xJD4_Ue3iXepQMe2Sw	-0.852013	-1.80502	8.38591	-3.00495	0.0107162	0.999844	-3.72416	2310061J03Rik	NA	ILMN_2701750	NA	NA	XM_148411	AGCAATTGATTGCCACTGTCTGAGCCTCTGGGCCAAATACTGTCGCAGTA
H1YlUamB1yXh5in.wM	-0.851289	-1.80411	8.84002	-2.34149	0.0368357	0.999844	-4.03911	Prr7	Prr7	ILMN_3162239	432763	proline rich 7 (synaptic)	NM_001030296	TCCCGAGCCCCACGGGCGAACTCCTAGCCTGACTGCGAGGCTTTTTAAAT
NXclOunun1fGnLgj0o	-0.843387	-1.79426	9.39294	-4.02142	0.00162012	0.999844	-3.30578	Tro	Tro	ILMN_3129213	56191	trophinin	NM_001002272	CCTCTAGCCATGGTGGCTGTGGCTTCCCTTACGGCTAGTGAAGATTCAGG
3u2_kUl1VNFvFPGoNc	-0.841518	-1.79193	7.86135	-2.32027	0.0382931	0.999844	-4.04945	4121402D02Rik	Msl1	ILMN_2746421	74026	male-specific lethal 1 homolog (Drosophila)	NM_028722	GTGTCGTTGGCACCAGCCTCCCCCATCACCGTTACCATTACGGGAATCCT
3l3cL8CGHuXiOiXdSg	-0.837348	-1.78676	7.41316	-2.2492	0.0435836	0.999844	-4.08411	Prph	Prph	ILMN_2723622	19132	peripherin	NM_013639	GCCTCTCTAAGTTTAAAGACGACTGTGCCTGAGATGGAGCCTCTCCAGGA
9eKIJV4ieguiCOiunQ	-0.834111	-1.78276	7.8793	-2.31338	0.0387776	0.999844	-4.05281	D4Wsu114e	Miip	ILMN_3162138	28010	migration and invasion inhibitory protein	NM_001025365	CTGAGGAGAAGCCCCTGAGAGCTGGAAGTGGAGAAGATGGAGGTGGCTCA
cdSVG6vre1tzNMSfks	-0.827387	-1.77447	8.56607	-3.62142	0.00338197	0.999844	-3.45911	Evc2	Evc2	ILMN_2690938	68525	Ellis van Creveld syndrome 2	NM_145920	CTCCAGCCCACGTGGGTTGGTCTGTCCGTCTATATCATACAGCTTGCAGT
N87xVe_SUnV8oOEksk	-0.825511	-1.77216	6.04425	-2.72893	0.0179753	0.999844	-3.85249	Kitl	Kitl	ILMN_2751988	17311	kit ligand	NM_013598	TTATGTTACCCCCTGTTGCAGCCAGCTCCCTTAGGAATGACAGCAGTAGC
cjf363ioAUmTS6vfqQ	-0.825168	-1.77174	10.9688	-2.64522	0.0210138	0.999844	-3.89231	LOC100046741	NA	ILMN_2677472	NA	NA	XM_001476728	GATCTTTCTTGGTCTGAGGGAAAACCAGCGCATCAGTGGGTTCTTGGGCA
HUp.8eR1xCp71idE9Q	-0.825063	-1.77161	6.10726	-2.4574	0.0297697	0.999844	-3.98276	4930438O05Rik	NA	ILMN_2595651	NA	NA	NM_027507	CCAGGCTTTTTACTGCACTCCTACAAGGGCTGTTCCGAGCTCACATTCCA
K45EClbeCuTGG011Ro	-0.824106	-1.77044	4.90955	-2.44401	0.0305134	0.999844	-3.98925	Gprc5c	Gprc5c	ILMN_3127190	70355	G protein-coupled receptor, family C, group 5, member C	NM_147217	TGATGCACAAAGGCCCGTCTGAAGGTGCATACGACGTCATCCTCCCACGG
Qn1H0t0oFJum4KRx58	-0.810927	-1.75434	5.7937	-2.28345	0.0409524	0.999844	-4.0674	2410124H12Rik	NA	ILMN_1247719	NA	NA	XM_001473308	GCTTCCACTTCAGTCTCAGGAACCAGCGTGGCGTGAAGGCACTACTGCTT
HSDVKna_J4ZLh.7ufk	-0.806783	-1.74931	7.73801	-2.83644	0.0146998	0.999844	-3.80192	Ankra2	Ankra2	ILMN_1243090	68558	ankyrin repeat, family A (RFXANK-like), 2	AK054037	CAGAATCCCAGGGCTCGGTTGAGCTGACGCAGTGACTTTTGTGTGCTTGC
K50teZwdS2eV70uO3o	-0.801041	-1.74236	11.0992	-3.59728	0.00353703	0.999844	-3.46885	Tmem2	Tmem2	ILMN_2430220	83921	transmembrane protein 2	NM_001033759	TGCTCAGTCCTGCGCTAACTCCAGTCGCTGCCCTGTTCAGTGATGTCTGG
lnlCiKkgnoV8rzweLE	-0.793799	-1.73363	7.00779	-3.7474	0.00267833	0.999844	-3.40917	1110054H05Rik	NA	ILMN_2515726	NA	NA	XM_126489	GCTGCCAAGGAGAGGGCAGAAGCTGGACCCTTAGGTTATTAACTGAGTAC
QW1k1ijin9xLun0SxE	-0.793619	-1.73342	5.69771	-3.59765	0.00353457	0.999844	-3.4687	Atp8b3	Atp8b3	ILMN_2968170	67331	ATPase, class I, type 8B, member 3	NM_026094	CCGTCCGCATCCGAGGATGAGGCTTTCTACAGTGTGGCTTCACAGTACAC
BI7F0kO5SJCp1NfXzg	-0.787664	-1.72628	5.24283	-2.55725	0.0247475	0.999844	-3.93451	Col4a5	Col4a5	ILMN_2734755	12830	collagen, type IV, alpha 5	NM_007736	AGATGTACCTCAGCAATGTGCCAGAGCAAGGGCTCCATCCTTCCTTATGA
QNd3SN54B7_8m290ik	-0.787086	-1.72559	5.55291	-2.98191	0.0111897	0.999844	-3.73467	Mtmr11	Mtmr11	ILMN_2642922	194126	myotubularin related protein 11	NM_181409	ATCCTCTCTCAGATCTGCTGAAACTGTTTGTTAGCGTCGTTCTCAGAGGC
0f2TOzvKs5BJfyJ66U	-0.786889	-1.72535	5.03059	-2.38926	0.0337476	0.999844	-4.01586	Sox18	Sox18	ILMN_2645321	20672	SRY (sex determining region Y)-box 18	NM_009236	CTTTCGCATATGTATGTTAGGGTATGCAACAGCCTTTAGAGCTGGTGGCC
fhVGMSUaHUOVpV.UDA	-0.781934	-1.71943	7.63439	-2.23669	0.0445839	0.999844	-4.09021	Nlgn2	Nlgn2	ILMN_2972478	216856	neuroligin 2	NM_198862	GACCCCACGATACAGCCACGGACTCCAATGCCCGGCCCCTTTCCAAATAA
NTO1cC6L123XqeXges	-0.781749	-1.71921	7.52513	-2.8989	0.0130758	0.999844	-3.77287	OTTMUSG00000004461	Triqk	ILMN_1229340	208820	triple QxxK/R motif containing	NM_173746	CATATGTCCCTAAAGTGGAGTTCCTCGTCTCCTGGGCTGCCTGAACTGGT
9R.Xw1QknUv_4FOWdQ	-0.773643	-1.70958	7.07206	-3.34079	0.00570738	0.999844	-3.57566	Rtl1	Rtl1	ILMN_2438819	353326	retrotransposon-like 1	NM_184109	CACTTTCCTTAATCCCAAGCAGCTCCAGTTTTGTGAACCATGCCGCTCCA
uVisuClBKsjqAin2nQ	-0.763262	-1.69732	8.04636	-2.3333	0.0373915	0.999844	-4.0431	Mon1b	Mon1b	ILMN_2594558	270096	MON1 homolog b (yeast)	NM_173015	CCCGAGGTAGTGAAGGCCAACAGGGTAGATGGGAAAGAGGCTTCGGCTCA
cf7qX9z7q0n83GegoU	-0.757563	-1.69063	10.5458	-2.857	0.0141442	0.999844	-3.79233	Slc7a7	Slc7a7	ILMN_1240318	20540	solute carrier family 7 (cationic amino acid transporter, y+ system), member 7	NM_011405	CTTTGTGGGCCTTTCTATTGTGGGTCAGCTTTATCTACGCTGGAAGGACC
uYtVErVfq_EoEf6iLs	-0.756863	-1.68981	6.24882	-2.25619	0.043034	0.999844	-4.0807	Cd6	Cd6	ILMN_2769325	12511	CD6 antigen	NM_009852	CGAGTCCCCACAGGTCCCCTTGGGTTGACAGGAACACTTTGGGAGAGTGT
xUut6UnK5WCBtOOSEA	-0.755348	-1.68804	9.35671	-2.79113	0.0160017	0.999844	-3.82315	Dbp	Dbp	ILMN_2616226	13170	D site albumin promoter binding protein	NM_016974	CCAGTGGTCTGGCCAGCTAGGTGCCCGAAGAACGTCATGATGCAGACAAA
KoniTwEcpwt0l3h6Is	-0.75361	-1.68601	6.26448	-3.44241	0.00471981	0.999844	-3.53262	B430114K07Rik	Adipor2	ILMN_1251776	68465	adiponectin receptor 2	AK046591	GGAGCTGAGCATTAAACACTAGGCTAAGTCTCAGCCTCTGACTGGAGAGT
ilr7TnisukSQDlEBVQ	-0.753007	-1.6853	9.06462	-3.40827	0.00503063	0.999844	-3.54698	Ogfrl1	NA	ILMN_1236107	NA	NA	XM_973033	GCCGGTTGTCATGCTGAGGTAGTGGCACAGCAAAATGCCACAAACCCCCA
NdV6BoJ0sgrVN_7yRU	-0.743879	-1.67467	5.03637	-2.32898	0.0376878	0.999844	-4.0452	C030011I11Rik	A830018L16Rik	ILMN_1258032	320492	RIKEN cDNA A830018L16 gene	AK081222	CTCCCCTGGAACGGAAGCTCAGTAGAAGGTCCCATCTTGTGTTAGCACCC
ZeSJLp9d66K4hTVJ44	-0.740692	-1.67098	6.18307	-4.44359	0.000758293	0.74648	-3.16042	LOC212728	NA	ILMN_1231056	NA	NA	XM_134604	CTGCAGAGCAGTGGCTTCCTCTGGTGGAGGTGAGACCATCCCAGCTGATG
3qcn499Os18VLHh96U	-0.7397	-1.66983	6.19937	-2.44426	0.0304995	0.999844	-3.98913	2900011L18Rik	NA	ILMN_1226904	NA	NA	NA	GGGCTAGCTTGATTCTTCATGGTATCCTTACCCAGTACTGACTTCTGGCC
91qQp6AottN0rorQJ0	-0.738733	-1.66871	6.63387	-2.29933	0.0397845	0.999844	-4.05966	A530030B07Rik	NA	ILMN_1222825	NA	NA	AK040847	TCCGGGCAAGGCTGGAAAGGAGTCGTCATCTCAGGTGGAGGTCAAAGCTC
6Jo9Jd4SkCOSV_0fyk	-0.738273	-1.66818	8.8344	-2.72357	0.0181562	0.999844	-3.85503	Pard6a	Pard6a	ILMN_2773789	56513	par-6 family cell polarity regulator alpha	NM_019695	AGCGGATTCAGCCTCTGACAGGCAAAGATGCAGCCCTTGTCACTTTAGGC
l111dxBPx9SSHrjei0	-0.735645	-1.66514	6.72171	-2.23836	0.0444495	0.999844	-4.0894	2310047K21Rik	NA	ILMN_1238880	NA	NA	XM_488951	TCCTCCTCCCTCTACAACATTTACTTCCAGCAGACTGGTGATCTGGAGTC
HorvrnqAVCQBAuYoKI	-0.733222	-1.66235	7.11809	-2.54853	0.025151	0.999844	-3.93871	Aim2	Aim2	ILMN_1223868	383619	absent in melanoma 2	NM_001013779	GGAGGTGTTGGTGCTGGGAAACCCAAGCAAAACAAAGTGCGAGGAAGGAG
fUvfQoJfjobTl874zU	-0.729352	-1.65789	10.7405	-2.63849	0.0212791	0.999844	-3.89553	Adk	Adk	ILMN_2702471	11534	adenosine kinase	NM_134079	CCAGTTCTTCAAGGAAGCCTTGATGGACGTCATGCCTTATGTTGATATCC
ZFJUBT8.6AGS_11VBA	-0.728329	-1.65672	5.2022	-2.74311	0.0175054	0.999844	-3.84578	Nxn	Nxn	ILMN_2474011	18230	nucleoredoxin	NM_008750	ACCAGCCCAAACCATTTATTTTGGAAAACGCAGTTGTCCTCCCCCAACAA
0QHjjDk_gpAGiWV8Vw	-0.727579	-1.65586	5.85307	-2.41494	0.0321916	0.999844	-4.00337	Tceal1	Tceal1	ILMN_2695731	237052	transcription elongation factor A (SII)-like 1	NM_146236	CAAACTGATGATAATGCATTGGAAGGCAAAACGGAGCCGCCCTTACCCTA
63k3d0LVJ54Sl9ezVI	-0.726733	-1.65489	9.67321	-3.72119	0.00281128	0.999844	-3.41944	Zswim4	Zswim4	ILMN_2457408	212168	zinc finger SWIM-type containing 4	NM_172503	TCTGCATCTCTCTCAAGTCCCAGCTGCTGACAGGCCTTCCTGTATCCCAG
ciVUfO3dOwkZJApRKE	-0.724647	-1.6525	6.50202	-2.3673	0.0351349	0.999844	-4.02654	Dennd1c	Dennd1c	ILMN_2672353	70785	DENN/MADD domain containing 1C	NM_153551	GAGCCCCCACTTATGTCTCTCATGTAAGCACGCAGCAAAGGCCACAGGAC
uklSdwqYUZkycf4pdg	-0.723482	-1.65116	6.06596	-2.51221	0.0269021	0.999844	-3.95623	1700016K19Rik	1700016K19Rik	ILMN_1250938	74230	RIKEN cDNA 1700016K19 gene	NM_198637	GCAGCCCAGCTCTAAGGGCGACCACGCGCATAGCTACTTTGAGGCCTCGA
flbT3R7ElMeQKn95_4	-0.72102	-1.64835	6.09917	-3.05936	0.00967547	0.999844	-3.69948	LOC100048331	NA	ILMN_2689986	NA	NA	XR_034509	GCCCGTCATTCTCACTGTACAGCCATACTGCAAAGGGCTTTCTGCTTGTG
KLtfnO1yveyOVt3qtU	-0.72059	-1.64786	8.29232	-2.36482	0.0352948	0.999844	-4.02775	Celsr3	Celsr3	ILMN_2604070	107934	cadherin, EGF LAG seven-pass G-type receptor 3 (flamingo homolog, Drosophila)	NM_080437	AGTGTCCTTGCTATGTCCTAGGTTCTGTAGATGCCCGTCTCTGGGGTCCC
Qd4eXunv3i.7l3tcUg	-0.718996	-1.64604	8.53762	-2.23749	0.0445197	0.999844	-4.08982	6230415M23Rik	NA	ILMN_1241952	NA	NA	NA	CTCTGACTGCCTGTGGCTGTTTCTGAGTTTTGTGCCTCTGTCCTACCAGA
3elc6dqcuMtF9ShMTo	-0.715748	-1.64233	9.89046	-2.95991	0.0116615	0.999844	-3.74475	Nr2f6	Nr2f6	ILMN_2777598	13864	nuclear receptor subfamily 2, group F, member 6	NM_010150	CTGGCCCTATGGCTCGGGCTAGTGATAGTCACCTTCCAGGACATACATGG
TgE6FTXlX3iVLvJ17U	-0.714673	-1.64111	5.90948	-3.478	0.00441649	0.999844	-3.51777	Kcnn1	Kcnn1	ILMN_2664556	84036	potassium intermediate/small conductance calcium-activated channel, subfamily N, member 1	NM_032397	GAAACATGGACCCATCCTGCCCCTTCTGAGCCCAGTGTTAGCTCCTGTCC
9QEKiDC1XfSmf1SukY	-0.713207	-1.63944	10.0611	-3.32661	0.00586085	0.999844	-3.58173	Fbxw17	Fbxw17	ILMN_2615145	109082	F-box and WD-40 domain protein 17	NM_175401	CAAACAAGGGAGAATAAGTCCCCTCTTCAGGCGCTTTCCCAGGTGGCACG
9VqpcqOFvefAoHOO4I	-0.712341	-1.63846	8.32795	-2.40037	0.0330657	0.999844	-4.01045	Efemp2	Efemp2	ILMN_2866901	58859	epidermal growth factor-containing fibulin-like extracellular matrix protein 2	NM_021474	CCCGGGGGCCTAGGGATGACCGTTCTGCTTAAAGGAACTATGATGTGAAG
KLsaiGulLw3nr.hC4Q	-0.708288	-1.63386	7.39069	-2.21542	0.046335	0.999844	-4.10059	Il17rd	Il17rd	ILMN_1218196	171463	interleukin 17 receptor D	NM_134437	AGTGTACGGGAGACGGTGGCCAGTTAATCTGCTGGTTTTGACAAGTGACA
0xEh8lxJE0pWolK3pU	-0.706014	-1.63129	6.03816	-3.09067	0.00912314	0.999844	-3.68539	Leprel2	P3h3	ILMN_1239380	14789	prolyl 3-hydroxylase 3	NM_013534	TACACAGACTTAGCCTACAGCACATCAGGCCCGGGAGCCAGGTCTGGCCC
0VHd7DLRySvu.MkFPo	-0.705639	-1.63087	6.45252	-2.47756	0.0286818	0.999844	-3.97299	Ccdc88a	Ccdc88a	ILMN_1258136	108686	coiled coil domain containing 88A	NM_176841	CCCACTCTCTGTAATAGTCACTAGCAGGTTGTGTTTATAGCAACCATTGG
WL7X5RNWEZI1OSDiVY	-0.702065	-1.62683	9.00951	-2.84195	0.014549	0.999844	-3.79935	Grit	Arhgap32	ILMN_1225037	330914	Rho GTPase activating protein 32	NM_177379	AGTTGTCCTTGCCACATCCCGACACGCAGATCCATGCAGAATGAGCCCCG
frPUvFKnQoOnNympGk	-0.693872	-1.61762	6.66113	-2.4968	0.0276799	0.999844	-3.96368	Pard3	Pard3	ILMN_1253126	93742	par-3 family cell polarity regulator	NM_033620	GGTATTCCAGTTACCAGGGCTCAAGGAATGGCTATCTAGGCGGGCACGGC
B5eeHS.dWC1OK3lO4c	-0.693437	-1.61713	7.21516	-2.38298	0.0341388	0.999844	-4.01891	C230037E05Rik	NA	ILMN_2497226	NA	NA	NA	TGCCTGCTGACTCAGTTTCTCCCGAAGTCCATGAGGTCTGCCATGTGACT
fmGeZEnnR.uf1.kys4	-0.689704	-1.61295	6.98243	-2.30994	0.0390217	0.999844	-4.05449	Dmrta2	Dmrta2	ILMN_1243528	242620	doublesex and mab-3 related transcription factor like family A2	NM_172296	GCGACGCTGCGCACAGCTGCTCACTTTGTGCTTTCCTTTGCATAGGTATG
3uKhdgVa4o5JX9S_C8	-0.689659	-1.6129	6.02248	-2.18799	0.0486898	0.999844	-4.11397	Sema4f	Sema4f	ILMN_2998813	20355	sema domain, immunoglobulin domain (Ig), TM domain, and short cytoplasmic domain	NM_011350	GTGAGGGACCTCGAACCCCGGTGAGGATGCAGCCCTTTCCAGTTGAAGTT
056UyovF7n0QEbt5Sg	-0.688648	-1.61177	7.46457	-2.78936	0.0160546	0.999844	-3.82398	C530036F05Rik	NA	ILMN_2476373	NA	NA	NA	TGCTGGCCATAGGGAGTTACCTGTGCTTCACAAACACGTGTCTGCCAGGA
9Snm7hJKCSXdc70ioM	-0.68779	-1.61081	6.77271	-2.85397	0.0142248	0.999844	-3.79374	Msl3l2	Msl3l2	ILMN_2625654	73390	male-specific lethal 3-like 2 (Drosophila)	NR_003618	CAGGCTGCGTGTGACAGCAGGAAGCAGCCTCTCCTATGTTCAGAGGGAAT
NuKSCK7o3e4n4JSfrc	-0.68675	-1.60965	9.45721	-2.25521	0.0431107	0.999844	-4.08118	A730094H17Rik	NA	ILMN_2575994	NA	NA	AK043421	GTGAGGCAGAAGAGGTGTGGATCTCTGTGAGCTTGAAGCCAGCTTGGTCT
xnXz2I4nkRIEI5Tnro	-0.679333	-1.6014	8.84212	-2.85482	0.0142022	0.999844	-3.79334	Schip1	Schip1	ILMN_1244514	30953	schwannomin interacting protein 1	NM_013928	GCTCCTTATTCGAGATGAGCTGCACACAGAACAAGATGCCATGCTGGTGG
lq3LnOR_w9S5_gqgo0	-0.675943	-1.59764	6.89502	-2.46485	0.0293629	0.999844	-3.97915	E030038D23Rik	Tmcc1	ILMN_1249710	330401	transmembrane and coiled coil domains 1	AK087243	GGGTCTAGTGCTATGCACTTGTAATTCCAGTGCTTGGAAGGGGAAGGATC
BYtIDVGCjfFDXqOtVI	-0.66806	-1.58894	7.39607	-2.50056	0.0274883	0.999844	-3.96187	Gpr137b	Gpr137b	ILMN_3116885	83924	G protein-coupled receptor 137B	NM_031999	CGAGTCAGAAATCCCACGAAGGATCTTACCAATCCTGGGATGGTCCCCAG
ffjrKRLvCJ.XeKHl5o	-0.665644	-1.58628	6.23374	-2.18871	0.0486262	0.999844	-4.11361	B130044D17Rik	NA	ILMN_1256229	NA	NA	AK045185	CTTGATGGTAGGCACAGTGTTAAGAGCTTTCCTCTGAGGACTGCCTGCGG
0pE48_1YR0IpIrIpK4	-0.664878	-1.58543	5.81372	-2.23112	0.0450369	0.999844	-4.09293	Stim1	Stim1	ILMN_1216313	20866	stromal interaction molecule 1	AK031003	GGCACATGATTATTGTCCCGACACTCAAGAGGCAGAGGTAGAGGCAGGTG
rC11ARC0j9LIVJIXhE	-0.663221	-1.58361	8.03003	-2.2195	0.0459946	0.999844	-4.0986	Zfp819	Zfp819	ILMN_2619689	74400	zinc finger protein 819	NM_028913	AAGTCCTCCAAACACAAGTCAGATTTCAGTAGACCCAGCAGACCTGACAC
9Y_Bp5qEIJ6RUwXFVA	-0.661741	-1.58199	8.8248	-2.42488	0.0316081	0.999844	-3.99854	Rac3	Rac3	ILMN_2696749	170758	RAS-related C3 botulinum substrate 3	NM_133223	CGATTGAACGGCTGCGGGACAAGAAGCTGGCACCCATAACCTACCCCCAA
QvSeSHe_7t0uo.4U10	-0.6608	-1.58096	8.5298	-2.48495	0.0282929	0.999844	-3.96941	Zfp94	Zfp94	ILMN_1231471	22756	zinc finger protein 94	NM_009568	GTTCAGCTGCAGACTCTGTTGTGTGTCTCAGTGGGATTTTGACCATCCTC
lfakl0GIHaGkai_dys	-0.659915	-1.57999	8.76283	-2.79826	0.0157896	0.999844	-3.8198	Ubtd2	Ubtd2	ILMN_2669259	327900	ubiquitin domain containing 2	NM_173784	CTTCGGGCAGCCTCAACGAGAACTCGGACGGCACGGGAGTTGCTCTAGGT
Z0gjSa1B5nu5olb.FI	-0.657039	-1.57684	7.50541	-2.58235	0.0236209	0.999844	-3.92243	Zfp821	Zfp821	ILMN_2693387	75871	zinc finger protein 821	NM_029468	TCAGAAGATCAGCGGTCCAACTGCGCTGTGTGCGGAGCCCGTTTTACCAG
EnWV8cBFFi9GVoMB5I	-0.656311	-1.57605	8.45165	-2.96494	0.0115518	0.999844	-3.74244	Zfp90	Zfp90	ILMN_2487482	22751	zinc finger protein 90	NM_011764	GCTCCGCCCTTACTAAACACCACCGAGTTCACGCCCGGAATAAACTGCAG
ciIRNJQ7V1PoNWHUlY	-0.655599	-1.57527	9.79221	-2.72919	0.0179666	0.999844	-3.85237	Arl4a	Arl4a	ILMN_3066763	11861	ADP-ribosylation factor-like 4A	NM_007487	GAGAGACACATCAGCCAATGTCCCTCCATTGGAATCCCGACTCCAGCCCG
ljR0v37sw67cUsRtV4	-0.655467	-1.57513	7.72371	-2.47593	0.0287685	0.999844	-3.97378	Insig1	Insig1	ILMN_2606693	231070	insulin induced gene 1	NM_153526	GATCACTCAGTTTCTTGTGTATAATGGTGTCTACCAGTACACGTCCCCTG
c5Lfp5hOMhhrohESMU	-0.654541	-1.57412	8.0745	-2.38606	0.0339464	0.999844	-4.01741	Klhl15	Klhl15	ILMN_3143069	236904	kelch-like 15	NM_153165	TGCAGTCTTGGCTGCGACATGATAGACGACGGTGGAGACACACAGATACC
WIvora7vRCQHqZTlGc	-0.653483	-1.57296	7.40933	-2.30275	0.0395373	0.999844	-4.05799	Herc1	NA	ILMN_2637982	NA	NA	XM_001477062	AGAGTTGGAGGTCGGTGTGTTCACAAGCAAACTGGGCGCCATGCCACGCT
BJL13eLe54KJpdq730	-0.653147	-1.5726	10.9832	-2.53879	0.0256095	0.999844	-3.9434	1110002N22Rik	Tefm	ILMN_2938179	68550	transcription elongation factor, mitochondrial	NM_183275	AGCAGTTCCTCTCTGAGTCTGTGCTGAAGGAGCGGCCTCGGGTGTTCTTC
xpSSLS4jvIic_pxeO0	-0.652768	-1.57218	6.65376	-2.30106	0.0396591	0.999844	-4.05882	A430023D23Rik	NA	ILMN_2575417	NA	NA	AK039868	GGCCAGCAGAGTCAGTGAGATGTTAGAGAGCTATTGGGCTACCTGATGTC
3QiirDqKs1CqrVNhI8	-0.652576	-1.57197	6.50066	-2.93556	0.0122067	0.999844	-3.75594	Rkhd1	Mex3d	ILMN_2724702	237400	mex3 homolog D (C. elegans)	NM_198615	CAAGAGGAGGGTAATGGGAGGGTATCCAAGGGGGGTCCCATCGACAGATT
0orP8DVPUj5S.id3ok	-0.651932	-1.57127	5.75788	-2.31049	0.0389826	0.999844	-4.05422	Neto2	NA	ILMN_1222253	NA	NA	XM_922064	GGAGGTATTTTAAATCCCATTCCAGATTGCCAGTTTGAGCTCTCTGGAGC
ux6BxU9FRF4HrIBul4	-0.650632	-1.56986	5.69088	-2.2937	0.0401952	0.999844	-4.06241	Nkx3-1	Nkx3-1	ILMN_2759490	18095	NK-3 transcription factor, locus 1 (Drosophila)	NM_010921	TACTGGAACTACCCATTCACCCACACCTGAACTGGTAGAAACGTGGCCTG
ZoFSZT96uoef3EU.ls	-0.642202	-1.56071	8.02519	-3.48379	0.00436911	0.999844	-3.51537	Crry	Cr1l	ILMN_2688631	12946	complement component (3b/4b) receptor 1-like	NM_013499	GGAACCCAGCGCCATTTCTGGGTGGGACTGCTTTCTACACCATTTGCCGT
rieKEgS6yO46nTS_no	-0.641421	-1.55986	6.5003	-3.04541	0.00993227	0.999844	-3.70579	A430083I17Rik	NA	ILMN_2569440	NA	NA	AK040290	GAGCTGAGGACAGAACAGTGGTAGATGTGATGGGCTCATCAGTTGGCTGG
0d6y8SUEirTRdK35Uo	-0.641005	-1.55941	4.92302	-2.75613	0.0170844	0.999844	-3.83963	Igsf11	Igsf11	ILMN_1237582	207683	immunoglobulin superfamily, member 11	NM_170599	CTCTGGTAGTTACAGCCAACAGAGGGTCATCACCTCAGGTCTTGCCCAGG
xiBSrKvHdSNJIKXIio	-0.639466	-1.55775	7.40099	-2.24732	0.0437323	0.999844	-4.08503	2210011C24Rik	2210011C24Rik	ILMN_2767825	70134	RIKEN cDNA 2210011C24 gene	XM_985599	GAGAACCAGGGTAGGGTTACTCTCCAGATCAGCAGAAGGCCTAGAGAGGG
KqeRjgSEnJ6EiRegE8	-0.63801	-1.55618	5.96424	-2.59538	0.023056	0.999844	-3.91618	Ttc39a	Ttc39a	ILMN_2603888	230603	tetratricopeptide repeat domain 39A	NM_153392	GGGCTGCACGATGAACAGACAGCTAGCTGGACAGAGCACCTGGAAACATT
9vWdcHJXvx7lNL5Wd4	-0.633792	-1.55164	6.41271	-2.94802	0.0119245	0.999844	-3.7502	Mrrf	Mrrf	ILMN_2940766	67871	mitochondrial ribosome recycling factor	NM_026422	GTTCCGCTCCTAACTAGCCCTGTTTACTGTGCCATCAGTTGCCCGCTCTG
3OP_Izh18nR79eqdSk	-0.632237	-1.54997	6.07589	-3.66752	0.00310482	0.999844	-3.44066	Paqr7	Paqr7	ILMN_1222036	71904	progestin and adipoQ receptor family member VII	NM_027995	ATGATTTTGAGATATGACTCCTTAGCTCACTGTTTCCTGGGGCTCCAGGC
ZXNuWk_X3FH6uPORuY	-0.631991	-1.5497	7.08689	-2.46942	0.0291163	0.999844	-3.97694	Ttc9b	Ttc9b	ILMN_1237237	73032	tetratricopeptide repeat domain 9B	NM_028417	CCTATCGTGCCGGCATTGCCTTCTACCACTTGGGTGATTATGCACGTGCG
otev5J_hkHucvOxXWE	-0.630747	-1.54837	6.2035	-2.88188	0.0134999	0.999844	-3.78076	A930024F09Rik	Cyb5d2	ILMN_1238767	192986	cytochrome b5 domain containing 2	AK080730	GTCCTGGTTTGCAGCTTGGACGCAACTGTGCTAGTTATGTACCCTCCGAC
lsRkIlRSKeSgeClPfI	-0.628849	-1.54633	7.58065	-3.87242	0.00212762	0.999844	-3.36111	Med14	Med14	ILMN_1228189	26896	mediator complex subunit 14	NM_012005	GTACACGCAAGAGCCCACCAGAGGCTGCAGGAACTGAAGGCCATTCTTAG
ru.38FWwgEkegqNeiI	-0.628107	-1.54554	7.12106	-3.52024	0.00408213	0.999844	-3.5003	Nhlrc2	Nhlrc2	ILMN_3007312	66866	NHL repeat containing 2	NM_025811	GTGTTTTCTTTAACCCCGTAAGAAACAGCACTGGAAGGGATCCTGGAGAG
ri_PKeufof3Jd_3yXU	-0.628079	-1.54551	6.78007	-2.79022	0.016029	0.999844	-3.82358	KIF18A	Kif18a	ILMN_1243905	228421	kinesin family member 18A	AK082913	GAGTTGATTAGGCTGGTGCTTGGACTTTCTAGCCTCTTGTCTTAGCCTCC
3SFvF_v5Lou.QxRWSU	-0.623436	-1.54054	9.87379	-2.60173	0.0227854	0.999844	-3.91313	Chd9	NA	ILMN_1235114	NA	NA	XM_284439	CAGACCGTTACCTTGGTTTGCAGTGGAGTGTTTCAATACCACCCGCAGCC
c7effTdKDd2hRod0l0	-0.62078	-1.53771	8.66486	-2.46138	0.0295515	0.999844	-3.98083	Tmem121	Tmem121	ILMN_1231884	69195	transmembrane protein 121	NM_153776	TGTCTGCTTCTTCATCTCAGGAATCTCTCGGACCACGGACTCTCAGCCTC
0YbJJwV78HtFyiIkdI	-0.619452	-1.53629	8.37538	-2.54696	0.0252247	0.999844	-3.93947	Adat1	Adat1	ILMN_1256624	30947	adenosine deaminase, tRNA-specific 1	NM_013925	CGACGTAGCAGCTAACCCTGTTTAACTGTCACCTAGGAGAGAGCACTCAG
fpJLXqeR3h.SIKLiuA	-0.614303	-1.53082	5.183	-2.62897	0.0216593	0.999844	-3.90008	Sdpr	Sdpr	ILMN_2687547	20324	serum deprivation response	NM_138741	GGCAGCAGTCCTGGGCTGCACTCTGACTTTCAGAGAAGGAGTGAGGTGAA
TXlN_3e1RS0UqKIHbk	-0.613153	-1.5296	7.08237	-2.2368	0.0445751	0.999844	-4.09016	6330416G13Rik	6330416G13Rik	ILMN_2875169	230279	RIKEN cDNA 6330416G13 gene	NM_144905	CCTGCCATCTTGTCTCTGTCCCACCAGTCACCAGGGAGGAGAACTCGTGC
HzTLlxkkklV1JQiIgA	-0.611872	-1.52824	8.56607	-2.2427	0.044101	0.999844	-4.08728	LOC100047194	NA	ILMN_1252127	NA	NA	XM_001477622	TATCATAGTGCCTACGCAGCAGCAGCCCCCTCCAGCCAAGAGAGAGAAAA
B7nnXgHApsu5ykBfyM	-0.610888	-1.5272	6.79615	-2.42038	0.031871	0.999844	-4.00073	B430007K19Rik	NA	ILMN_2446700	NA	NA	NA	TGTGCTGCTCCTGAAACTAAAGGCGTAGTGTGCTAGGCAAACCTTTAGAT
unBWRiSaCEfshpCJ44	-0.610474	-1.52676	7.77632	-2.36994	0.0349651	0.999844	-4.02525	St7l	St7l	ILMN_2645090	229681	suppression of tumorigenicity 7-like	NM_153091	GCTAACCCGCACGAGCAGCGGAAGACACTTGTAGACGGCAAGAGCTGATG
cNJ9B7Xu14p.YE9ftc	-0.610342	-1.52662	9.98061	-3.1064	0.0088576	0.999844	-3.67833	Rcan3	Rcan3	ILMN_2732695	53902	regulator of calcineurin 3	NM_022980	ATCAGCTTCAACTGTCCTGTGTCCTGAGGCTTTCGAACATTCCTTGTCCT
0XpXaAHenN1yvcA4I4	-0.608546	-1.52472	8.60547	-2.30686	0.0392416	0.999844	-4.05599	Kif5c	Kif5c	ILMN_1216662	16574	kinesin family member 5C	NM_008449	CCTGGCCCTCGGAAAACTCTGGCTATCTCCTAGGTTCTAAAATGAAGATG
ZlcaOJFn_skPK.z0Xo	-0.60545	-1.52145	9.22295	-2.91633	0.0126551	0.999844	-3.76481	Ddx26	Map1b	ILMN_2576590	17755	microtubule-associated protein 1B	AK051573	GCCCTACGGATGAGCACCGCTTTGGTAGCAATTAGGTTTTATTCACCTGG
6Fqk3d4lbie9dLEHcg	-0.605301	-1.5213	8.34741	-2.56326	0.0244732	0.999844	-3.93161	2610010A15Rik	NA	ILMN_2476466	NA	NA	NA	ACCGGGGCATCTCTCTGAGCCCGTGAGCTGTTCCTCAGTACAACTCTAGA
xzuQ2exBReaZTieb_Y	-0.604375	-1.52032	9.83237	-2.70385	0.0188374	0.999844	-3.86438	Smtn	Smtn	ILMN_2695181	29856	smoothelin	NM_013870	TATGTGCAATCGCTGTACAACCACCTGCGGCGCCATGAGCTGCGTTTGCG
Q.R559UVUoVRKCIorM	-0.603109	-1.51899	6.90626	-2.17514	0.0498316	0.999844	-4.12023	6720460F02Rik	Fam64a	ILMN_2994354	109212	family with sequence similarity 64, member A	NM_144526	TTTCACTGCTGCTTCCCACCCCCAGGACCCCACAGGAAGAGAGGAGGTAT
uiil.cehJxRJ6v3hH8	-0.602944	-1.51881	7.60176	-2.23798	0.04448	0.999844	-4.08958	Fbxo4	Fbxo4	ILMN_2869312	106052	F-box protein 4	NM_134099	GAGGAGGCCTTTCTACTGGACAGCTACCACAGCTGGGTTTCTGACACTTT
lUKf1n0WFHEHglFagI	-0.60047	-1.51621	8.16622	-2.38958	0.0337278	0.999844	-4.0157	4930455F23Rik	Ccdc181	ILMN_2769153	74895	coiled-coil domain containing 181	NM_029115	CCAAGGCTTTCCGCTTCACCGACCACTACAACTGAAGCCACCCGGGAAAG
ESlJ8txMuJ1E0lKU5I	-0.598584	-1.51423	6.96264	-2.62816	0.0216922	0.999844	-3.90047	2310047C21Rik	Itfg1	ILMN_1225109	71927	integrin alpha FG-GAP repeat containing 1	AK040124	CAGGCCAGCTTAGTCTACATAGTGAGCTCCACATCAGCCAGGCCATGCAG
0U2qTRS4ikhCiTucqA	-0.595633	-1.51114	5.96783	-2.24863	0.043629	0.999844	-4.08439	Madh1	Smad1	ILMN_1240219	17125	SMAD family member 1	AK036665	CCATCGGGGCATCACCAGTGAGAGGCAGACAAGGAGCATGTGCTAGGGAA
K4X_qb7BOUkqEBOJXg	-0.594391	-1.50983	6.16863	-2.37376	0.0347211	0.999844	-4.0234	5330435L01Rik	Sdk2	ILMN_1221064	237979	sidekick homolog 2 (chicken)	AK030591	TGACCTTTGGGGCGTTGTAACATGCCAGCAGGGACAAACATGAGCCCTGA
Wd7h2fJ4BcKQ794IXU	-0.592673	-1.50804	5.13655	-2.2395	0.0443575	0.999844	-4.08884	Gad1	Gad1	ILMN_1234988	14415	glutamate decarboxylase 1	NM_008077	CTCTGTGACTCGCTTAGCTGAAACCTAAGGCAATGTTTCTGAAGACCTCC
En0m0PHexeKunerOj8	-0.587135	-1.50226	6.4687	-3.1679	0.00789194	0.999844	-3.65095	Rufy3	Rufy3	ILMN_2962364	52822	RUN and FYVE domain containing 3	NM_027530	GCTTCAGCGTCAATTACTCTGTACCTGAGGGTGGCTCTGGGTATGGATTT
uYLniZ_lMh1.cEnkz0	-0.587054	-1.50218	9.70298	-3.31046	0.00604084	0.999844	-3.58868	Leprotl1	Leprotl1	ILMN_1257244	68192	leptin receptor overlapping transcript-like 1	NM_026609	CGAAGTGCTGAGCGCTTGGCCATAGACTCCTTTCTAACAGCTGCATATTC
6S76O1_V3HfK3.U98s	-0.586248	-1.50134	7.81377	-2.37036	0.0349381	0.999844	-4.02505	AI115600	NA	ILMN_2683486	NA	NA	XM_001476259	CAGTGTTGGATGTCCTTGCCCTCTACTCTTAGGTCTTTTCCATTCTTAGT
9UZ6xJInrUFEvS50QM	-0.581703	-1.49661	8.79237	-2.51168	0.0269283	0.999844	-3.95649	Hvcn1	Hvcn1	ILMN_1243451	74096	hydrogen voltage-gated channel 1	NM_001042489	CCACGCTGGTACAGCAGAGCTGGTCCAACCACAGTTCAGTGCTCACAAAT
EUep4gPXBpc.Zcwo6o	-0.580612	-1.49548	6.12086	-2.31285	0.0388155	0.999844	-4.05307	Sel1l2	Sel1l2	ILMN_2938851	228684	sel-1 suppressor of lin-12-like 2 (C. elegans)	NM_001033296	CCACTGGGCTGAGAAATTCCTAACGGCCTATTTCGCCTATAAGGATGGGG
Hl0T.RIeI_iI4q5Kig	-0.579553	-1.49439	6.08801	-2.18288	0.0491404	0.999844	-4.11646	Serpini1	Serpini1	ILMN_3161679	20713	serine (or cysteine) peptidase inhibitor, clade I, member 1	NM_009250	GCCTCACATTTTCACAGACTGAGATTGGAGAGATGAGGGTGCAGGGAGGA
ZcUr7AdUxf1_oT58_w	-0.578373	-1.49316	8.7817	-3.04037	0.0100266	0.999844	-3.70806	Stk17b	Stk17b	ILMN_1255834	98267	serine/threonine kinase 17b (apoptosis-inducing)	NM_133810	CTACCAGGTTGTAAACTCCCATACCTTTCCTTGGGACATTGCTTATTGTA
KpQ63t1KdLgoezgqjg	-0.578072	-1.49285	6.94961	-3.14892	0.0081781	0.999844	-3.65937	Pgls	NA	ILMN_1244761	NA	NA	AK054257	GGCCAATGGTCTGTCTCCAGGCTCAGTGAAGGACTGTATGAAGGGGATGA
rDrSv3sUq6LSSirNKU	-0.576116	-1.49083	6.83841	-2.37799	0.0344525	0.999844	-4.02134	Hsf2	Hsf2	ILMN_1218155	15500	heat shock factor 2	AK053976	AATGGTCAGGTTTCTGTACCAGGGTGGAGTCAGCAGGAGGGTATCAGGCC
0TS3dR0lW3Bg6J9pF0	-0.575071	-1.48975	7.68791	-2.62033	0.0220104	0.999844	-3.90421	Phtf1	Phtf1	ILMN_2939522	18685	putative homeodomain transcription factor 1	NM_013629	CATCAGTCTCTCCACTCAGCCCCGTCTAACGAATGGAGCTTCGGCACCTC
Hu.ijSDkkFTdPZTnso	-0.570244	-1.48477	6.61187	-2.22205	0.0457827	0.999844	-4.09736	Ppm2c	Pdp1	ILMN_3162452	381511	pyruvate dehyrogenase phosphatase catalytic subunit 1	NM_001098231	GTGTTTGAGGATCAGAATGCAGCAACCCATCTCATTCGCCATGCTGTAGG
iV4lzseU.j7SvU.u0A	-0.569314	-1.48382	8.90043	-2.488	0.0281338	0.999844	-3.96794	Txndc13	Tmx4	ILMN_1232084	52837	thioredoxin-related transmembrane protein 4	NM_029148	CCCTGAGCCTATGTACTGCCATTTGATTGTCAGGTTCCATTTGTGTCAAA
NpHR6L4H6.yoSSkSsI	-0.56796	-1.48243	6.45977	-2.49901	0.0275669	0.999844	-3.96261	Hars	Hars	ILMN_1251489	15115	histidyl-tRNA synthetase	AK077437	GGCACTCACTGGAGTTGAACTTGGTTTTAGGGACAGCAGGCACAGGTAAG
NSk1foCcUB.2HodxVQ	-0.566445	-1.48087	8.04199	-2.95817	0.0116996	0.999844	-3.74554	2410170E21Rik	Slx1b	ILMN_2732394	75764	SLX1 structure-specific endonuclease subunit homolog B (S. cerevisiae)	NM_029420	CAGGCATCCCTTGGAAAGCTACCAAACTTTTCGACTGGACTCTACCCCCA
Nu.1IyVIvUn_El44XU	-0.564957	-1.47934	12.2231	-2.82419	0.0150411	0.999844	-3.80765	Pml	Pml	ILMN_2732576	18854	promyelocytic leukemia	NM_008884	GTGTTTTCCAGATAGCCCAGAGTTCCAGCTTTGACAGCCTGATGACCTCC
rO7njrm7O7njru7e7k	-0.563721	-1.47808	6.49443	-2.341	0.0368689	0.999844	-4.03935	B230311C12Rik	Slc6a15	ILMN_1228104	103098	solute carrier family 6 (neurotransmitter transporter), member 15	AK045793	ATGTGTGCTGATGGTGCGTGTATGTGTGCTGATGGTGTGTGTCTGTGTGC
0oQS6l_rwRnivcTz2k	-0.561857	-1.47617	6.8524	-2.22664	0.0454032	0.999844	-4.09511	A530082C11Rik	Slc35e2	ILMN_1242542	320541	solute carrier family 35, member E2	NM_177186	GGACAACAGTGGGCCTTGGGTTAACACGCTGAGGTTCTACATTATTCGGC
6rlTHxL_oh9f8iNJ9Q	-0.561201	-1.4755	6.63233	-2.57276	0.0240455	0.999844	-3.92704	Mobkl1a	Mob1b	ILMN_2606966	68473	MOB kinase activator 1B	NM_026735	GGTGCCCATACTTACAGTTTGGGAGACTTCCTTTTAGAGATCAGCTTCCA
HCaST1NJS4ld4EQFRs	-0.560348	-1.47463	7.09226	-2.23116	0.0450333	0.999844	-4.09291	1700065A05Rik	NA	ILMN_2696826	NA	NA	XM_283972	AAGCGGCAGCATTCCATCAGCCAGTGAGCCCTCTGAACACAAACCCACGT
0dxyQodSqcQcqeatX0	0.560085	1.47436	6.85251	2.29885	0.0398192	0.999844	-4.05989	BC013491	Ccdc114	ILMN_3133238	211535	coiled-coil domain containing 114	NM_001033243	CTCTACTAGCAAGGACTCCAGGGGCTACAACTAGGGCTGCGGGTCCCTTC
l6hUT5QBHpSftV4h9U	0.560539	1.47482	11.119	2.38417	0.034064	0.999844	-4.01833	LOC676974	NA	ILMN_2648100	NA	NA	XM_001003154	TGGGACCCACATTGCCAAAACACTGGCCAGCTTGTCCCCTGAGACTTCCC
WXl4HlIjfNABAQVVVQ	0.56135	1.47565	7.21448	2.81627	0.0152659	0.999844	-3.81135	D430043P15Rik	Zkscan1	ILMN_1239890	74570	zinc finger with KRAB and SCAN domains 1	AK085149	CCTGCCTGAACTGCCAGAGATCTTATCAAAAACAAACAACCCCCCCCCCA
3IJNKVvSCKqCKS.WKc	0.565012	1.4794	7.34112	2.97536	0.0113281	0.999844	-3.73766	Ddx4	Ddx4	ILMN_1250802	13206	DEAD (Asp-Glu-Ala-Asp) box polypeptide 4	NM_010029	AGAAGCATCAGGCCCGTTCAGAAGAGGGGGAAGAGGCAGTTTCCGAGGCT
QqaWel2pndDT_JAwAw	0.566839	1.48127	5.28607	2.29205	0.0403161	0.999844	-4.06321	Efcab6	Efcab6	ILMN_2928498	77627	EF-hand calcium binding domain 6	NM_029946	GGGCGGCCGCTGGCCTCGGGCGCTCTCAATCATTTGAGCAAATAAAAATA
HdUlN0SXUSFJBMpxOo	0.568413	1.48289	6.51352	2.54182	0.025466	0.999844	-3.94194	Hgs	Hgs	ILMN_2641438	15239	HGF-regulated tyrosine kinase substrate	NM_008244	CTCCCAGCCATCTCACAGCCTCCACAGACCAGCAACATAGGCTACATGGG
QohoFnEKCI6o5LKS54	0.569161	1.48366	9.44171	2.2723	0.0417923	0.999844	-4.07285	Tpd52l1	Tpd52l1	ILMN_1249224	21987	tumor protein D52-like 1	NM_009413	GGAGACGGAACCGCTACAAGGAAGAGATGGGGATGCAGTAGGCAGTGCTG
iitP8X9T88mq75D4Yw	0.571853	1.48643	8.33429	2.44633	0.0303834	0.999844	-3.98813	Ube2q2	Ube2q2	ILMN_2749911	109161	ubiquitin-conjugating enzyme E2Q (putative) 2	NM_180600	GAGGTCATTTTACCTTTCCATTTATTAGCGGGGTGTTGCAATTGACGATA
ELMyh6GoE0Xn24Oueo	0.573555	1.48819	6.75934	2.21109	0.0466993	0.999844	-4.1027	LOC385461	NA	ILMN_1238908	NA	NA	XM_358241	AGTATATAGGACTGGACGGGAACATCACCTGCTTCGTGAATGGTGCTGGG
NVVB1u.ZwoPP2RGhT0	0.574379	1.48904	11.4201	2.9128	0.0127392	0.999844	-3.76644	Ywhag	Ywhag	ILMN_1258601	22628	tyrosine 3-monooxygenase/tryptophan 5-monooxygenase activation protein, gamma polypeptide	NM_018871	CCCCCCAACTCCGTGTTTCGCTAAGGAATTATTTCGCACACGGACCATTC
rVBeQBSwn00D0rvd3g	0.574919	1.48959	6.37065	2.83341	0.0147837	0.999844	-3.80334	Crbn	Crbn	ILMN_1254540	58799	cereblon	NM_021449	CCCAACCTGCAAAACCAGTAAGCTTCATCAAATTCAGGTGTTCTCTCTGA
9HqxcXVJp3_qtA86lI	0.583552	1.49853	7.73963	2.48087	0.0285073	0.999844	-3.97139	Acot8	Acot8	ILMN_1250358	170789	acyl-CoA thioesterase 8	NM_133240	ACTGGGTACCTACCTCCCAGCGGCTCTTTGGGGGTCAAATTATGGGCCAG
0mmpiVmIXV.cX2VSPQ	0.584544	1.49956	9.61758	2.99414	0.0109357	0.999844	-3.72908	Ppm1b	Ppm1b	ILMN_2729953	19043	protein phosphatase 1B, magnesium dependent, beta isoform	NM_011151	GCGGCGGGCGAGCCCGCGAGACCTCCCTTTCTACCTTCGCCCCAGATTCA
lR261J6XXh3MJfR6DY	0.585929	1.50101	8.5203	2.48701	0.0281856	0.999844	-3.96842	5430417L22Rik	NA	ILMN_1226555	NA	NA	NA	CACTCGTGGTCCAGCTGGCCTCCTGACTCTATAAGCCTTCACTGGAATCG
B7Ci3oKPHHu0hue.SI	0.586772	1.50188	6.56594	2.29316	0.0402342	0.999844	-4.06267	Clic4	Clic4	ILMN_2599018	29876	chloride intracellular channel 4 (mitochondrial)	NM_013885	TGTAAGGAGTCTGGAAGGATTACTACTGTGTCAGACGTGCTGTTTCAGAG
ue3oStfGpUrvSeVJe4	0.591852	1.50718	9.11843	3.04899	0.0098657	0.999844	-3.70417	EG434907	NA	ILMN_1253181	NA	NA	XM_486849	CTGTCTGGACAGGTCCTTACGGGCCCAGGTGTTCAGCTGCCCAGCCTGTG
lvk_d10P3V6n156eUU	0.594465	1.50991	8.8722	2.44587	0.0304092	0.999844	-3.98835	Gpaa1	Gpaa1	ILMN_1255423	14731	GPI anchor attachment protein 1	NM_010331	GTTGCATTGCTCTCCTCAATTTCTCCCTGGGCTTCCTGCTGGCTGCCACC
oRIT15cB8FX3uJAKx4	0.595512	1.51101	6.89655	2.24064	0.0442659	0.999844	-4.08829	BC026585	NA	ILMN_1221257	NA	NA	XM_129546	CACAGACATTCCTGCCTAAACTTAACCCCTTCTGTGAGCAAAAGGTACTG
TlZB5Bd3R7VNkRLp70	0.602067	1.51789	8.33658	2.50297	0.0273656	0.999844	-3.9607	Vgll4	Vgll4	ILMN_2491589	232334	vestigial like 4 (Drosophila)	NM_177683	GCCCGCAACTGCAACCTCTCTCACTGTCCCATCGCACACAGTGGCTGTTC
06h4Npe561fEB41qEk	0.60755	1.52367	8.43639	3.17563	0.00777828	0.999844	-3.64753	Gtf2ird1	Gtf2ird1	ILMN_2656631	57080	general transcription factor II I repeat domain-containing 1	NM_001081468	TGGGACTGAATCGGCCTGTGCTGGTCCCTTACAAACTGATCCGGGACAGC
WrjlK_1nROLVN7A9.k	0.608299	1.52446	8.80653	2.35554	0.0359006	0.999844	-4.03227	Zmiz1	Zmiz1	ILMN_1224736	328365	zinc finger, MIZ-type containing 1	NM_183208	GGTGATGCCAGGTTGTCCGCTCACATGAGTCCCATCTGTAAATTCTTTGC
BQoS8in2Xq61eXSAp8	0.60885	1.52504	10.6012	2.38914	0.0337545	0.999844	-4.01591	Rnpep	Rnpep	ILMN_2780316	215615	arginyl aminopeptidase (aminopeptidase B)	NM_145417	CAAGGACAGTTAGAGGCTTCGCCTGGGTGGTCCCTGCCTCAGAAAGGCTT
93g07gXUVtTR9RdrlE	0.610206	1.52648	7.92216	2.50915	0.0270546	0.999844	-3.95771	2310058J06Rik	Wwtr1	ILMN_2732997	97064	WW domain containing transcription regulator 1	NM_133784	TCTGAATCATGTGAACCTCCACCCGTCCATCACTTCCACCTCGGTGCCAC
ZSuSBB9klRJZZ_Egdc	0.610973	1.52729	7.12529	2.30109	0.0396569	0.999844	-4.0588	2010312A17Rik	4833420G17Rik	ILMN_1213034	67392	RIKEN cDNA 4833420G17 gene	AK008565	CAGGTGCAGAACAACTTCGCAGCCCACAGCCGCCGCTTGACAGAACTCCT
WOr_Xymqn6B_V6XuF0	0.61115	1.52748	8.87962	2.60335	0.0227167	0.999844	-3.91235	Echdc2	Echdc2	ILMN_2687040	52430	enoyl Coenzyme A hydratase domain containing 2	NM_026728	ATGGGTTTGCCTTAGGCGGGGGCTTGGAACTTGCCCTGGCCTGTGACCTC
ZNFhmdLuR0np31J3js	0.611705	1.52806	5.87906	3.08592	0.00920481	0.999844	-3.68752	Ralgds	Ralgds	ILMN_2689119	19730	ral guanine nucleotide dissociation stimulator	NM_009058	ATCACCGACGCGCTCAGTGTGCACTCAGCTGGCTCTTCCAGCTCTGATGT
T1e.ihPp9P8x7.pOh4	0.611998	1.52837	11.5974	3.17893	0.00773028	0.999844	-3.64607	Hdac2	Hdac2	ILMN_2640441	15182	histone deacetylase 2	NM_008229	TCCCTGTTTGAGGACATTGGCTTCATTTTATACTGTTTTGGCATGGACTG
ZWZXVq9wfBI4aWzggg	0.613016	1.52945	6.74715	2.9102	0.0128015	0.999844	-3.76764	Phactr1	Phactr1	ILMN_2596560	218194	phosphatase and actin regulator 1	NM_001005740	CCGCGCCCTCCCGGGTTCTAACTTAACAGATGACGGCCGTATGAAGAAGA
uixLnfvjfu0tK8EQaE	0.61572	1.53232	9.55912	2.26297	0.0425067	0.999844	-4.07739	Nme7	Nme7	ILMN_2510694	171567	NME/NM23 family member 7	NM_138314	GAGTACAGTGCTCTTGTTGATCTTGTGTCAGTCAGGTTAACACAACGGAC
0u24I8R4deCCKVlwIQ	0.618441	1.53522	5.70838	2.25722	0.0429538	0.999844	-4.0802	LOC385414	NA	ILMN_1247359	NA	NA	XM_358230	GTGTCGTGAAGATTACACTGACTCCTGAAGAAGAGGCCCGCCTAAAGACA
6SFN63XR1ee0fysgMA	0.618866	1.53567	5.12408	2.29881	0.0398219	0.999844	-4.05991	Ltf	Ltf	ILMN_2754364	17002	lactotransferrin	NM_008522	CAGACCATCTGGTCTCCTCACTCCCTGCTGTCACTTTAGGTAGAAATAAA
3re3laCuUi38FA0e9I	0.622746	1.5398	8.17351	2.74262	0.0175213	0.999844	-3.84601	Eps8	Eps8	ILMN_2623776	13860	epidermal growth factor receptor pathway substrate 8	NM_007945	GGTCTGTCTGCCCGGAAGGTGCCAGAGTCTTTAACCAAATCACTGTTCAG
HWrv_COHcRJB.gnDiU	0.625052	1.54227	7.31963	2.2018	0.0474907	0.999844	-4.10723	Tpx2	Tpx2	ILMN_2416145	72119	TPX2, microtubule-associated protein homolog (Xenopus laevis)	NM_028109	CCGGGTGTTTTGAAGATGACTCTACACAGCAACTTTGAAGCTAATGAGCC
9Z1MHyqKH95JfOxL5I	0.627006	1.54436	8.20506	2.44686	0.030354	0.999844	-3.98788	Nanogpd	Nanogpd	ILMN_2923874	634428	Nanog homeobox pseudogene	NM_001080945	CGCTCCATAACTTAGGGGAGGACTTTCTGCAGCCTTATGTACAGTTGCAG
9WkjQxnSU6IrrO57hQ	0.627453	1.54484	5.75795	2.58042	0.0237059	0.999844	-3.92336	Tle3	Tle3	ILMN_2615276	21887	transducin-like enhancer of split 3, homolog of Drosophila E(spl)	NM_001083928	CCGGCAGATCAATACGCTCAGCCATGGAGAGGTGGTATGTGCTGTGACCA
fU1pQtRMkJ5EKged5E	0.62769	1.54509	8.50487	4.25133	0.00106882	0.99956	-3.22455	Stk25	Stk25	ILMN_2598239	59041	serine/threonine kinase 25 (yeast)	NM_021537	CCATCCGGCCAAGTCCACATAGCAAGCTGCACAAGGGAACTGCTCTGCAC
B5SVKcdxUlAd0PFMTo	0.629137	1.54664	9.04993	2.26335	0.0424776	0.999844	-4.07721	LOC386112	NA	ILMN_1238185	NA	NA	XM_359073	TGCCAGCCCAGGCTACTCTACCCAGCCAAACTCTCAATTACCATACATGG
NXqiRR7tzzsd1M.Co0	0.631374	1.54904	7.04211	3.33813	0.00573585	0.999844	-3.5768	Sgcb	Sgcb	ILMN_1255256	24051	sarcoglycan, beta (dystrophin-associated glycoprotein)	NM_011890	CCTGGGGAGCACCACTGTGTCTATTATGTACTCTCCATATTTAAGGGATC
QRMajfBMtuu3ukon9Y	0.634463	1.55236	9.86602	3.08442	0.00923082	0.999844	-3.68819	Atl2	Atl2	ILMN_2460062	56298	atlastin GTPase 2	NM_019717	CACATACGGGATCTTAACATAGTCGTGGTGTCTGTGGCAGGAGCTTTCCG
oiEkl3_N9Ir_wCd1Fc	0.640919	1.55932	6.53357	2.57188	0.0240848	0.999844	-3.92747	Zcchc6	Zcchc6	ILMN_2417540	214290	zinc finger, CCHC domain containing 6	NM_153538	GAGACAGCAGCCTCTTTGATCTTCAGAGGTTTGTAAAAGCTCTCCACCCT
l9tjBGRinnsL6hJiGs	0.64226	1.56077	11.829	3.40067	0.00510259	0.999844	-3.55019	Pdgfa	Pdgfa	ILMN_2424721	18590	platelet derived growth factor, alpha	NM_008808	TTCGTCGATAACACGCACGAGGCTGCTGTAAGTTGGGACAGCGAGACGGT
K6fVehQlPSi9OLYXcg	0.644094	1.56276	7.23322	3.03015	0.0102209	0.999844	-3.7127	2610034M16Rik	Pdzph1	ILMN_2980212	69239	PDZ and pleckstrin homology domains 1	NM_027001	TGGCTTCCCCTGGACCAAGCCATTCAGGAGTTCATGAGTCGACCTCTAGA
6VVVdde.Ma7zH44eiU	0.645036	1.56378	7.13717	2.20636	0.0471012	0.999844	-4.10501	Msx3	Msx3	ILMN_1234996	17703	msh homeobox 3	AK012208	CCCCCCCCCCTCCTCCTGTTTATACGGTGTTATACTTGATGACTGGAGCC
ft1wej5XU_HK4HsHMo	0.645096	1.56384	9.04991	2.30433	0.0394231	0.999844	-4.05722	Ccdc114	Ccdc114	ILMN_1231387	211535	coiled-coil domain containing 114	NM_001033243	GTCTCCTAACTGGATTGCCCTCCATTGACTAGGTGAACTGTAACTATAGG
Zl_OLhvJzOjuw10T5I	0.645423	1.5642	5.75055	2.28827	0.0405948	0.999844	-4.06506	Scoc	Scoc	ILMN_1216231	56367	short coiled-coil protein	NM_001039137	GCCTTGATGAGTGACGTTAGCTATATGGATGTGTAATCCTCACATTGCAG
Wki668SiEM6hO4174k	0.647308	1.56624	6.55448	2.44355	0.0305394	0.999844	-3.98948	Ddb2	Ddb2	ILMN_1229502	107986	damage specific DNA binding protein 2	NM_028119	GCAGAGTGGTGGTTACAGGAGACAATATGGGACATGTGATCCTGTTGAGC
rnBONwKJqFKvdNPoxI	0.648329	1.56735	6.27554	2.24038	0.044287	0.999844	-4.08842	Plek2	Plek2	ILMN_2772855	27260	pleckstrin 2	NM_013738	GCTAACATGATCTAAAGGAGCGGGACCAGGGTTCTCATCATTGGATACAG
9v9Du.8uUpLfr1gqBI	0.651448	1.57074	7.01506	2.56551	0.0243714	0.999844	-3.93053	AW120700	NA	ILMN_1260036	NA	NA	NA	GTTTTCAATGTGTTTTTAGTGCCAGGCAGTCTTGGTTCCGAAGGGAACAG
Tip7BedNxTeVSi.qhk	0.654947	1.57456	6.61805	2.9728	0.0113827	0.999844	-3.73884	Brunol4	Celf4	ILMN_2638850	108013	CUGBP, Elav-like family member 4	NM_133195	GAGGGCTGTAACCTGCTCATCTACCATCTGCCCCAGGAGTTTGGGGACGC
B5GGEdQHtRCXUOlu.c	0.658688	1.57865	7.9289	3.33173	0.00580494	0.999844	-3.57954	Dlat	Dlat	ILMN_2757993	235339	dihydrolipoamide S-acetyltransferase (E2 component of pyruvate dehydrogenase complex)	NM_145614	TGCACGACGACACTCCAAACTGTCCACAAGCCTCCAATGGCCGTGTTTCT
BUSo_7HvchWLHvsV5s	0.661238	1.58144	5.33863	2.23497	0.0447234	0.999844	-4.09105	Zfp533	Zfp385b	ILMN_2472730	241494	zinc finger protein 385B	NM_178723	CCACAGGGATTGTGTACTGTTCTAGACCCGAGTACTGTTGTACCCTGCGT
WlNJXAgK4jq4cXKTeE	0.666521	1.58724	7.81643	4.14197	0.00130172	0.999844	-3.26256	LOC100042492	Gm3870	ILMN_1221109	100042492	predicted gene 3870	XM_001478466	GCCATCAGCCCTAAAGAAAGGTGAGATGGGTGACTACCTAGGCATCTGAC
fqkjlCy54oxPJEkg78	0.667144	1.58793	7.34679	2.81904	0.0151868	0.999844	-3.81005	Gpr160	NA	ILMN_2621649	NA	NA	XM_921012	GGGGCAGATGCCAAGTAGTGCTGAGGATACATTAGCACAGCAGAATGTTT
Bn90VNx1Oh436PvwdI	0.668647	1.58958	10.258	2.28101	0.0411351	0.999844	-4.0686	Sccpdh	Sccpdh	ILMN_1232766	109232	saccharopine dehydrogenase (putative)	NM_178653	GCTTTCTCACCCATCTACTCCATGGACTGATCTTGGATTGTTTAACTCAG
HUrxR5FU9bqe9M3t0k	0.671126	1.59232	10.5041	2.36312	0.035405	0.999844	-4.02857	Fam102a	Fam102a	ILMN_1225348	98952	family with sequence similarity 102, member A	NM_153560	CCAGGTTACCACTGCACCCCATTCCGTGGGCTGTTCATATCTGTCTCAGC
TST2NKeJ4Oy470T78Q	0.672326	1.59364	8.8328	2.37813	0.0344437	0.999844	-4.02127	Eed	Eed	ILMN_2765015	13626	embryonic ectoderm development	NM_021876	CAGCATTCGATCAGGCTGAGCTGAATGTAGTGATGTTCACATTGTTTACA
HSkJKeaIH_ebfcoD5A	0.674629	1.59619	6.68433	2.52964	0.0260475	0.999844	-3.94782	2210008N01Rik	NA	ILMN_1214290	NA	NA	NA	CAGGCAAGCAGGCTGCGGAGAACTTTGCTGCGTCTTCTAGGAAATTGCAA
6eLOLd_43rQQdf1z7U	0.677169	1.599	11.2684	2.21729	0.0461788	0.999844	-4.09968	LOC433801	Gm13212	ILMN_3023451	433801	predicted gene 13212	NM_001013808	CTGAGTATGAGTCTCTTGTGATCTGGTCAACAACTCCTTTCCTATTGTCC
ES1vFy5z3X7NSBHPAM	0.678544	1.60052	10.6023	4.0598	0.00151085	0.999844	-3.29187	Cggbp1	Cggbp1	ILMN_2668387	106143	CGG triplet repeat binding protein 1	NM_178647	CAGTCCGTTACCTAGTGCTATTCTCCTTGTATCCAGAACACTATTAAAAT
l6VAkTVHUyryJR5e7o	0.679875	1.602	8.73156	2.63759	0.0213146	0.999844	-3.89596	Unc84a	Sun1	ILMN_2986131	77053	Sad1 and UNC84 domain containing 1	NM_024451	TGGCCCAAAGCACATCCCACTCCATAGGGTTAGAGCCACTGCCTGTGTGG
rq.sk_l3wkOUlw5U50	0.680889	1.60313	8.28426	3.00472	0.0107208	0.999844	-3.72426	Ndrl	Ndrg1	ILMN_2646166	17988	N-myc downstream regulated gene 1	NM_008681	GGGTTTGTAGCATTGGCCTCTTAAGCAATGCCAGCCTAATGCCCATGCTC
xbgCfTwOuQd6NUIoKs	0.683716	1.60627	6.62412	2.47126	0.0290176	0.999844	-3.97605	LOC100044696	NA	ILMN_2600729	NA	NA	XM_001473268	CGTGAAAAGCTTCATTAAATGGTGCAACTCTGGATCCCAAGAGGAAGGGT
c3Jdae1f4AQK3UsjtU	0.683797	1.60636	9.61225	3.30163	0.0061416	0.999844	-3.59249	4732496O08Rik	Pramef8	ILMN_1212648	242736	PRAME family member 8	NM_172877	TCTAGCCTCCGGCTGTCCCTTTGAAAACAAAGGTCTCCAGTAGATGTCCC
Hf6CV7pROztLCr7EAw	0.688463	1.61157	8.78136	2.17406	0.0499283	0.999844	-4.12076	Rap1gap	Rap1gap	ILMN_1227577	110351	Rap1 GTPase-activating protein	NM_001081155	CTTTGGAAGCCCTGTGGCCACATGTATGTCAGTAAGGGTTGTACAAAATA
QSQrgtLW3o5eo4pUL4	0.689465	1.61269	8.26685	2.94481	0.0119967	0.999844	-3.75168	Adap1	Adap1	ILMN_2538422	231821	ArfGAP with dual PH domains 1	NM_172723	CAGCAAGGTGAAGTCAGTCCGTCTGGATGCCTGGGATGAGGCCCAAGTTG
K5CgqvdZYmXa14JOkk	0.692992	1.61663	10.4392	3.12381	0.00857285	0.999844	-3.67055	LOC100047486	NA	ILMN_2547571	NA	NA	XR_033404	TGCAAGGAAGGGGTTCTCCGCCGAGCGCCTCGGTCCTGAAGCATGGCAGC
EXpeLd1wFffJQrpIe4	0.694636	1.61848	5.56958	2.22959	0.0451616	0.999844	-4.09368	B3gnt8	B3gnt8	ILMN_2614889	232984	UDP-GlcNAc:betaGal beta-1,3-N-acetylglucosaminyltransferase 8	NM_146184	CCTGGCCTGAGTCTCTCCTAAACCCTTCTTAGCCAAGGTGGCAGACTGTG
3CKyk6BLTol4qGKqCQ	0.699722	1.62419	8.78126	2.60127	0.0228047	0.999844	-3.91335	Aebp2	Aebp2	ILMN_1258253	11569	AE binding protein 2	NM_178803	AAGAGGTAGGCATGGAACAGTCATGGAGCCTGAGGGACGAGGGGGAAGCA
0HqoRWpoF9XokLHkog	0.700272	1.62481	7.72441	2.50701	0.0271621	0.999844	-3.95875	2010001M06Rik	NA	ILMN_2485410	NA	NA	NA	ACTGGGGGACACCCGGGCGGAACCTTCCCTGGAGCAAGTACTGCAGGAGA
0Uo36L5yKALLzlcymk	0.702294	1.62709	6.69382	2.60486	0.0226532	0.999844	-3.91163	Ndrg1	Ndrg1	ILMN_1250195	17988	N-myc downstream regulated gene 1	NM_008681	CCAGGATCTTGGAGTTGCTAGAGGAAAAGTAGTTATGCCCTATAGGCGGC
xW2tKHIoJBf0EjMS0k	0.708846	1.6345	7.3114	3.04678	0.00990669	0.999844	-3.70516	Orc1l	Orc1	ILMN_3163514	18392	origin recognition complex, subunit 1	NM_011015	CCGTCGGTCAGGACTAGAGGAAGCAACCTTTCAACAGATATACAGTCAGC
NV17UIlaAnRvRNT_UI	0.713906	1.64024	6.22751	2.35942	0.035646	0.999844	-4.03038	P2ry6	P2ry6	ILMN_2663130	233571	pyrimidinergic receptor P2Y, G-protein coupled, 6	NM_183168	CCCTCCTGTCCAAGAGCCCGGAAAGCTCACGTTCACATCCATTTGCCAAG
xpojUvJKECP_dij1VA	0.715832	1.64243	5.97702	2.96785	0.0114891	0.999844	-3.74111	Edg2	Lpar1	ILMN_2998976	14745	lysophosphatidic acid receptor 1	NM_010336	GGCGGAGATCCAGTTAGCAGGACAAAGATTTTGCTCGAGGATTCCCCCAA
6FlL0aBx0FDRiV4KsQ	0.718522	1.6455	10.5324	3.10346	0.00890669	0.999844	-3.67965	Ppap2a	Ppap2a	ILMN_2759079	19012	phosphatidic acid phosphatase type 2A	NM_008247	ACCGCCAGTTCACGGAACTACTCAACCAATCACGAGCCCTGAAGGGTACA
BnziHT8B7f6.BGr_7Q	0.721566	1.64897	6.2735	2.23888	0.0444071	0.999844	-4.08914	Rp23-297j14.5	Gm12226	ILMN_2684413	100041400	oxidative stress responsive 1 pseudogene	NM_001099322	GCTTATGAGACTCATTTAAACTGTCTTTGGTTTAACACGGGTTTGTGTCA
rXxLLLII1V1VnrsgyU	0.721993	1.64946	7.3758	3.94406	0.00186586	0.999844	-3.33425	Pcdhgc5	Pcdhgc5	ILMN_1216284	93708	protocadherin gamma subfamily C, 5	NM_033583	CCTTACAGTAGTAGTAGAAGATCCCCCTCCCCCGCTGGTGTAGAATAGCC
rf7_txI4_lc_R7q6mk	0.723371	1.65104	9.65062	3.18487	0.00764457	0.999844	-3.64345	Pramef12	Pramef12	ILMN_2681676	77632	PRAME family member 12	NM_029948	CTTTGTTTGGTCTACAGATGATTGGCCCTATTGCACTGTGGGTGGGCGGC
ZELOGUnU2H3VnmE6Gg	0.726206	1.65428	8.30491	2.32171	0.0381921	0.999844	-4.04875	Elf3	Elf3	ILMN_2621659	13710	E74-like factor 3	NM_007921	ACAAGTATGACGCCAGCTCCATCGACTTCTCCCGCTGCGACATGGACGGA
6R_wCJ6oX12ooGdXtQ	0.726946	1.65513	7.67263	3.03959	0.0100414	0.999844	-3.70842	Ctdsp1	Ctdsp1	ILMN_2714397	227292	CTD (carboxy-terminal domain, RNA polymerase II, polypeptide A) small phosphatase 1	NM_153088	CACTTGTAAAAGAGCTGGGGACCTTCCTCGGGAGGAACGCTCCCTGTCCA
Wet8x9C8KXCAHUnuAk	0.726951	1.65514	6.4595	2.33441	0.037316	0.999844	-4.04256	Usmg5	Usmg5	ILMN_1219002	66477	upregulated during skeletal muscle growth 5	NM_023211	CTGGTCTTATACTTCAAGTTAAGGCCTAAGAAAACTCCAGCTGTGAAAGC
3SCppJN3qf597IC_0g	0.733503	1.66267	13.5527	2.63458	0.0214344	0.999844	-3.89739	Pkm2	Pkm	ILMN_2756041	18746	pyruvate kinase, muscle	NM_011099	CAGAAGGGCGGCAGCATCTCTGGGCTTTGCTTCTGTAGAAAGTTGTCAGA
lTs396eV3rpb3jHhJc	0.733593	1.66278	6.20323	2.74671	0.0173879	0.999844	-3.84408	Gpr1	Gpr1	ILMN_2967037	241070	G protein-coupled receptor 1	NM_146250	CATGTATCTTTCTGGCTGCCCTCTGGTGGCCGTTCTGATACTGACAGCCT
rkjnhJfqF9S4SMB3fk	0.733897	1.66313	7.4756	3.57489	0.00368736	0.999844	-3.47793	Senp7	Senp7	ILMN_1260543	66315	SUMO1/sentrin specific peptidase 7	NM_001003972	GCAGATGCTGACAGCCTTGGGACCTTCCAGTGACAGATAAACTCTCTTGC
3q0iIZ8Wl7oQi9zF5Y	0.736062	1.66562	12.3236	3.19219	0.00754029	0.999844	-3.64022	H2afx	H2afx	ILMN_2907878	15270	H2A histone family, member X	NM_010436	GGGTCAGAGAGACGCTTACCGGCCTGTGGACAAGAGTTCTATACCTGCCG
3XfR_hCNaA5PhTDSgM	0.736926	1.66662	6.19114	2.59332	0.0231442	0.999844	-3.91716	2410127L17Rik	2410127L17Rik	ILMN_3095257	67383	RIKEN cDNA 2410127L17 gene	NM_026120	CCTCTTCACTTGGACAAGATCCGGAAATGCATTGACCATAATCAGGAAAT
xmTv4ey3sDIrS.e56w	0.737428	1.6672	8.12651	3.33464	0.0057734	0.999844	-3.57829	Atp2a2	Atp2a2	ILMN_1239742	11938	ATPase, Ca++ transporting, cardiac muscle, slow twitch 2	NM_009722	GCGCATGTTTGACTGTAGTCTGTAAATAGAGGTCAGTTTCTGTGCTGGTA
ci9L3itJetxLi9ShJQ	0.745016	1.67599	12.3717	2.36783	0.0351006	0.999844	-4.02628	Srr	Srr	ILMN_1258982	27364	serine racemase	AK080830	GAGTTCAGTTCTGAGGTCAGCCTGGTCTACAGTGAGTTCCAGGACAGCCA
x1Sj1B6q1UB0F5d.kc	0.754276	1.68678	8.38747	2.31391	0.0387398	0.999844	-4.05255	Hpca	Hpca	ILMN_2787238	15444	hippocalcin	NM_010471	TCCCAGGATTCCAACTGGGGGTCCCCAAACTCAACCTGCCTCTTTGCACT
rV7vXUqQt0qgnTt.ec	0.760297	1.69384	9.84366	2.22243	0.0457507	0.999844	-4.09717	Plod2	Plod2	ILMN_2819929	26432	procollagen lysine, 2-oxoglutarate 5-dioxygenase 2	NM_011961	CCCTGTGTTCCTCCAGGGCAAGTCTCAGGGGAAGCTCATGTCTTTCTGCT
BWAjTRoc5QiASHro5I	0.764122	1.69834	7.06159	2.35616	0.0358595	0.999844	-4.03196	Lgtn	Eif2d	ILMN_1259832	16865	eukaryotic translation initiation factor 2D	NM_010709	CCGAAAGATCATCACGGACTATGCCAAGAGAAACAGACTGGTGGATGCAG
NcejAYIaIIonpBlVHI	0.768874	1.70394	8.70564	2.68387	0.0195531	0.999844	-3.87388	LOC100048832	NA	ILMN_2631939	NA	NA	XM_001473682	CTACTGGATAAACGAAGACGGAGAAGAGGAGCTGGCAACGCCCCCACTAG
6ZeyN19S.x0LxUcnKk	0.775593	1.71189	5.72219	2.32677	0.037841	0.999844	-4.04629	Pbx1	Pbx1	ILMN_1256907	18514	pre B cell leukemia homeobox 1	NM_008783	CGCCTGTAGATCTCCTTCCAGTTTTACTCAAGTTACCCACTAGCTAGGGC
9oBeispCfRFSXidmlQ	0.780363	1.71756	6.51326	2.44186	0.0306347	0.999844	-3.9903	Vill	Vill	ILMN_2511391	22351	villin-like	NM_011700	GGAAACCTGGAGGTAGGCAAGCTTCACACCCAGCCTGAGCTCGCGGCCCA
67aRS6kp353kjwRkt0	0.782477	1.72008	7.97134	2.50067	0.0274827	0.999844	-3.96181	Tmem40	Tmem40	ILMN_2756632	94346	transmembrane protein 40	NM_144805	TGTCGGCACCAGTGGGCAGGCTCTTGCTCTGCAGATTAACACGCAGTCTC
Bk.neueDLkBx6BRVBU	0.783081	1.7208	8.32507	2.55882	0.0246755	0.999844	-3.93375	Pcyt1b	Pcyt1b	ILMN_1232402	236899	phosphate cytidylyltransferase 1, choline, beta isoform	NM_177546	GCATTTGCTCTGGTGCTGAATAGTGCAAACTACTGGAACCACCCCAACCC
ceSJUf3i7d0Fe5oB6w	0.791148	1.73045	6.56424	2.37244	0.0348053	0.999844	-4.02404	Nrg4	Nrg4	ILMN_1231400	83961	neuregulin 4	NM_032002	CTGCAGAGCCCACTTTCTGAGTGTCTCTCAACCCTGTGCGGAAACTGGTA
BTwqQejaIpFcQpaglM	0.795503	1.73568	6.77142	2.19458	0.0481143	0.999844	-4.11075	OTTMUSG00000001070	R3hdml	ILMN_2527796	100043899	R3H domain containing-like	NM_001099331	CATTAAGGGCAACTGGATCGGAGAGGCACCCTACAAGGCCGGGAAGCCAT
iVu1yEhCMolSfYuiCU	0.797338	1.73789	6.21426	2.34544	0.0365705	0.999844	-4.03719	Apom	Apom	ILMN_2916782	55938	apolipoprotein M	NM_018816	CCCGTGTCCTAGACAGACAAGATAGGAGCCCAGCTTCGAGTGGAGAAGCC
3vKn9Vtvt3X..AC6z8	0.808316	1.75117	5.68369	2.77136	0.0166046	0.999844	-3.83245	Plekha6	Plekha6	ILMN_2778181	240753	pleckstrin homology domain containing, family A member 6	NM_182930	GTTAGGGCTTTCCCCGTCGTTGTCTCTCCTTTTTTTAAAAAGTGGTATTT
K67jpLv0oQlyhVIK5Q	0.809276	1.75233	8.18116	2.32415	0.0380226	0.999844	-4.04756	Dact2	Dact2	ILMN_2697012	240025	dapper homolog 2, antagonist of beta-catenin (xenopus)	NM_172826	TGGTGTGATGGCAGTGTTTCAGGACAAGCCTAGGACCCCAGAAGGTGCCA
uqJ01VDfax3n1EvoC4	0.811637	1.7552	7.9677	3.78795	0.0024853	0.999844	-3.39342	Zdhhc15	Zdhhc15	ILMN_2798576	108672	zinc finger, DHHC domain containing 15	NM_175358	GGGAGCTCATCCCCCAATCTTCGGTACTCTGCTTCCACAGTTGGAAAGTG
3leOgtS2t..h5d5eyM	0.812962	1.75681	6.35497	2.91919	0.0125873	0.999844	-3.76348	9630046P06Rik	NA	ILMN_2559384	NA	NA	AK036231	GCCCTGATGGAAGTCCAGTCGGTCTTTTTTGACTGCCTCTGCCTGTAGAT
ZunRB8Av_C314UXVYc	0.820242	1.7657	6.00192	3.16612	0.0079183	0.999844	-3.65173	Eya1	Eya1	ILMN_2430513	14048	eyes absent 1 homolog (Drosophila)	NM_010164	GTGGCTCACAACTTAAAAGTTTTGAAGTCTTCCTGACCACCTCCCCGACT
xPeTddt1elOR9KlVPQ	0.83788	1.78742	6.41807	2.58385	0.0235553	0.999844	-3.92171	Parvb	Parvb	ILMN_1245061	170736	parvin, beta	NM_133167	ATTCTGCATCTCCTCGTCTCCCTGGCCATGCACTTCAGGGCCCCCATTCA
ZSdn1GJH.7h6LnApSI	0.839202	1.78906	10.1975	2.36867	0.0350467	0.999844	-4.02587	Wdr45	Wdr45	ILMN_2836924	54636	WD repeat domain 45	NM_172372	CAGCTCGCTTCCACGAGCACTTTTTGTGACTGGAGTGCTAAAGGCCAGAG
i0ah_LnT_omItSCeKU	0.846539	1.79818	5.90228	2.96878	0.0114689	0.999844	-3.74068	Ccrk	Cdk20	ILMN_2942930	105278	cyclin-dependent kinase 20	NM_053180	TCACGGGACTTGAGTGCTCATTTGGGAGCGAGAGTCCAGAAGCTGAGGCC
3rpJDVXn.uOl5cOi0o	0.855182	1.80899	6.72597	3.92385	0.00193617	0.999844	-3.34178	BC042423	NA	ILMN_1232925	NA	NA	NA	GGTGGCAGCAATCCCCCTGCTTTTGTGATGGCCTGCCTAATGGAGTCAGG
EH1NKCIFKJEg6kFMV0	0.863259	1.81914	5.49106	2.99398	0.0109391	0.999844	-3.72916	Dkkl1	Dkkl1	ILMN_2752580	50722	dickkopf-like 1	NM_015789	ACTTCCATCAGGAAGAGAACCAGGAGCACAGAATGGGCAACCATACCCTC
cfrI99dL5WJej08t6w	0.863965	1.82003	8.86169	2.33883	0.0370155	0.999844	-4.04041	1110059G02Rik	NA	ILMN_2473692	NA	NA	NA	CTTGGTAGATTCTTCCTCAGTTGCCCGAGCCTGGATTCATTAGTCTGGTA
3I0ve4UIc5KbsJ6VbU	0.866365	1.82306	6.82356	3.01201	0.0105751	0.999844	-3.72094	LOC384028	NA	ILMN_1252113	NA	NA	XM_357379	AGATCAGTTCTGTGACCAAGACTATGCAGGCGTGTAAGCTGGCCCCGTCC
rX00Jx5nUC3Un14pfE	0.866436	1.82315	8.121	2.35435	0.0359789	0.999844	-4.03285	Scube3	Scube3	ILMN_2780286	268935	signal peptide, CUB domain, EGF-like 3	NM_001004366	CCTTCATCAAGCTACTGCGCTCCAAAGTCTCCAGCTTCCTGAGGCCTTAC
lSVqgow7hXuDAXt6L4	0.869131	1.82656	6.56346	3.20712	0.00733206	0.999844	-3.63365	Sfxn4	Sfxn4	ILMN_2776377	94281	sideroflexin 4	NM_053198	CAGCCCGGGGAAGGATAATGTGACCCTGTGAATAAACCTGTCTGGAGTTG
36eXu6iKLChdSockdQ	0.869155	1.82659	8.88613	2.58176	0.0236467	0.999844	-3.92271	Sesn2	Sesn2	ILMN_1219984	230784	sestrin 2	NM_144907	TGGCTGCCTGTGTGGGAGAGGAGTAAGGACCTCCAGGGACTAGCACTCCA
KXi95AqIutK_Xe3SDg	0.874327	1.83315	4.81792	3.02336	0.010352	0.999844	-3.71578	Tnf	Tnf	ILMN_2899863	21926	tumor necrosis factor	NM_013693	CCTGAGTTCTGCAAAGGGAGAGTGGTCAGGTTGCCTCTGTCTCAGAATGA
fEh9SeF4deeHuOrihU	0.875042	1.83406	8.60995	2.4822	0.0284369	0.999844	-3.97074	Pk3	Pkm	ILMN_1236323	18746	pyruvate kinase, muscle	AK083076	ACAGACTTCCAGCTGACCTGACTCCTGCTGACTGTGATGGGTGAGGACCC
9SgjpIiQqS03p9csic	0.878475	1.83843	7.5726	3.78343	0.00250607	0.999844	-3.39517	Calca	Calca	ILMN_2744927	12310	calcitonin/calcitonin-related polypeptide, alpha	NM_007587	CAGGAAGATGGCAGAGAGCAAGGGCAGTCATCTGGCTTCCTAGTAGAGCT
WXonq6AtFXzTf54e4U	0.892102	1.85588	6.88312	3.76002	0.00261669	0.999844	-3.40426	LOC100047937	NA	ILMN_2706906	NA	NA	XM_001479188	CCTGGAGCTGGGTGGAAAGTCACCCCTTATCATCTTTGCTGACTGTGACC
E9N5B7hbillN591CtU	0.894571	1.85906	12.7577	4.62644	0.000549402	0.699617	-3.10256	Pla2g1b	Pla2g1b	ILMN_2845906	18778	phospholipase A2, group IB, pancreas	NM_011107	TTCATCTGCAACTGTGACCGTGAGGCCGCCATCTGCTTCTCCAAGGTCCC
us35QEBTj8KQXlxfvk	0.897105	1.86232	6.35488	2.88982	0.0133003	0.999844	-3.77707	Tpk1	Tpk1	ILMN_2509644	29807	thiamine pyrophosphokinase	NM_013861	GTATCTTGCCAAACAAACCATGATTTAAGGCAACCTGCCTACCTTGTTGC
EdBqKsFMJSoeHF8BRc	0.900151	1.86626	4.89225	2.23033	0.0451011	0.999844	-4.09332	Arg1	Arg1	ILMN_2952275	11846	arginase, liver	NM_007482	CTCAACGGGAGGGTAACCATAAGCCAGGGACTGACTACCTTAAACCACCT
otfSbQ70_07x405Ptg	0.904868	1.87237	7.18032	2.6692	0.0200955	0.999844	-3.88087	Fos	Fos	ILMN_2750515	14281	FBJ osteosarcoma oncogene	NM_010234	GTCCTTCAGCGTCAATGTTCATTGTCATGTTACTGATCATGCATTGTCGA
3uNkiKVJ0AqKSMfre0	0.906853	1.87495	7.19341	2.89975	0.013055	0.999844	-3.77248	P2rx7	P2rx7	ILMN_3162824	18439	purinergic receptor P2X, ligand-gated ion channel, 7	NM_001038887	GTGATCGCAGAGAGGCCCAGCTCAAAAGGGAGGCAGATACTTGGTCTGTC
ihPoiUgiIqiOSSIpJ0	0.907219	1.87543	8.87242	2.65567	0.0206086	0.999844	-3.88732	Zcwpw1	Zcwpw1	ILMN_2982316	381678	zinc finger, CW type with PWWP domain 1	NM_001005426	GACATTGGAGAGCCAGAAGAGAGAGGGGAGATGCAGCAGAGAGGCAGCTC
9fXUL1CWH9NB16op50	0.908571	1.87719	7.26577	2.72171	0.0182196	0.999844	-3.85591	Ffar3	Ffar3	ILMN_1236703	233080	free fatty acid receptor 3	NM_001033316	CTTCCTCCAAGTTCCAAGCCGACTTTCATCAACTCCTGGGGAGGCTGCTC
9boIz7iaL0gWkdAugo	0.909936	1.87896	6.63511	3.03791	0.0100731	0.999844	-3.70918	Ddx58	Ddx58	ILMN_2717127	230073	DEAD (Asp-Glu-Ala-Asp) box polypeptide 58	NM_172689	CGTGGAAGATATTGTGAGCGGAGTTCAGAACCGGCACTCAAAGTGGAAGG
3SuSBB9klRJZbU54go	0.912526	1.88234	6.51763	3.4462	0.00468654	0.999844	-3.53104	4833420G17Rik	4833420G17Rik	ILMN_1242705	67392	RIKEN cDNA 4833420G17 gene	AK014735	CAGGTGCAGAACAACTTCGCAGCCCACAGCCGCCGTCCATGCTGAGAAGG
6l.13lK5_pd6iQEoEc	0.914401	1.88479	9.55016	2.88425	0.0134398	0.999844	-3.77966	Rarg	Rarg	ILMN_2618068	19411	retinoic acid receptor, gamma	NM_011244	GCCTTTTCCTCTGCCAGGTGCTTGGGCCTCTGGGAGCAAACAGGAACACT
T6SGJYBU0tb8IF16ek	0.919287	1.89118	9.67975	2.27052	0.0419272	0.999844	-4.07371	Slc25a20	Slc25a20	ILMN_3061070	57279	solute carrier family 25 (mitochondrial carnitine/acylcarnitine translocase), member 20	NM_020520	TGGCAGACGAGCCGAAACCCATCAGTCCGTTTAAGAACCTCCTGGCTGGC
HmnF3OdWru8ooqDSIE	0.921734	1.89439	5.73614	3.03055	0.0102133	0.999844	-3.71252	3830402I07Rik	Zfp738	ILMN_2865882	408068	zinc finger protein 738	NM_001001187	GCGGCTACCTCTATGCTCCCGGGTGTGTTAGGAGGAGGGAATCAGAGAAC
HU6B3FJFCDcKLr_5B0	0.925893	1.89986	10.3741	2.97965	0.0112372	0.999844	-3.7357	Acp6	Acp6	ILMN_1242352	66659	acid phosphatase 6, lysophosphatidic	NM_019800	CCATGGAACTCTACCAGCACCAAGAATCTAAGGAGTGGTTTGTGCAACTC
lusLu4iYfHUygq31DE	0.9321	1.90805	5.21557	2.38521	0.0339993	0.999844	-4.01783	Pdgfra	Pdgfra	ILMN_1235932	18595	platelet derived growth factor receptor, alpha polypeptide	NM_011058	GTGGTAAGTGTGTGAGAGCGACTTACTCCATAGGAAGGGTCTTCCAATAC
cpXK.A56hG4nKSoneg	0.934582	1.91134	6.2148	2.47783	0.0286678	0.999844	-3.97286	Megf11	Megf11	ILMN_2605165	214058	multiple EGF-like-domains 11	NM_172522	GGCCCTAGGTTTAAATGCTGGGACACGTGAGCTAGGCAGGGAGCTCTGGA
iBxJWDWox32mbnwXF0	0.938887	1.91705	12.2428	4.78349	0.000417998	0.699617	-3.05523	Eif4el3	Eif4e2	ILMN_2593993	26987	eukaryotic translation initiation factor 4E member 2	NM_023314	AACTACAGCCCGAATCCGGGATACTCTTCGGCGCGTGCTTAACCTACCTC
HC1NEVeOeJrNNaYSXs	0.950794	1.93294	8.01041	3.65632	0.00316994	0.999844	-3.44513	Fbxl10	Kdm2b	ILMN_1252046	30841	lysine (K)-specific demethylase 2B	NM_013910	AAGTCCATCACACCCCTGATGCTGAGCGGTATCATCCGGCGACAGCCTGT
B_Ieu3v021ShGkDgtI	0.95611	1.94007	6.52424	3.62237	0.00337599	0.999844	-3.45873	Cd74	Cd74	ILMN_1221817	16149	CD74 antigen (invariant polypeptide of major histocompatibility complex, class II antigen-associated)	NM_001042605	TTGAGACTGGTGTCTGTTTCATCGTCCCAGGACACGGCAAATGAAGTCAG
iusi5_Ver0tdJ3rIAA	0.978364	1.97023	9.71776	2.49661	0.0276897	0.999844	-3.96377	E130112E08Rik	Uba6	ILMN_1227100	231380	ubiquitin-like modifier activating enzyme 6	AK053583	GTGGTAGAGTGCTTGCCCCTGGGTTCAGTCCTCAGCTCTGGTAGAAAAAA
coJDCJ_41XqewTMsUU	0.980085	1.97258	6.01462	3.0753	0.00939027	0.999844	-3.6923	2610009I02Rik	Trub1	ILMN_2457372	72133	TruB pseudouridine (psi) synthase homolog 1 (E. coli)	NM_028115	GGAAGCAATAAGAGCTTGTGATCCCCTGGGCTGTAACATATAGTACCACC
uh96MVAAlV0gIkt514	0.982751	1.97623	9.43437	3.00784	0.0106581	0.999844	-3.72284	Rnf17	Rnf17	ILMN_2643167	30054	ring finger protein 17	NM_001033043	GACTTCTGGATACCCAAAAAAGCCCCCTCAGAAAGAGCAGTCTGCTCCTG
0qeDgLJf3gTcz6MrUY	0.986022	1.98072	7.71708	3.49311	0.00429379	0.999844	-3.5115	4930553M18Rik	Taf1d	ILMN_1254513	75316	TATA box binding protein (Tbp)-associated factor, RNA polymerase I, D	NM_026541	GGGCTGAATGAAAGTAGCCTTTCTGAACATCTATATTGGATAGGTCCACG
fVpZdQ.U_v1O6QjVYg	0.991808	1.98868	4.85044	3.16817	0.00788798	0.999844	-3.65083	Ldb2	Ldb2	ILMN_3112526	16826	LIM domain binding 2	NM_001077398	CCCGGCCGCCTCCAATTTCCATTGGTTTCCATGTGGCAAGATCCCCGAGA
9qAp6917CR3qp4vynI	0.992481	1.9896	9.91404	2.21579	0.0463044	0.999844	-4.10041	Spry4	Spry4	ILMN_2825817	24066	sprouty homolog 4 (Drosophila)	NM_011898	GGGAAAGGCTGGTTCTCCTGTAAGCACTCTGGGGGCTGAGTTTAGGCTAG
cnSuhp.n03l5FE6F3g	0.994133	1.99188	6.21597	2.61533	0.0222163	0.999844	-3.90661	6330566F14Rik	Zw10	ILMN_1259289	26951	zw10 kinetochore protein	AK018243	GCTCAGGTGGACGGCTTTGCTTCATCTGCCTGCACCACATGGACCTCTGA
HLK66EuTuK40J4ivHE	0.994489	1.99238	6.02805	2.89536	0.0131628	0.999844	-3.77451	LOC271374	NA	ILMN_1245141	NA	NA	XR_003948	AGTAGGTGGTGGACAGTGCATGTGAGGTGATCAAGCTGAGAGGTTACTAC
ERN4glfuiBbTgTQ5bU	0.995771	1.99415	5.93202	2.23834	0.0444508	0.999844	-4.08941	Slc5a4b	Slc5a4b	ILMN_1216446	64454	solute carrier family 5 (neutral amino acid transporters, system A), member 4b	NM_023219	CACATCTGAGAAGCCCTTGTGGAGAACCGTCATGAACATCAATGCCGTCC
6heJwSi0U4SSeFyl6c	1.02314	2.03233	4.95831	2.29024	0.0404494	0.999844	-4.0641	Aqp8	Aqp8	ILMN_2854157	11833	aquaporin 8	NM_007474	GACCTGAGCTAACAGGAGTCACCATGACAGCAGCTGACCTAGGCCTGGCT
rXN1F70VQVMFIPAm5k	1.02363	2.03303	6.40669	2.64988	0.0208321	0.999844	-3.89008	4930511H01Rik	Wdr64	ILMN_1258949	75820	WD repeat domain 64	NM_029453	CCTATCTCCACCTGTTCACCCCAACCCATAACCAGAATTAAAGCGTGCGC
rvL9_8BP_8tS._2fPo	1.02956	2.0414	6.50531	2.19025	0.0484921	0.999844	-4.11287	Rad21	Rad21	ILMN_2612856	19357	RAD21 homolog (S. pombe)	NM_009009	GTTAGTTTCTTGTTAAACATTTTGTTAGTCCAGTTTTTGTCGCTTATTGG
0dQCB6u4HROunKCkiY	1.03952	2.05555	8.16198	3.21552	0.00721736	0.999844	-3.62995	Tmem79	Tmem79	ILMN_1231048	71913	transmembrane protein 79	NM_024246	CTCCAAAAGAACTGGGTGTGAACTCACATGGTGGCTAGGAAGGCAGAGCG
iveutpzr.iogg0jpBI	1.04881	2.06882	6.10194	3.322	0.0059117	0.999844	-3.58372	4930486L24Rik	4930486L24Rik	ILMN_2698334	214639	RIKEN cDNA 4930486L24 gene	NM_178098	GTTCTGGTGGTCGGCTATGGTTTTGAGGGAGAAGAATCAGATGGCAACAG
iTYhQjkT2.XQTohTZU	1.05909	2.08361	6.86567	2.31	0.0390177	0.999844	-4.05446	Tesc	Tesc	ILMN_2748222	57816	tescalcin	NM_021344	CATCGAGACCAAGATGCACATTCGTTTCCTCAACATGGAGACCATCGCCC
Z7JPp.50jkDoLuFG4U	1.0621	2.08797	7.29928	3.61417	0.00342778	0.999844	-3.46203	1700025G04Rik	1700025G04Rik	ILMN_2669982	69399	RIKEN cDNA 1700025G04 gene	NM_197990	TGTAGCATTGGCTTTTGCTCAGATGCAAATGGAAGTGTGACCACGTGACC
0lTFB5UqddtZSvcDAg	1.07411	2.10542	12.2279	2.74817	0.0173406	0.999844	-3.84339	Cdkn1c	Cdkn1c	ILMN_2708203	12577	cyclin-dependent kinase inhibitor 1C (P57)	NM_009876	GCCCATACCAACTGCCCAGGGCTCCTCGTCCGCCAGGTTCTAAATAAAGA
9pOwKHvoAaLurgNuec	1.07685	2.10943	5.67969	3.86245	0.0021669	0.999844	-3.36489	9430052C07Rik	NA	ILMN_2506727	NA	NA	NA	GGCATGTAAAGGACTGTTGGAAAACGGAGTGTGGGTGAAATCGTGCTGCT
KhqEvXrc5qRMTnWLHo	1.08074	2.11512	6.9888	3.05043	0.00983906	0.999844	-3.70351	Cidea	Cidea	ILMN_1215446	12683	cell death-inducing DNA fragmentation factor, alpha subunit-like effector A	NM_007702	GACGGGACAGTTCCTGGTCTATGCGGGCACATACATGCTCCGAGTACTGG
xkurOn1GSp8ou3x7f0	1.09298	2.13314	7.6093	4.52394	0.000657834	0.701998	-3.13463	Gin1	Gin1	ILMN_1245008	252876	gypsy retrotransposon integrase 1	AK018404	GCAGTGGGTATGGCTTCCACGCAGGGCTTAGGAGTGTCTTACTGTCTTTC
ujhIXSkjbRIkbknHk4	1.09599	2.1376	5.70016	2.48805	0.0281312	0.999844	-3.96791	Pparg	Pparg	ILMN_1221060	19016	peroxisome proliferator activated receptor gamma	NM_011146	GATGACAGACCTCAGGCAGATCGTCACAGAGCACGTGCAGCTACTGCATG
6YRBRXl7s1wgnyFXog	1.0966	2.13849	7.34546	2.71911	0.0183081	0.999844	-3.85714	Osbpl10	Osbpl10	ILMN_2754067	74486	oxysterol binding protein-like 10	NM_148958	CGACACAACCACCCTGCCTGTGTATCCTAAGAAGCTTAGACCCCTGGAGA
ieA6wBI1PdEqS66ZGU	1.10359	2.14888	9.11391	2.35062	0.0362256	0.999844	-4.03467	C630028N24Rik	Hykk	ILMN_2964996	235386	hydroxylysine kinase 1	NM_177351	CTGAAATGGTAAAACAGATCCATTCTCACAGGGCAGTGGTGGCGCACGCC
9rfP1K0ojpw1EckJco	1.10472	2.15056	9.42874	2.7509	0.0172523	0.999844	-3.8421	Tbx3	Tbx3	ILMN_3139514	21386	T-box 3	NM_011535	GGTCTTATTTCCAGGTCAGGAGATGGCTAATCCACACTAGCAAGCCTAGG
fqKSKSij94vYoSUjeQ	1.12199	2.17647	10.4619	2.41457	0.0322133	0.999844	-4.00355	BC030476	Erich5	ILMN_2819380	239368	glutamate rich 5	NM_173421	GGGAGGCAGAGGCAGGAGGATTTCTGAGTTCGAGGACAGCCAGATCTGCA
ThK6M3OL2KUl6txKt0	1.12551	2.18178	10.727	2.85721	0.0141388	0.999844	-3.79223	Prf1	Prf1	ILMN_2960700	18646	perforin 1 (pore forming protein)	NM_011073	GACAGGTGGATATCTATGAGTTCGAGGCCAGCCTGGGTCTACAGGGTCTC
Tl3e2GeKJJ9koA1SAU	1.12948	2.1878	6.40307	3.73353	0.00274786	0.999844	-3.4146	2700063P19Rik	C430049B03Rik	ILMN_2546861	72575	RIKEN cDNA C430049B03 gene	AK012483	GCCTCTCTGTCGACGCTGAGGAGCAGCTTCGCAGGAAAATCCCAGAAACC
ZOCEdvdd3lfteel9zs	1.13401	2.19467	6.68232	4.06131	0.00150672	0.999844	-3.29133	LOC100046278	NA	ILMN_1212867	NA	NA	XM_001476119	ATGAAGACACTCGTTCTCCTCTCTGCCCTTGTCCTGCTGGCCTTCTATGT
Q6jV33ru3ghBBLtdEw	1.15377	2.22495	12.2024	3.24648	0.00681031	0.999844	-3.61641	Slc11a1	Slc11a1	ILMN_2675811	18173	solute carrier family 11 (proton-coupled divalent metal ion transporters), member 1	NM_013612	TGGGATCCCTCTTCTGGTGTGTCTGAAGACAACAACAGTGTCCTCACATA
QZJf1V4bRaQ348wg.o	1.1651	2.24249	6.66209	2.62061	0.021999	0.999844	-3.90408	Myl2	Myl2	ILMN_1260428	17906	myosin, light polypeptide 2, regulatory, cardiac, slow	NM_010861	CGCAGCCTTTCCCCCTGACGTCACCGGCAATCTTGATTATAAGAATTTGG
Hks33pddQqnp9C3Unc	1.17774	2.26222	8.27259	6.87439	1.51718e-05	0.141887	-2.59644	2410006F04Rik	2410006F04Rik	ILMN_1230434	78313	RIKEN cDNA 2410006F04 gene	AK019107	GCAGTATCTTCTGGCCTCCTCCAAGGGGCTGGCTTCAAGTCTCCAGCTCT
Ntf3QiSQIOuSn91FS0	1.1786	2.26357	5.73854	2.41423	0.0322333	0.999844	-4.00371	Nxf7	Nxf7	ILMN_2629335	170722	nuclear RNA export factor 7	NM_130888	GTCCTTTCTCAAGAGCAGCAAAGAATGGTGCAGGCTTTCTCCACCCAGTC
HtO80ql53QGT3jd4nk	1.19144	2.2838	9.03726	2.98351	0.0111561	0.999844	-3.73394	Cyp2s1	Cyp2s1	ILMN_2758264	74134	cytochrome P450, family 2, subfamily s, polypeptide 1	NM_028775	GTCATGTTATCAGGGGCCTGCTCTCAAACGCATTCTGATCTCTGAGCTGC
NSXooGfo56IZXv7IJQ	1.19162	2.28409	6.47372	3.02694	0.0102827	0.999844	-3.71415	Pla1a	Pla1a	ILMN_1224786	85031	phospholipase A1 member A	NM_134102	CAGCCTGGAGGAACGCTTGGATGCTGGAGACGCCCTGTTTGTAGAAGCCA
uVJv4oeXNTnvddrTko	1.2023	2.30106	8.72604	2.19089	0.0484361	0.999844	-4.11255	8030474K03Rik	8030474K03Rik	ILMN_1231277	382231	RIKEN cDNA 8030474K03 gene	XM_001000772	CCCAGCGTTTGAGGACTGCCTATCCATGCTGTTCTCCTCGGTCATGCAGG
EfmilFMgW1w.9Mh3pM	1.20248	2.30135	9.93231	3.35023	0.00560743	0.999844	-3.57162	LOC100047200	NA	ILMN_1247220	NA	NA	XM_001477632	CTTGCGGAGGCCACCATAGAACCGTCCTAATTTTTCATAGACTCTGGCAT
Ql06iHeAqpIbje4i.8	1.20533	2.30591	9.46313	3.40285	0.00508178	0.999844	-3.54926	Aff1	Aff1	ILMN_3154640	17355	AF4/FMR2 family, member 1	NM_133919	GCCTCATGGGAGACTCTGAAAGGGGGCAGACGTGATCTGTGAGAGTTTTT
fDttBXTdR54gcKVZ6Y	1.20636	2.30755	7.3259	3.96669	0.00179022	0.999844	-3.32586	Plekha4	Plekha4	ILMN_3102085	69217	pleckstrin homology domain containing, family A (phosphoinositide binding specific) member 4	NM_148927	AATGTCGTCAACCCTCATCTCCACTGCTGAGAACTAAGGCCCCGCTGGCG
BoLiULTX5yp.97siKg	1.20822	2.31052	9.63324	2.24234	0.0441294	0.999844	-4.08746	Irak3	Irak3	ILMN_1253972	73914	interleukin-1 receptor-associated kinase 3	NM_028679	GGAAGTGAGCCAAGTCATCCTTGCTAGGGCTTTTTCTGTGTAGAGAGGGA
QgiYpVFTf3krdccSlc	1.22062	2.33046	7.25394	4.16712	0.00124388	0.999844	-3.25372	Tsp50	Prss50	ILMN_1245792	235631	protease, serine 50	NM_146227	GAAGAGCGAGGCCCCACCCATCTTTCTGCAGGTCTCCTACTACAGGCCCT
6dUwNImlNKEQShSkkU	1.23003	2.34572	8.42547	3.51753	0.00410278	0.999844	-3.50141	5730494J16Rik	Lrrfip1	ILMN_1249559	16978	leucine rich repeat (in FLII) interacting protein 1	AK077637	CTCCCATAAATCAGAGCGGCCATCAGGACACAACAGGACCAGGCAGCACC
H4uBfuh38PIv9_zLpI	1.23262	2.34993	5.81835	3.65303	0.00318936	0.999844	-3.44644	Id2	Id2	ILMN_2887239	15902	inhibitor of DNA binding 2	NM_010496	TGAGTGAACCTTGTGGACTCTTTAATTAGAGTTTTCTTGTATAGTGGCAG
EEQLoIgpdeogIgpdeo	1.23505	2.3539	10.071	2.4332	0.0311274	0.999844	-3.9945	Ndp52	NA	ILMN_2542023	NA	NA	XM_203409	ACACAAAGTGGAAGAGAAGGCCTCCTGGGAGAAAGAGAAGGCCTCCTGGG
xijjihAlCHtcuHnIXs	1.24288	2.3667	8.83212	2.38303	0.0341353	0.999844	-4.01888	Ercc5	Ercc5	ILMN_2769261	22592	excision repair cross-complementing rodent repair deficiency, complementation group 5	NM_011729	GAGGATGATGAGGACAAAGCCAAGACTGTCCTAGTGACTGCTAGACCTGT
WqghhSnu3t3.ohUgp0	1.25148	2.38085	7.88723	3.62438	0.00336345	0.999844	-3.45792	Defcr3	Defa3	ILMN_2524832	13237	defensin, alpha, 3	NM_007850	GGGGAAGACGACCAGGCTGTGTCTGTCTCTTTTGGAGACCCAGAAGGCTC
cHp.1iDqu2Iq7qqOYs	1.25302	2.3834	9.32034	2.50834	0.0270953	0.999844	-3.9581	Id3	Id3	ILMN_2687169	15903	inhibitor of DNA binding 3	NM_008321	ACTGGCTTTTCCGAGAATGGGGTGTCGAGAGGGTGTGGGGGGATGCGAGT
uV.X9RGZBfmO4HeIfY	1.256	2.38832	6.56942	3.60859	0.00346352	0.999844	-3.46428	Hrk	Hrk	ILMN_1229407	12123	harakiri, BCL2 interacting protein (contains only BH3 domain)	NM_007545	CCCTTTCCTTTCCACACGCGCAACCTTGCGATGTGAACTCTGAGACTTCG
HhKuXzH_9y5PUK79Kk	1.25732	2.39051	7.03595	4.77615	0.00042334	0.699617	-3.05739	Mmd2	Mmd2	ILMN_1252636	75104	monocyte to macrophage differentiation-associated 2	NM_175217	GACAGGGTGCCTTATACTTTGTTCTAGTGCATTCCAAGGTGTTTCAGGGC
6Reu3keHnfUon3iLOo	1.26407	2.40172	6.15824	2.49341	0.0278541	0.999844	-3.96532	Prl3d3	Prl3d3	ILMN_2899386	215029	prolactin family 3, subfamily d, member 3	NM_172156	CACCTGGTGTCTGCACTGACTGCTCTTCCAGGAGCTTCTGAGAGTATGGG
oJBeAGHphTSLmm3PdU	1.26987	2.4114	5.08464	2.71149	0.0185705	0.999844	-3.86075	Tmem25	Tmem25	ILMN_2789294	71687	transmembrane protein 25	NM_027865	AGCAACCTGAAAACGACTGGCGACCATCAGAGTGCGGCGTCTATTCTCCC
oXnpfUrUp41zUARI4o	1.27572	2.4212	6.58274	3.11844	0.00865959	0.999844	-3.67294	Defcr20	Defa20	ILMN_1230099	68009	defensin, alpha, 20	NM_183268	CCTGCTGGCCTTCCAGGTCCAGGCTGATCCTATCCAAAACACAGATGAGG
Wp1uusg2Huv9airH.I	1.28142	2.43078	6.93747	3.29856	0.00617694	0.999844	-3.59381	Muc1	Muc1	ILMN_1231229	17829	mucin 1, transmembrane	NM_013605	GGCTCCGTGGTGGTAGAATCGACTGTGGTTTTCCGGGAGGGTACTTTTAG
0i2rkCOXH04g0XlS_8	1.30253	2.46661	7.14485	2.65674	0.0205675	0.999844	-3.88681	D1Ertd471e	NA	ILMN_2440679	NA	NA	NA	GAGTCGGGTGCAAAGATGCCTACTTCATGAGAATCACCTGCCCAGTTGTT
im3wR5xHrrK3TtBXkg	1.30904	2.47776	7.17731	3.51593	0.00411503	0.999844	-3.50207	Mrc1	Mrc1	ILMN_1239430	17533	mannose receptor, C type 1	NM_008625	GCGTCTTAACACTGCTACACTGGTGGTAGGTCTCATGTCAACCCTGCAGA
Q5LuIrRTvWl6r_c73s	1.31096	2.48106	7.9037	2.71037	0.0186094	0.999844	-3.86129	Gm817	Rbm44	ILMN_2964378	329207	RNA binding motif protein 44	NM_001033408	TGCAGTGTGAGAGGTCACCATGTTCCGGCCTGGGGTTTGCTATGTTCTGT
6oIoUp7t7d.6IVIKR8	1.33721	2.52662	7.78833	3.29787	0.00618499	0.999844	-3.59411	Defcr6	Defa6	ILMN_1254739	13240	defensin, alpha, 6	NM_007852	GGAAGAGGACCAGGCTGTGTCTGTCTCTTTTGGAGACCCAGAAGGCACTT
fDRo6vFKVoZyXt8Bdo	1.44389	2.72054	8.42846	2.36083	0.0355538	0.999844	-4.02969	6030495B01Rik	Tbx3	ILMN_1228778	21386	T-box 3	AK031708	AATCACGGATGGGTTACCAGGCCCGGACGCTAGCCTGTCTTAAACCTCGG
KdA5Eo2OnUKecqELqU	1.53502	2.89793	7.11034	4.61444	0.00056107	0.699617	-3.10627	Nlrx1	Nlrx1	ILMN_2958484	270151	NLR family member X1	NM_178420	CTCAAATGCACAGGATCGATGGCTCCAAGGCTGCTAGGGACAAGTGGGCC
Zf7gwInV3E1L3dHefU	1.54002	2.90798	8.21981	3.22514	0.00708836	0.999844	-3.62574	Zfp87	Zfp87	ILMN_2992836	170763	zinc finger protein 87	NM_133228	CTTTGTGAATAAAGAGCTCCCTCTACATCCAGTTCTCTCACTCTGCTTCC
BtAI.VXXcWfSgTiQNY	1.59161	3.01385	6.5897	4.68012	0.00050021	0.699617	-3.08614	Zfp429	Zfp429	ILMN_1254717	72807	zinc finger protein 429	NM_001080941	GTCAAAAGATTTCCCCCTCCTCTACCGCTTCAGGAACATGAGCAAATCCG
6o4fS69.e0UqG.V3hA	1.69505	3.23787	6.12607	2.56002	0.0246209	0.999844	-3.93317	Chi3l4	Chil4	ILMN_2524865	104183	chitinase-like 4	NM_145126	GGATGACTTCAGTGGTTCTTTCTGTCACCAGGGACGTTTCCCTCTGACAA
6SU.5Pv_NC1YLsN5K4	1.70221	3.25399	8.59357	2.41045	0.0324587	0.999844	-4.00555	Cmas	Cmas	ILMN_2683128	12764	cytidine monophospho-N-acetylneuraminic acid synthetase	NM_009908	CAGCCATTTTGCATTGTTTTGATCAAGTCCCGAAGTGTAATCTGCAGGTG
lkU9V6m4Kgfr3790Lo	1.71053	3.27281	6.85598	3.02442	0.0103314	0.999844	-3.7153	Sox7	Sox7	ILMN_2653251	20680	SRY (sex determining region Y)-box 7	NM_011446	GCACCATTCCCCTGGGCGTGAAGGGAACTTGGTTCTTGTTTCTCAAGTGG
WSk7UbSnySzv.CKUuI	1.74752	3.3578	5.83043	2.3944	0.0334302	0.999844	-4.01335	8030402P03Rik	Hmgcs1	ILMN_2585137	208715	3-hydroxy-3-methylglutaryl-Coenzyme A synthase 1	AK078743	CAGGCATGTCCACGTCAGGCTTAGCAGTATGTTTTTAAGAGGCCAGTGAG
0u4GSYoH0eqJ4O8FHc	1.78237	3.4399	7.28601	2.52319	0.0263608	0.999844	-3.95093	Ube2cbp	Ube2cbp	ILMN_2701304	70348	ubiquitin-conjugating enzyme E2C binding protein	NM_027394	GTGTGAACGCAGCGAGGAACTTCACTGGGGAGCTGAATGTTAACCACTCT
QdSwJN9Wg1EnCXqyh0	1.79992	3.48201	5.89701	2.25628	0.0430273	0.999844	-4.08066	Prl2c3	Prl2c3	ILMN_2875585	18812	prolactin family 2, subfamily c, member 3	NM_011118	CTCCAGTAAAGCATCTTCCCGGAATCCACAGCTAAGCCTGGGTAGGACTC
9XFG70X5SJcmBBUHkk	1.80532	3.49508	6.84019	2.50638	0.0271937	0.999844	-3.95905	Plac1	Plac1	ILMN_2835771	56096	placental specific protein 1	NM_019538	CCTACCACGTGTTCACCTTGCCAGAGCCTAGCGAACAACCCAACTGCAGC
oLS.8F7w14v6jP1e7k	1.85796	3.62494	6.52696	3.65005	0.00320701	0.999844	-3.44763	Ercc8	Ercc8	ILMN_2600315	71991	excision repaiross-complementing rodent repair deficiency, complementation group 8	NM_028042	AGTCAGTTTTTAACCTGTTAATCCTGAGTTTGGGATATTTCCCTGTGTGC
Ni75q5de7mb9rDufu4	1.9223	3.79027	8.39001	3.21508	0.00722339	0.999844	-3.63015	Idb2	Id2	ILMN_1236868	15902	inhibitor of DNA binding 2	AK013239	GAGTGTTGCGGGTGCCTCCTGTGTGCGCGTTTCGGTAATGTGCTTGTGTG
9eeEeC77UrvfsOkyAE	1.92846	3.80649	7.03346	3.74772	0.00267678	0.999844	-3.40905	Thap4	Thap4	ILMN_2773540	67026	THAP domain containing 4	NM_025920	CTGCTGACACTGAAGTGTTGTCCAGGTGTTCTTGTAATGGCATAGAAAAC
H4qUS053LPQjJ9cP.Q	1.95307	3.87198	6.43572	3.09684	0.00901799	0.999844	-3.68261	Arrdc3	NA	ILMN_2666279	NA	NA	NM_178917	TGAGGGCCACAGTCATGCTCTAGTATTCAAGATAGCTTCCTAATTTTTCA
fh36aNrUurIq.jQSJc	2.05054	4.14261	12.3991	5.30292	0.000173301	0.579785	-2.91331	Id1	Id1	ILMN_2672190	15901	inhibitor of DNA binding 1	NM_010495	GACTCTTGGCGGATCGGTCCAGTGGGTAGAGGGTTTGATCAACAGAGCCT
WsqS3OHeOl_sY38lLU	2.07707	4.21949	9.70208	3.56797	0.0037351	0.999844	-3.48075	BC052688	NA	ILMN_1224278	NA	NA	XM_888474	GTAGGGCAGTCTATGACTCTGATGGCCTTGGTACGATCTTTAGCCAGTCC
ZGXlOz86vC2NJ4d1nY	2.56013	5.89759	7.56999	4.86407	0.000363756	0.699617	-3.03177	Insig2	Insig2	ILMN_2690256	72999	insulin induced gene 2	NM_133748	ACGCCTGCCATGTATTTATGGGTTAAGTCGATCAGCTGACTCTCCGCTCG
TQTjqeEjDt.dnorfpQ	2.65258	6.28791	7.96649	3.509	0.00416847	0.999844	-3.50493	2410088K16Rik	NA	ILMN_2606937	NA	NA	XM_001473750	CAACATGATGGGCTGACAGATAATGTCTTTCTCGCTGGAGGTCTTGGCCA
0QKCe.3QJ1ntR6wyKA	3.11534	8.66587	7.01631	5.12342	0.000233947	0.625105	-2.95991	2310010B21Rik	Fastkd3	ILMN_2696360	69577	FAST kinase domains 3	NM_027123	CAAAGGAAGCTGTTTTCTCAAAGCTCCGCTGTCCACTGGTAATAGAGGAA
HTo3sjR93rdS4oo9PE	3.73393	13.3053	7.20047	8.1555	2.64532e-06	0.0494782	-2.42684	Glrx1	Glrx	ILMN_2776922	93692	glutaredoxin	NM_053108	CATGGATCTGTAGATCACTTCTCTGGTCTCCAGTGAGGAGGATTCATTAC
uhLeS4gdB8rvdqgHUI	4.27553	19.367	8.13051	5.37582	0.000153616	0.579785	-2.89509	Cops8	Cops8	ILMN_1218868	108679	COP9 (constitutive photomorphogenic) homolog, subunit 8 (Arabidopsis thaliana)	NM_133805	GACAGTCTGCAGTGAGAACTCAACTTAGGTGTTCTCGGGGAAACTCCAAG

## Sheet: Smad2_KO_ESCs
nuIDs	logFC	Fold Change	AveExpr	t	P.Value	adj.P.Val	B	ILMN_GENE	geneSymbol	PROBE_ID	ENTREZ_GENE_ID	GENE_NAME	ACCESSION	PROBE_SEQUENCE
9pUrk57I7Pe7nfN_gE	-3.51201	-11.4083	9.27426	-3.67812	0.00304447	0.569818	-1.88327	Lefty2	Lefty2	ILMN_2713164	320202	left-right determination factor 2	NM_177099	GGCCCAGGTGCATGCTGTAGATGTATTCTGTGTGCTCTTATCTTGGAAAC
WqRrBUUn1zkX1d5Pjo	-2.28463	-4.87238	6.23736	-2.28656	0.0407213	0.604173	-3.59348	LOC433722	NA	ILMN_2952493	NA	NA	NM_001081647	GGGCACGGTAACCCACCAGCTTCCTATGCACCTTCCCTCTGCATTGATGG
xvRpV7OAhdP3vX.HEY	-2.17336	-4.51072	6.58383	-4.35838	0.000882403	0.569818	-1.122	Slc15a2	NA	ILMN_2653860	NA	NA	XM_147213	GTTCACGGCCCCTGTATGAAAGACCTCATTTCTGTTCCTTTTACTACACG
iopzuUrX6.jqRrBUUk	-2.16595	-4.48761	6.22043	-2.65881	0.0204882	0.588122	-3.13176	OTTMUSG00000000281	Gm11237	ILMN_2829549	100502924	predicted gene 11237	NM_001081645	GGAGGCTATGTGCCAGGTCCTTGGTTTGATGGGCACGGTAACCCACCAGC
6_p3iB6n.V76KK0bSU	-2.13535	-4.39343	6.15044	-2.79946	0.0157539	0.586142	-2.95592	Tmem92	Tmem92	ILMN_2866742	544806	transmembrane protein 92	NM_001034896	TTGGGCTCTGAGAACTGGGCTTTTCCCTGTTGGAGGAGGTCACGTCAGCC
oh6kg66ybUsICqJc0s	-2.07075	-4.20104	7.58049	-3.40982	0.00501604	0.569818	-2.20277	Mthfd1	Mthfd1	ILMN_2770528	108156	methylenetetrahydrofolate dehydrogenase (NADP+ dependent), methenyltetrahydrofolate cyclohydrolase, formyltetrahydrofolate synthase	NM_138745	GACTGGGCAGAATGGTGGTAGCGTCCAGTAAGAAAGGGGAGCCTATCAGT
om670f3RIUTi0rfSuU	-2.065	-4.18433	5.26588	-2.80814	0.0155	0.586142	-2.94506	LOC331259	NA	ILMN_1243342	NA	NA	XM_285690	GCGTGGTGTTCACTTTCTCACAGACCACATGAGTCAGGTCTTCAGGTGCC
6bSBNo00p11INldT50	-1.89291	-3.71385	6.35068	-2.68956	0.0193466	0.586142	-3.09333	LOC544808	AA623943	ILMN_1232020	544808	expressed sequence AA623943	XM_618920	CGTCAGAACATCGGATCATCAGGCTCCTCCAGAATCGCCCTCCATTGCTC
Qu5xKl5erdHnSd74Aw	-1.81847	-3.52708	8.35078	-3.36447	0.00545996	0.569818	-2.25765	C330019M07Rik	Mcm10	ILMN_1252173	70024	minichromosome maintenance deficient 10 (S. cerevisiae)	AK021211	GTGTGCTACAGGGCCTGCCTGGGTCTCACTGCTCAGCTCTGTTGAAAATA
Bi0iglELtVKI7oCcQI	-1.81211	-3.51156	6.41696	-2.3636	0.0353739	0.604173	-3.4988	AF067061	AF067061	ILMN_2717345	236546	cDNA sequence AF067061	NM_199060	GAGTCAGAGGAAGCCACAAGTGTCCCCAGGAGATGTGGAAAGCTACAAAG
Zo9LJYjxt_fTi30hF0	-1.78148	-3.43778	5.57861	-2.50653	0.0271863	0.6001	-3.32172	LOC244061	NA	ILMN_1234854	NA	NA	XR_033635	GGATTCAGTAGCCGAGATTACGTCTTGCTTCATGAGTCTTCAGACACCTC
NidT_RPfXQTvEphNOc	-1.75381	-3.37248	8.35349	-3.5379	0.00395001	0.569818	-2.04908	Fgfbp1	Fgfbp1	ILMN_2759371	14181	fibroblast growth factor binding protein 1	NM_008009	GAGCTCCATTTGCACATTCTTCCTCAACATGTTACAGGCGACATCATGCT
6NCudL111BNO0n6Ee0	-1.73642	-3.33208	5.93731	-2.38229	0.0341822	0.604173	-3.47575	LOC229571	Gm4858	ILMN_2894763	229571	predicted gene 4858	NM_001034860	ATCAAGGTGCTCAGTTCCTCCTCCAACATCATGTCAGCTTGGACACTGTC
f.8X2KDuHZ6Veimd4U	-1.73123	-3.3201	10.0656	-2.49601	0.0277206	0.6001	-3.33481	Lefty1	Lefty1	ILMN_1246073	13590	left right determination factor 1	NM_010094	TTTTTACCTTCGAGGAATGTGACTCGCTGGCCCCTGGAGGCGCTCTGACC
Eh91OVNeChf8SRElB4	-1.72036	-3.29519	6.37154	-2.1751	0.0498348	0.608847	-3.72913	BC061212	BC061212	ILMN_3026128	381724	cDNA sequence BC061212	NM_198667	GACTTCTCCATGCCCATCCTGAAGGACCTTTTACAGCACACAGCCAACTG
oHfl8Ssnej3tVLk2QU	-1.70101	-3.25129	7.69963	-3.96799	0.00178601	0.569818	-1.54961	Ldlr	Ldlr	ILMN_1233469	16835	low density lipoprotein receptor	AK018697	ACTCTTGCCTTACAGGTAGCTCTGGATTCTGTCCCCAGTGCATCGCAACC
Hbrh4e33l6B.m9mfsE	-1.62293	-3.08	6.15111	-2.90575	0.0129089	0.586142	-2.82318	Wnt3a	Wnt3a	ILMN_1220516	22416	wingless-type MMTV integration site family, member 3A	NM_009522	CGTGGTGACTGACTGTCTTCTGCCTGGAACTTTGCGTTCGCGCTTGTAAC
WUpDCOTmClC1fJIZd0	-1.57139	-2.97192	6.58931	-2.41099	0.0324264	0.602853	-3.44027	LOC242502	NA	ILMN_2529724	NA	NA	XM_143853	CCAGGCAATAAGATGCATGCGAAGGCCAAGTCCCTTAGCAGACGCCTCTC
K2Ke0RAVLhKVDrikCE	-1.53975	-2.90745	5.6104	-2.35559	0.035897	0.604173	-3.50868	Grm7	Grm7	ILMN_2872782	108073	glutamate receptor, metabotropic 7	NM_177328	TCGAGGCTGTCACACAAACCCAGTGACAGGCCCAATGGTGAGGCAAAGAC
95wh_Q8qjfe0nXnrEk	-1.52296	-2.87381	6.68934	-3.18816	0.00759747	0.581527	-2.47304	Tcstv3	Tcstv3	ILMN_2637059	236219	2-cell-stage, variable group, member 3	NM_153523	TGCTAAGACTTGCAATTAGGGGATCTTCTGTCAGCTCCTGCTGGTACAGC
HnCTpF.DVJEUyo3eL0	-1.51464	-2.85728	6.20093	-2.24108	0.0442303	0.604173	-3.64903	D630022P03Rik	Ceacam1	ILMN_2580947	26365	carcinoembryonic antigen-related cell adhesion molecule 1	AK085408	GCTAAGCATGGCACCTTTAATCCCAGCACACCATAGGGATCTCTGAGTTC
rmi3ieJOvV17I3Xvs0	-1.51143	-2.85092	8.21018	-2.97563	0.0113224	0.586041	-2.73611	A230013K13Rik	Pdk1	ILMN_1247533	228026	pyruvate dehydrogenase kinase, isoenzyme 1	AK038454	GCGGAGTCTGAGCTGAGCATGGTTCCCTCCTGTAGATCTCCTGTTGTATC
rkrTaCd.7SMuVIANUo	-1.45264	-2.73708	6.74019	-2.98512	0.0111226	0.585422	-2.72431	Six1	Six1	ILMN_2904117	20471	sine oculis-related homeobox 1	NM_009189	GCAGGTCATCGGAAGCTCTTTTGTCAGATAGTGCCCAGAAAAATCCCAGG
T5S9ShL4d1fcFB3pFI	-1.37471	-2.59316	7.66153	-4.13512	0.00131795	0.569818	-1.36334	E330014F24Rik	Mtif2	ILMN_1255765	76784	mitochondrial translational initiation factor 2	AK054313	TGCCAGTTCCAGGACAGTTGACTCTCCCTTCTAACCAACTCTGGCACCAG
fmlEH6O1RN3gz5ep3k	-1.34648	-2.5429	7.84537	-2.65332	0.0206991	0.588122	-3.13863	Cd59a	Cd59a	ILMN_1228942	12509	CD59a antigen	NM_007652	GCGGCCACAACTTGGATGTCCCACATCTCTGAATATTGCCTGGGCTCTGC
3ZVDn_XDsDVGmlUePw	-1.34105	-2.53336	6.14055	-2.23795	0.0444821	0.604173	-3.65284	Mobp	Mobp	ILMN_1223628	17433	myelin-associated oligodendrocytic basic protein	NM_008614	CGCCCCAATGCTTTGCCTAATGTAAATCCCACGGCGGCCCCACTGATTTA
60kjCuecUBSOF4vS1U	-1.32441	-2.50431	6.31063	-3.06317	0.0096066	0.584796	-2.62739	Tia1	Tia1	ILMN_1218118	21841	cytotoxic granule-associated RNA binding protein 1	AK009502	TCAGCAGATAAGGTGCTGCTACCAAACCAGATGACCTGAGTTCAGTCCCC
KoH61FQZBwXRRr9Luk	-1.32305	-2.50194	6.83124	-2.95169	0.0118429	0.586041	-2.76592	LOC382972	NA	ILMN_1214840	NA	NA	XM_356781	GGAACTTGGTCCACCCAACGCAACTAACCTCACCACGGTTTCAGTGTGGC
9nK1pRHRVVIgcTSKDM	-1.30555	-2.47178	6.29601	-2.31012	0.039009	0.604173	-3.5646	Fgf18	Fgf18	ILMN_2764004	14172	fibroblast growth factor 18	NM_008005	GCTAGGTCCGGCCACACTCACCCCCCCAGAGAACTACATCAGAGGAATAT
EV4S.t0VPXgdc0.6Xg	-1.27395	-2.41823	8.9965	-3.95047	0.00184409	0.569818	-1.5694	Fjx1	Fjx1	ILMN_2689998	14221	four jointed box 1 (Drosophila)	NM_010218	CCCTGACAGTTTGTCTCACCCATTCCTGAACTCCTATCATTTTGGCCTGA
KpeJLX_n9AaNUVL5w4	-1.27189	-2.41478	6.44393	-2.85464	0.014207	0.586142	-2.88697	Mknk1	Mknk1	ILMN_2547867	17346	MAP kinase-interacting serine/threonine kinase 1	AK010697	GGCCTGAGCAGTCCTTTGGCTTTCAAACGGATCCCACCCAGTTGCTAATG
31AmAm11leq41J0jIc	-1.26188	-2.39809	8.28604	-3.10059	0.00895477	0.581562	-2.58106	Rasl11a	Rasl11a	ILMN_2932662	68895	RAS-like, family 11, member A	NM_026864	TCCAAAGCGAAAGCGTCCTCCGCCCTGGGGTGATCCAGCTCAGATAGACT
cq4d5wbua9dBAO7XX4	-1.25503	-2.38672	9.022	-4.07944	0.00145791	0.569818	-1.42488	LOC381904	NA	ILMN_2540464	NA	NA	XM_358675	GGGTGACTCTGCTAACGTGTGCGGTTCCTCAACAAAATGTGTCCTCCTTG
fa_SxKJOpF1Qieeizg	-1.2486	-2.37611	5.80749	-2.87845	0.0135869	0.586142	-2.85724	Xkr7	Xkr7	ILMN_2527854	228787	X Kell blood group precursor related family member 7 homolog	NM_001011732	CGGTTGCAGTACAGGAGCATGGGCACCTCCCAAGAGCTGCTGGAGTATGA
Z7XSR77Xn6p6Xa6evA	-1.22515	-2.33779	9.25833	-2.63957	0.021236	0.588122	-3.15581	Snai3	Snai3	ILMN_1239726	30927	snail family zinc finger 3	NM_013914	TGTCCTCAGCACTGTTGTCCTGCTTGGGGCTGGCCTCGGTGGCTGGTTAA
BgcgJMfXlQEhneK8vo	-1.21086	-2.31475	5.55758	-3.79133	0.00246983	0.569818	-1.75142	Cd1d1	Cd1d1	ILMN_2734212	12479	CD1d1 antigen	NM_007639	GAACTAGAAAGCATACTTCCTGCCCAAACAGACGCTCTGAGGTTAGTTGG
lf3.Zq9iReljd._r2Y	-1.2091	-2.31193	6.96143	-2.54003	0.0255507	0.594696	-3.28001	LOC382058	NA	ILMN_1240671	NA	NA	XM_356133	CTTTCTTTTCGCGGGTTCGAGCACCTGGCCGATCTCTTTTTGGGTTCGCG
Bp5e4GiPe018Rk3.L4	-1.20589	-2.3068	10.5252	-2.85853	0.0141038	0.586142	-2.88211	Adam23	Adam23	ILMN_1230599	23792	a disintegrin and metallopeptidase domain 23	NM_011780	GGCTGCCTGTGAACGGAGATTCTGTCATCCTTACACGCATCTTTTAGTTG
oeS0feDR_R7_oDlK.E	-1.18647	-2.27594	7.39954	-2.50666	0.0271796	0.6001	-3.32156	6720458D17Rik	NA	ILMN_1242427	NA	NA	NA	CTGCAGTCACTTCTGAATCACTTGCACTGTTTGGGAAATGCCAGGTTTAC
0L1IUk7VFyIHV4SXic	-1.18387	-2.27185	6.20155	-3.6776	0.0030474	0.569818	-1.88388	Hmg20a	Hmg20a	ILMN_1235497	66867	high mobility group 20A	AK051678	AGTTCCAGACCAGCATGTCCCACCTAGAGAACTCCCTGACAGCCTGAGCT
xuLtIqLRC7VSiO6AEE	-1.15949	-2.23378	5.21121	-2.18035	0.0493652	0.608252	-3.72277	LOC625360	BC147527	ILMN_2845658	625360	cDNA sequence BC147527	NM_001037925	GTGAGTGTCAGAGGGAGTCACAAGTGTCCCCAGGAGATGTGGAAAACAAC
lW2ZW3orwlCqDNgXgs	-1.15127	-2.22109	7.25848	-3.25937	0.00664766	0.581527	-2.38568	1810047K05Rik	Cinp	ILMN_1232635	67236	cyclin-dependent kinase 2 interacting protein	AK007812	CCGTCGCGCCCGTCTGGAGGTTAAGCCAAGGGGAATATCGAACCTGAAGT
KXpQruYnnCoc3nl6J0	-1.15039	-2.21974	7.52856	-3.37217	0.00538183	0.569818	-2.24831	B230317C12Rik	Fam69b	ILMN_2815594	56279	family with sequence similarity 69, member B	NM_019833	CCTGGCCAAGGTGTGCGAGCTGCTAAGGGACTATCTGCTGCCTGGAGCTC
KYfaeoeLdV2SfNz4iI	-1.14444	-2.21061	5.44921	-4.39767	0.000822741	0.569818	-1.08043	Hs3st3b1	Hs3st3b1	ILMN_2646146	54710	heparan sulfate (glucosamine) 3-O-sulfotransferase 3B1	NM_018805	CGACTTCGGCTGGGACTGAGTCTCCCCTCGCAGCTTATCTATTGAGAGAG
odtMFf7rp7yejBOyko	-1.13727	-2.19964	6.99839	-4.8079	0.000400722	0.569818	-0.663211	1110067B18Rik	NA	ILMN_2514723	NA	NA	NA	CTCGTCATAACCCTTTGTGGTGGCTGTTAGCTGGATAACATGTAGGCAGG
EcRS6f73uVFAeKP7n4	-1.13563	-2.19715	6.24256	-3.60868	0.00346291	0.569818	-1.96505	D230019G01Rik	NA	ILMN_1252675	NA	NA	AK051921	CTACACCAGTGGCTTTGTTCTGTGCCCACCAAACTGAGGATTTGTGCTTG
K64etNdaFng8Shb9SU	-1.12895	-2.18699	7.08884	-3.43474	0.00478793	0.569818	-2.17272	Zbtb46	Zbtb46	ILMN_2619179	72147	zinc finger and BTB domain containing 46	NM_028125	TGGTGACTGGTCATCCTCCGGACCGCTGAATTACAGGACCGTTTCCAGCC
couIedAunXSOEmqOY4	-1.12857	-2.18641	7.57179	-2.92549	0.0124395	0.586142	-2.79856	Plek2	Plek2	ILMN_2855998	27260	pleckstrin 2	NM_013738	GGAGTGAGACTGCTCAAAGTGGCTCCTCAGATGACAGCGGGGATGCGATG
cq15L6vX44ohwnz9_c	-1.1274	-2.18464	7.22286	-3.38202	0.00528362	0.569818	-2.23639	Fdps	Fdps	ILMN_1232741	110196	farnesyl diphosphate synthetase	NM_134469	GGGTCCTGCAGTTGGGTTCCTTGATGAGGAGACTAAGCTTATTTCTTGCT
iIJroL27etKjLpEutY	-1.11367	-2.16395	6.19421	-3.29156	0.00625855	0.573605	-2.34636	4930435F02Rik	NA	ILMN_1221727	NA	NA	AK019597	AGAAGCGGTGGAAGTTCGTGTCTGGTCAGGGATAGTGGCACAGTGGTCCG
93U5U14KF.xJASUHgI	-1.11177	-2.1611	5.67994	-2.25406	0.0432007	0.604173	-3.63321	A430089I19Rik	A430089I19Rik	ILMN_2979672	331195	RIKEN cDNA A430089I19 gene	NM_177913	TCTCCATGCCCATCCTGAAGGACCTTTTACAGCAAACAGCCAACTGAAAG
ZiLoR65yIdXT1feOCk	-1.11161	-2.16087	6.21984	-2.28556	0.0407958	0.604173	-3.59471	Nfe2	Nfe2	ILMN_2881620	18022	nuclear factor, erythroid derived 2	NM_008685	GAGAGTGGACACTGGTGCTAGAGACTCCCTCATTCCCTTCTGATGAAGGC
unCUoolgNYoX0XIIko	-1.10724	-2.15433	6.27984	-3.04951	0.00985604	0.584796	-2.64432	Sfi1	Sfi1	ILMN_1256699	78887	Sfi1 homolog, spindle assembly associated (yeast)	NM_030207	GCTAAGCCAGGAGGAGCCGAAATCCGAGGACCTTCACCTAGAAGAGCAGG
EnyF6ut9efe.eAlKiU	-1.10489	-2.15083	6.19617	-3.72425	0.00279538	0.569818	-1.82932	2210418B03Rik	Golga1	ILMN_1259402	76899	golgi autoantigen, golgin subfamily a, 1	AK008972	GCTTAGACCTGGGTGGTCTTCCTGCTTCTGTTTCTGAAAGCCAGGGAGCC
NUn0Eih4MU0_n_kuvU	-1.08962	-2.12819	6.47688	-3.77886	0.00252731	0.569818	-1.76586	Tro	Tro	ILMN_3052685	56191	trophinin	NM_001002272	CCAGCTTCAACAGAGGACTGAATACCATCATTGGCTTTGGCAGTGGTTCC
QV5.fe70.d5pTqgpF4	-1.08698	-2.12428	7.98537	-3.83862	0.00226391	0.569818	-1.69692	1700015E05Rik	Pdia6	ILMN_1235060	71853	protein disulfide isomerase associated 6	AK005989	CCCTGCTTTCTTCTGTGTTCATTTCTCTGCGGCCATGGGGAAGGCACCTG
ZeSJLp9d66K4hTVJ44	-1.08097	-2.11545	6.18307	-6.48498	2.68819e-05	0.1676	0.729965	LOC212728	NA	ILMN_1231056	NA	NA	XM_134604	CTGCAGAGCAGTGGCTTCCTCTGGTGGAGGTGAGACCATCCCAGCTGATG
HSDVKna_J4ZLh.7ufk	-1.07905	-2.11264	7.73801	-3.79366	0.00245926	0.569818	-1.74873	Ankra2	Ankra2	ILMN_1243090	68558	ankyrin repeat, family A (RFXANK-like), 2	AK054037	CAGAATCCCAGGGCTCGGTTGAGCTGACGCAGTGACTTTTGTGTGCTTGC
NkvmHUUf3tUdA5EA1E	-1.07455	-2.10606	7.38362	-3.65937	0.00315212	0.569818	-1.90529	Spag1	Spag1	ILMN_2955694	26942	sperm associated antigen 1	NM_012031	GCAGTTGCGACTCCACCACTTTCTGTCCCACTCAAATGCACAAAATCCAC
cgKbvoLgkopoyyXrrg	-1.07379	-2.10495	8.372	-4.10883	0.00138221	0.569818	-1.39233	Znhit6	Znhit6	ILMN_3021192	229937	zinc finger, HIT type 6	NM_001081094	GAAAGGCGTGTTGGAAGTGAAGCAGGAGGCGGATAGTAGCCTGGTGGTGA
KYRHyO.Pt7tVFL7h1c	-1.07237	-2.10289	6.43053	-2.64629	0.020972	0.588122	-3.14742	Thsd1	Thsd1	ILMN_2484695	56229	thrombospondin, type I, domain 1	NM_019576	CGACACACTTAGATGTTTATTGTCTGTGTCCCCACCAGTTGTGACTCCCT
3SVX5CV9QiAKK.e7zE	-1.06556	-2.09299	7.19789	-2.86762	0.0138656	0.586142	-2.87076	Gfod2	Gfod2	ILMN_1236845	70575	glucose-fructose oxidoreductase domain containing 2	NM_027469	CAGCCCCCTTGCAAGCCCTTCCAAGAGAAAAGGAGGTTTCTGTGTTATAC
ue5qUmaWgXWeZn693s	-1.06515	-2.09238	7.78057	-3.4139	0.00497794	0.569818	-2.19784	Zfp560	Zfp560	ILMN_1258594	434377	zinc finger protein 560	NM_001004190	CTGTGCGGGCCAGCGCGGCCGGAACCTCCGCTGCGCGCTTGGTTCTCTGT
xVesiKGjvWRRJW4QIA	-1.06461	-2.0916	7.40999	-3.47574	0.00443519	0.569818	-2.12343	Tagln3	Tagln3	ILMN_2745930	56370	transgelin 3	NM_019754	CCCCTGGTAGAGAGGACGGATGTTCCGCACCACAGCCCGTGACAAAGAAA
c7effTdKDd2hRod0l0	-1.06367	-2.09024	8.66486	-4.21743	0.00113601	0.569818	-1.27335	Tmem121	Tmem121	ILMN_1231884	69195	transmembrane protein 121	NM_153776	TGTCTGCTTCTTCATCTCAGGAATCTCTCGGACCACGGACTCTCAGCCTC
Ti46VGX8N0ldLIRKSk	-1.0602	-2.08522	6.28826	-2.56135	0.0245603	0.592703	-3.25345	Itpr1	NA	ILMN_1254130	NA	NA	AK087694	GAGTGATGGCCCACGCCTTTAATCTCAGCCCTCAGTAGACACAGGCAGGC
uSvrfageeDne.3DXOg	-1.05871	-2.08307	8.69277	-3.60802	0.00346718	0.569818	-1.96584	Paip1	Paip1	ILMN_2752569	218693	polyadenylate binding protein-interacting protein 1	NM_145457	CAGGTTGGTCTTCGGGAACTGCTGAATGCTCTGTTTTCTAATCCTATGGA
6QlPn_nTROOAdeKKAE	-1.05862	-2.08294	6.47248	-2.63116	0.0215712	0.588122	-3.16631	Ankrd37	Ankrd37	ILMN_2595857	654824	ankyrin repeat domain 37	NM_001039562	CAAGCCATTGCTTTGGCTCATCACATGATGAAACTCCTGAGGAGGAAAAC
xxW5Gi5paZ9ZdJ0R9M	-1.05648	-2.07986	8.07962	-3.05072	0.00983377	0.584796	-2.64283	Zfp771	Zfp771	ILMN_2848354	244216	zinc finger protein 771	NM_177362	TACCCGTGCACGGAGTGCGGCCGGCGCTTCCGCCTCAGCTCACACTTCAT
6q4Cd.yTXi78n9k5e0	-1.05344	-2.07548	7.20232	-3.05194	0.00981128	0.584796	-2.64131	Zfp248	Zfp248	ILMN_1230997	72720	zinc finger protein 248	NM_028335	GGGTGAAAGCTCTTTTAGCATCCTGAGTGTTTAGCTTTCGCATGCCTGTC
lkt_nmE4yGGuiERIxQ	-1.05067	-2.07148	7.8731	-4.38732	0.00083804	0.569818	-1.09136	Klhl15	Klhl15	ILMN_1230244	236904	kelch-like 15	NM_001039059	GCAGTCTTGGCTGCGACATGATAGACGACGGTGGAGACACACAGATACCA
lU9Op_sl960XS17p3w	-1.03593	-2.05044	6.13556	-3.02743	0.0102732	0.584796	-2.67172	Wnt5a	Wnt5a	ILMN_2511913	22418	wingless-type MMTV integration site family, member 5A	NM_009524	CCATTCATGGGCTTGGTAGCCTTCTGGTCACCTCAGTCCTGTGGCTCTTA
oud3guuhMbuIKSEUy4	-1.03537	-2.04964	7.50833	-2.35625	0.0358535	0.604173	-3.50786	E030007H10Rik	Sod1	ILMN_2581247	20655	superoxide dismutase 1, soluble	AK086878	GTGCTCTCTGAAGTGGTGGACATACGTGTGAGAAGGCAGACACCATAGTG
9hrSgEeg5gu6tOJNSo	-1.02835	-2.03969	7.70037	-3.20613	0.00734572	0.581527	-2.45096	Mlf1	Mlf1	ILMN_3112219	17349	myeloid leukemia factor 1	NM_001039543	GACGGTCAGGAAACACTGGAATGCGAAGTGTGGGTCATGAGCATCCAGGG
TJ6a97l3niJYgCx2ZA	-1.02096	-2.02927	8.64323	-3.3518	0.00559098	0.569818	-2.27303	9330175B10Rik	Gm10033	ILMN_2596757	378466	predicted gene 10033	NM_194351	AGCTGGCGGTTCTGTGCCTCTGCTGAGAGCCGAGAAAAGTACTCGCGCAA
K.YnqBXQqnlY5zoanc	-1.01774	-2.02475	7.88039	-2.73734	0.0176952	0.586142	-3.03359	Fkbpl	Fkbpl	ILMN_2933426	56299	FK506 binding protein-like	NM_019873	TTTCGAGCTGGGAACCCTCAAGGGGCTGCCCGATGCTATGGACGGGCTCT
TLgpQSrI6gIp9p08Yw	-1.01457	-2.0203	7.75297	-2.61556	0.0222067	0.588122	-3.1858	Mon1b	Mon1b	ILMN_1219118	270096	MON1 homolog b (yeast)	NM_173015	AGTGAAGGCCAACAGGGTAGATGGGAAAGAGGCTTCGGCTCATTACGATA
cul_JDU1dT0X9Vw0b4	-1.00807	-2.01122	6.55095	-2.82107	0.0151293	0.586142	-2.92891	BC059177	Zbtb40	ILMN_1243330	230848	zinc finger and BTB domain containing 40	NM_198248	GTGGCCTTGAGCAATCCATCCCTCCATTCACCTTTCCCCTAATCACGTTG
9iXo18UAfVqR0hxm7k	-1.00541	-2.00751	6.83858	-2.9062	0.0128979	0.586142	-2.82261	Tmed7	NA	ILMN_1234851	NA	NA	XM_128959	GAGCCTGGATCCTTACCAAAACTTCCCGGGCACTCAGACTACGCGTGTGC
0Uvo6Tz_6nT7utMJH4	-1.00161	-2.00223	6.61609	-2.37654	0.0345448	0.604173	-3.48285	Trim36	Trim36	ILMN_2857947	28105	tripartite motif-containing 36	NM_178872	CCAGTTGGATGGCATTATTTGTGGGCTCATTGTGTGGTCATAAGCACTTG
HlUzpCHheswfSZNdQo	-1.00015	-2.00021	12.9045	-2.25873	0.0428362	0.604173	-3.62751	Trh	Trh	ILMN_1237934	22044	thyrotropin releasing hormone	NM_009426	GCCCCATATGGCAAGACTGACCTGGTATAACTTCAGCGCATCCTCCAAGG
KeQmnoB3oedE8Rk4dI	-0.991677	-1.9885	6.59904	-3.40297	0.00508065	0.569818	-2.21104	4930471I01Rik	Ttc23	ILMN_1249396	67009	tetratricopeptide repeat domain 23	AK076802	CTGCAAGCGGCTGGAAACTCTGGACTGCTCACATTACACGCATGACTCAG
cltjYN_1hFJi9EXCCI	-0.990568	-1.98697	7.3348	-3.56093	0.00378432	0.569818	-2.02167	Zfp551	Zfp551	ILMN_3160234	619331	zinc fingr protein 551	NM_001033820	GCCGTCGATCGAATCTTGTCCGACACCAGCGAGTTCACACCTAAGAAGAG
KpQ63t1KdLgoezgqjg	-0.989627	-1.98567	6.94961	-5.39078	0.000149875	0.400467	-0.123404	Pgls	NA	ILMN_1244761	NA	NA	AK054257	GGCCAATGGTCTGTCTCCAGGCTCAGTGAAGGACTGTATGAAGGGGATGA
leTifXRFCVJaR4k4jk	-0.985832	-1.98046	7.56972	-3.27548	0.00644994	0.579998	-2.36599	Adarb1	Adarb1	ILMN_3105343	110532	adenosine deaminase, RNA-specific, B1	NM_130895	CTGCATGAGCTTCCTCACACCAAGCCCAGCCGGCACTGAGCATGAGATGC
HUp.8eR1xCp71idE9Q	-0.981593	-1.97464	6.10726	-2.92361	0.0124835	0.586142	-2.80091	4930438O05Rik	NA	ILMN_2595651	NA	NA	NM_027507	CCAGGCTTTTTACTGCACTCCTACAAGGGCTGTTCCGAGCTCACATTCCA
KslpfSMVCEkSD9YhXk	-0.977976	-1.9697	7.74779	-2.70133	0.018926	0.586142	-3.07861	A430070A22Rik	Ints3	ILMN_1224240	229543	integrator complex subunit 3	AK040147	GTAGCCGGCCTTCAGATACCCAAGACAGCACAGAATTTCCGAGACCCTGC
NSeefBQndLnzdqH9hU	-0.977327	-1.96881	8.1545	-2.5702	0.0241599	0.590901	-3.24241	Rwdd2	Rwdd2a	ILMN_2774528	69519	RWD domain containing 2A	NM_027100	CAGCTGCTGCTTAACCAAGCTCTCAGTGCTTATCTCGGGACTTTCGACCC
o6J7hTu6iS._vOiJJI	-0.975467	-1.96628	8.34881	-4.13168	0.00132619	0.569818	-1.36713	Ing2	Ing2	ILMN_2673064	69260	inhibitor of growth family, member 2	NM_023503	TGGAGCTGTGACCATGTGTGGGAGCAGTTTTTGGTTATGGAGAGCAGCAG
uue5M5Or.3pS7f4jj4	-0.970603	-1.95966	6.62952	-3.60367	0.00349532	0.569818	-1.97098	C230058O15Rik	Cfap97	ILMN_1230870	66756	cilia and flagella associated protein 97	AK082519	GTGCTGTGCATATGCATGGGTTTTTCTGGCCAGTGTCTTTGAGATGATTG
led1.cgkoT.p1_nnF0	-0.969817	-1.95859	8.31991	-2.41446	0.0322202	0.602853	-3.43598	9830143E02Rik	Schip1	ILMN_1219232	30953	schwannomin interacting protein 1	AK036626	CTGCTCTCCTTTCTAGAAGCAGGACATTTTGGCTCCTTGGCTGCTACCTC
TTuUU5QmXJeTyJz514	-0.968228	-1.95644	5.87458	-2.22108	0.0458628	0.604195	-3.67338	A630084C02Rik	Creld1	ILMN_1254175	171508	cysteine-rich with EGF-like domains 1	AK042344	CATGTGCCACCATGCCAAGCGCCTAGCCTGCATTAGAGCTATTGCTCCTG
0f2TOzvKs5BJfyJ66U	-0.962976	-1.94933	5.03059	-2.92392	0.0124763	0.586142	-2.80052	Sox18	Sox18	ILMN_2645321	20672	SRY (sex determining region Y)-box 18	NM_009236	CTTTCGCATATGTATGTTAGGGTATGCAACAGCCTTTAGAGCTGGTGGCC
NBOSgvs5_pwm_JKf1E	-0.962858	-1.94917	6.69093	-2.48962	0.0280498	0.601655	-3.34275	Ccnc	Ccnc	ILMN_1228944	51813	cyclin C	AK013273	AACATGCAGGAAGTTGTATGCTTGGGCTAAGCGTTGAGCAGGCTTTCCAC
QmJ1oKUnsle0TeQ6TQ	-0.958751	-1.94363	8.8286	-2.73316	0.0178338	0.586142	-3.03881	BC062185	Mcm9	ILMN_1229566	71567	minichromosome maintenance complex component 9	NM_199147	GCGAGCTCCGGAAGGCCAGCTGTAGCCCTGTCACATCTGCAATGGCATCA
Hu.ijSDkkFTdPZTnso	-0.958442	-1.94321	6.61187	-3.73473	0.00274178	0.569818	-1.81711	Ppm2c	Pdp1	ILMN_3162452	381511	pyruvate dehyrogenase phosphatase catalytic subunit 1	NM_001098231	GTGTTTGAGGATCAGAATGCAGCAACCCATCTCATTCGCCATGCTGTAGG
QVFEuJ3oxVAEXhzQhk	-0.955584	-1.93936	6.10121	-3.02523	0.0103157	0.584796	-2.67445	D430021F02Rik	D130040H23Rik	ILMN_1220981	211135	RIKEN cDNA D130040H23 gene	AK084981	CCCACCACAGTGAGCTCTGGATACCCCAAAACACCTGACTATCAAGACGC
N1R9IP0FCgLV2Su5Uk	-0.95497	-1.93854	7.04363	-3.41633	0.00495545	0.569818	-2.19492	Prosc	Prosc	ILMN_3037668	114863	proline synthetase co-transcribed	NM_054057	TCCCACTTCAGAATTTCAACCAAGGAAAGTCCCTCGCAGGTGTGCCCAGC
Wk.bOIevpih6BkUb_Q	-0.954603	-1.93805	8.39504	-2.31495	0.0386668	0.604173	-3.55867	1110008J03Rik	Rita1	ILMN_2642876	100764	RBPJ interacting and tubulin associated 1	NM_029096	GCATTTCGTATGAGACTGGTTGGCGAGGACTGGAACGCACCACGTTTGCA
TaJoFKAoRPsNCkEXiY	-0.954487	-1.93789	6.52654	-3.41226	0.00499323	0.569818	-2.19982	Rapgef6	Rapgef6	ILMN_1254088	192786	Rap guanine nucleotide exchange factor (GEF) 6	NM_175258	CGGAGCGGAACCAGGAAAGGACACATTGTAATCAAGGCAACACCTGAGCG
uKCUpPulxfw3SR0IhQ	-0.948565	-1.92995	6.17972	-2.45219	0.0300569	0.602853	-3.38923	Akap10	Akap10	ILMN_2572969	56697	A kinase (PRKA) anchor protein 10	AK051044	AGGAAGCCAGGCATTGTGGCCTACCTTTAATCTCAGCACTCAAGAGACCA
6UDpYjlDp6F_dT93kk	-0.945168	-1.92541	6.39218	-2.85299	0.014251	0.586142	-2.88903	Asb7	Asb7	ILMN_2701671	117589	ankyrin repeat and SOCS box-containing 7	NM_178236	CCAAATGGCCGAGATGCCAATGGCTGGACCTTGCTCCATTTCTCTGCAGC
r7OeBnGbAEZtwAeVXU	-0.943486	-1.92317	8.0597	-2.21981	0.0459689	0.604195	-3.67493	LOC100045304	NA	ILMN_1237729	NA	NA	XM_001474024	TGTATGCTGAACGCTACGCGTAAAACACGCGTCTAAAAACTGCCCCCTCC
udSl0GTTr.t2LeMD3s	-0.941962	-1.92114	5.50727	-2.398	0.0332098	0.602853	-3.45633	EG328314	NA	ILMN_2695134	NA	NA	XM_488691	CTCCAGGCCTCAACGCATCATGGTTTTGTCTCGAGTCTGATAAATTCTGT
H3oEiPixrKm5u6hiUU	-0.937109	-1.91469	7.5921	-2.88027	0.0135407	0.586142	-2.85498	2210015D19Rik	2210015D19Rik	ILMN_2544510	76508	RIKEN cDNA 2210015D19 gene	AK008730	TCTGGAACAGAGATTGAGTACGGTAGGGCGTGCGTGTGGGACGAGCCACC
6klQ728WfxZ6I4SUSo	-0.935451	-1.91249	6.72356	-3.28774	0.00630349	0.573605	-2.35102	Clasp1	NA	ILMN_1225769	NA	NA	XM_922009	GCAGCCCAATGTTCGTTACCGCTTTACCGCTGGAGATGACAGCCACAGGG
cUcDI6eI4ilKeSJEXg	-0.934066	-1.91065	6.01327	-3.00472	0.0107208	0.584796	-2.69994	Fto	Fto	ILMN_2565964	26383	fat mass and obesity associated	AK046935	CCACTAAATAGATGGCTGAGATGAGAGGCCAGGCTGCAGAGCACACCTGA
WHTVHjZr17bnh7pzp4	-0.933683	-1.91015	8.51132	-3.32479	0.00588084	0.573605	-2.30585	Ramp3	Ramp3	ILMN_2749052	56089	receptor (calcitonin) activity modifying protein 3	NM_019511	ACTCATCCCACTGATCGCGGTTCCTGTCGTGCTGACTGTGGCTATGGCTG
HkvFmnRF4pTQ5ee3n8	-0.932873	-1.90907	6.33369	-2.6224	0.0219258	0.588122	-3.17726	A730005H01Rik	Sec14l1	ILMN_1226889	74136	SEC14-like 1 (S. cerevisiae)	AK042558	GCAGTTACCGCGGCTCACACCTGAGGCCATCAATGCCTGCTGTCTGCTTT
0orP8DVPUj5S.id3ok	-0.931221	-1.90689	5.75788	-3.30031	0.00615672	0.573605	-2.33567	Neto2	NA	ILMN_1222253	NA	NA	XM_922064	GGAGGTATTTTAAATCCCATTCCAGATTGCCAGTTTGAGCTCTCTGGAGC
xiR_ed8SKH0v5.U0VE	-0.930993	-1.90659	8.31478	-2.44645	0.0303764	0.602853	-3.39634	Hipk2	Hipk2	ILMN_2545445	15258	homeodomain interacting protein kinase 2	AK016742	GAGCACTTGCTGCTCTTACAGAGGACTTCAGTTTGCTTTCCATCACCCAC
6rX_fE44lSyn.7Hcq0	-0.9305	-1.90594	6.38265	-3.78494	0.00249911	0.569818	-1.75882	D030030I23Rik	NA	ILMN_1226430	NA	NA	AK050889	GGTCCTTTGCTTACATGATGAGCCCAGTAGGCTTTTTGTACTCTAGGGTC
l0hSL250nE6cv4pS3o	-0.929505	-1.90462	7.9902	-2.8919	0.0132484	0.586142	-2.84045	A730023M06Rik	Rpap1	ILMN_1238065	68925	RNA polymerase II associated protein 1	AK042776	TCAGACCAGAGTTCGTGCTCAGCTACATGGCTAGTTTGAGGCCAGTCTGG
Tih0InhS.lDi6paLpA	-0.928181	-1.90287	6.75786	-2.62327	0.0218904	0.588122	-3.17617	Saa3	Saa3	ILMN_2772632	20210	serum amyloid A 3	NM_011315	GAGGACTCAAGAGCTGACCAGTTTGCCAATGAGTGGGGCCGGAGTGGCAA
r_pLoSBaAOkonoMViU	-0.927956	-1.90258	6.84436	-3.52776	0.00402532	0.569818	-2.06118	B3galnt2	B3galnt2	ILMN_1231605	97884	UDP-GalNAc:betaGlcNAc beta 1,3-galactosaminyltransferase, polypeptide 2	NM_178640	TTGGGCAGTGGACAGAACCGGAAAATGGCAGGAGCTGGAATACCCGAGCC
lX5I6yT7cUvr0t1Moc	-0.925729	-1.89964	8.6239	-3.11161	0.0087714	0.581527	-2.56743	Acss2	Acss2	ILMN_2734181	60525	acyl-CoA synthetase short-chain family member 2	NM_019811	CCTTGCAGATGGTAGCATTGTCTACCAGTTGGTTCAGTCTCCATAGGACT
KcJGnqE0EKOXt71ono	-0.92534	-1.89913	8.18156	-3.08863	0.00915809	0.584796	-2.59585	Irf1	Irf1	ILMN_2649067	16362	interferon regulatory factor 1	NM_008390	CTAAGCACGGCTGGGACATCAACAAGGATGCCTGTCTGTTCCGGAGCTGG
KgNCezlSPVVMiCOhk0	-0.925331	-1.89912	6.96171	-2.52932	0.0260628	0.6001	-3.29335	Dnalc1	Dnal1	ILMN_1223359	105000	dynein, axonemal, light chain 1	NM_028821	GAAATCAAGCTGTATGCCCAGATTCCCCCCATAGAGAAGATGGACGCATC
uh0j.iTQgLRVoo3SmQ	-0.921752	-1.89441	5.51898	-2.89549	0.0131595	0.586142	-2.83597	Il1rap	Il1rap	ILMN_2740464	16180	interleukin 1 receptor accessory protein	NM_008364	GACTCAGATTTTGAGCATCAAGAAAGTCACCCCGGAGGATCTCAGGCGCA
iZPlOPyVUexs78MFSU	-0.916883	-1.88803	6.14701	-2.79085	0.0160098	0.586142	-2.96668	DKFZp434J1813	Dnajc10	ILMN_1243873	66861	DnaJ (Hsp40) homolog, subfamily C, member 10	AK016269	CGCATTGCCATGATTTAGCCCCCACTGTACGTATGTTTAATAACCCAGCC
HiSrS_gFPSKRT9XJNE	-0.915075	-1.88567	5.89624	-2.69746	0.0190634	0.586142	-3.08345	Matn2	Matn2	ILMN_1230447	17181	matrilin 2	AK035102	GAGCAGGGTCAGTTGGAAACCATTCAGAGGCACCATTTCCCTAGCATCAC
xdNXiWEUgDUSigR.WI	-0.908193	-1.87669	7.08155	-3.02861	0.0102506	0.584796	-2.67026	Zfp69	Zfp69	ILMN_2837396	381549	zinc finger protein 69	NM_001005788	CTCATCCCTGAGCCGACACCAGAAAATCCACAGGAGGAACACTTTCCGAG
i4aed4zrnfeK6TCp6U	-0.90688	-1.87499	6.77363	-2.82527	0.0150106	0.586142	-2.92366	Dusp2	Dusp2	ILMN_3009243	13537	dual specificity phosphatase 2	NM_010090	TGACGGCTGCTCTGATATGGTGCTCTTCTGAGGTGGCATAAGGGCTGGCC
NFBdG0kQkiAXhO4ZdI	-0.905795	-1.87358	6.3524	-2.88137	0.0135128	0.586142	-2.8536	Bhlhb8	Bhlha15	ILMN_2651389	17341	basic helix-loop-helix family, member a15	NM_010800	ACCAACCTCACGTCAGCACAAGCAGAGAAACCTGACATGTGACGCCTCAG
EVPkR97v5e0ozeiU1I	-0.90497	-1.87251	7.88439	-2.42436	0.0316384	0.602853	-3.42373	D130060L11Rik	NA	ILMN_2573260	NA	NA	AK051623	CCCATTGCACACTTCTGTGTTTGCCTGTCAGGATATCTGGAGCCATCCAG
EgROcSii3ONBVHn1Fk	-0.903104	-1.87008	7.21949	-3.03435	0.0101407	0.584796	-2.66313	D130011J22Rik	Syt14	ILMN_1248228	329324	synaptotagmin XIV	AK051175	GAACACATGCTACAGGAGGAGTCTATGATCAACCCCACTGCTTCCACCGC
cffnqgPE1InlPjxSAs	-0.899186	-1.86501	9.50464	-2.50736	0.0271443	0.6001	-3.32068	Mat2a	Mat2a	ILMN_2593368	232087	methionine adenosyltransferase II, alpha	NM_145569	CTTCTTGCTGGGGAAATTACATCCAGAGCTGCCATTGATTACCAGAAAGT
Qu6Ir1R0xfJFtS746c	-0.898321	-1.8639	9.91283	-3.37474	0.00535607	0.569818	-2.24521	Pdxp	Pdxp	ILMN_1228470	57028	pyridoxal (pyridoxine, vitamin B6) phosphatase	NM_020271	GTGTGGAGAGGTTCCCACTCATACCTTAGCACCGTCCAGTGTTGATGGCT
oSaFeiSSRKcdaZRJSA	-0.896011	-1.86091	6.56101	-2.9204	0.012559	0.586142	-2.80491	Txndc11	Txndc11	ILMN_1230444	106200	thioredoxin domain containing 11	NM_134105	CAGCGGACCCTGGAGCAGCAGCACAGGCTACTCCGGCGCCACAGCCAGAA
o7iRWJeJUT6goSBS9c	-0.89528	-1.85997	6.81791	-2.73069	0.0179164	0.586142	-3.04191	9630058C17Rik	NA	ILMN_1258346	NA	NA	AK036326	TGTGAGCACCCGAGCCTGAGCCCACATTGGGAAGGACAGAACCAGTTCCT
TXW18TlIsDCJPhSQDo	-0.894816	-1.85937	7.02401	-2.42163	0.031798	0.602853	-3.42711	BC005537	BC005537	ILMN_1227295	79555	cDNA sequence BC005537	NM_024473	CCTCCGTCCTTACATGCCAGAGTAAATAAGAGCATTGACCAGCAAAATGG
BV_bXq3su7p4E1_nx0	-0.892748	-1.85671	6.39016	-2.34729	0.0364471	0.604173	-3.51891	6430526J12Rik	Lrp4	ILMN_2557585	228357	low density lipoprotein receptor-related protein 4	AK032360	CCCTTGCGTCCTGGGTCTGTAGTGTGTGGCTGAACATCCTTGGCTTACTC
9LlV_UDgW7B54y1REo	-0.891893	-1.85561	7.46931	-2.23983	0.0443313	0.604173	-3.65056	LOC100047273	NA	ILMN_1244451	NA	NA	XM_001478032	AGTGCCCCCTTGCCAAATGAACCGTGTAACTGCTGATAGTCCCACACAGG
TAK9x3qe.l.Q.EiruU	-0.887346	-1.84977	8.16298	-2.55806	0.0247107	0.592703	-3.25755	Nanos1	Nanos1	ILMN_2701355	332397	nanos homolog 1 (Drosophila)	NM_178421	AAAAGGTTCTACTCTGGGCTGTTTGCCTTTCAATTTACAGAGGGTGTGCC
KZ8bgiUWb.ymVIqCyc	-0.886353	-1.8485	5.76549	-3.97784	0.00175413	0.569818	-1.5385	C330006F04Rik	Napepld	ILMN_1258210	242864	N-acyl phosphatidylethanolamine phospholipase D	AK049135	CGCTTACGTGAAGAGCCACCGCGTTTTTAGGCGCCCAGAGGGAAGTAGCT
iogXJJJQE4XXSLEokk	-0.886222	-1.84833	9.20711	-3.35892	0.00551693	0.569818	-2.26438	EG627624	NA	ILMN_1242630	NA	NA	XM_894499	GGAGAACCTAGCAGCAGCCAAACATGACCTCCTCAGAGTACAGGAGCAGC
isJjaLeAsn65e4BEFY	-0.88533	-1.84719	7.41698	-2.46657	0.02927	0.602853	-3.37139	Hey1	Hey1	ILMN_2690596	15213	hairy/enhancer-of-split related with YRPW motif 1	NM_010423	GTAAGCGATCGGAGTCTGAAAGTAGCTTGGTGCCTGTGAAACACAACCCG
6l_0siXxe13Kl59j1U	-0.881628	-1.84245	7.1752	-2.4184	0.031987	0.602853	-3.4311	Cops5	Cops5	ILMN_1218536	26754	COP9 (constitutive photomorphogenic) homolog, subunit 5 (Arabidopsis thaliana)	AK005113	GCCTTGTCAGTAGAGCCTTACCTGTCCTCTAGGGCCTGCTTCGATTCCCC
cetHiHGegBqcNSeaJI	-0.880746	-1.84133	6.9356	-2.34005	0.0369329	0.604173	-3.52781	Polg2	Polg2	ILMN_2896483	50776	polymerase (DNA directed), gamma 2, accessory subunit	NM_015810	CTGGTCACTGAGACTACGCTGGAAAACGGGCTAATCCAGCTGCGGAGCAG
E30qaVzXfOJ02.QKVc	-0.877821	-1.8376	8.04109	-3.35739	0.00553277	0.569818	-2.26624	Xrcc3	Xrcc3	ILMN_2496421	74335	X-ray repair complementing defective repair in Chinese hamster cells 3	NM_028875	TCTTCAGGGCGGCCCTATCCTCTTATGAGCTCATCGTTTCAAAGGCCCCT
lf6U0p2uELlfFN3UnU	-0.876723	-1.8362	6.03036	-2.79945	0.0157544	0.586142	-2.95594	A930029N17Rik	Cyfip1	ILMN_1241459	20430	cytoplasmic FMR1 interacting protein 1	AK044651	CTTTGGCCATCAGGCTCGGTGACAAGTGCCCTTACCATCTCTCCAGCTCC
uUq3hec18tD1SfpFIk	-0.876114	-1.83543	10.2104	-2.39153	0.0336071	0.602853	-3.46434	Dnd1	Dnd1	ILMN_2739675	213236	dead end homolog 1 (zebrafish)	NM_173383	CCAGGGTCTGACCTGCTATCCTTAGTCAATTCCCAGCTTGGCACCAGAGC
3hOjSo3hLox9dFVjto	-0.872073	-1.83029	10.8577	-3.03167	0.0101919	0.584796	-2.66646	Gtpbp3	Gtpbp3	ILMN_1258042	70359	GTP binding protein 3	NM_032544	GACATGGATCAGGGATCTGACAGTGGATACTTCCTCACCCCCGATGTCGG
TaY2k2F6kUXHbm6m70	-0.869854	-1.82748	6.68356	-2.87514	0.0136714	0.586142	-2.86137	Hspa1b	Hspa1b	ILMN_2530672	15511	heat shock protein 1B	NM_010478	CGGCGATCGGCATCGACCTGGGCACCACCTACTCGTGCGTGGGCGTGTTC
63k3d0LVJ54Sl9ezVI	-0.869136	-1.82657	9.67321	-4.45035	0.000749254	0.569818	-1.02514	Zswim4	Zswim4	ILMN_2457408	212168	zinc finger SWIM-type containing 4	NM_172503	TCTGCATCTCTCTCAAGTCCCAGCTGCTGACAGGCCTTCCTGTATCCCAG
rrjI1JTjHhXCIOIZ3k	-0.867061	-1.82394	6.87357	-2.83081	0.0148559	0.586142	-2.91675	Pvt1	Pvt1	ILMN_1237084	19296	plasmacytoma variant translocation 1	NR_003368	GGTGATAGATCCAGCCATGATACTGACCCTAAGAGAATGAGACGCTCTGC
3eSX1I_GhPo5HOOl0g	-0.865599	-1.8221	8.11949	-4.68143	0.00049907	0.569818	-0.788561	Gm527	Gm527	ILMN_3117134	217648	predicted gene 527	NM_001025605	CTGCAGCCTTCCAGATTGACGGACATTGGATGCACTATGATGGCCTCAGA
lVwn4XLRTgdc1zdekk	-0.864919	-1.82124	7.28465	-4.11193	0.00137448	0.569818	-1.38891	D130035M05Rik	Tgfbrap1	ILMN_1216107	73122	transforming growth factor, beta receptor associated protein 1	AK051333	CCCTAAGCTTGACCTAGTCACCATGAACTCCTATCCTATCTCCTGGCAGC
uTnVAREIHikiLfRXiQ	-0.864905	-1.82122	8.27195	-4.01236	0.00164709	0.569818	-1.4997	Zfp317	Zfp317	ILMN_2481799	244713	zinc finger protein 317	NM_172918	CATGCTCCCAAACACACAAGAACTGAGGCAGAGAGTCTTCACCCTGAGCA
B05PX_cjfrEHh71xVQ	-0.862656	-1.81838	6.72847	-2.95903	0.0116807	0.586041	-2.75677	5730593H20Rik	Mrpl44	ILMN_2551039	69163	mitochondrial ribosomal protein L44	AK019986	TCATGCATTCCTTTGCTAGATCTTGGTACAACTGACTGTTCCTACCCCCA
uZX084hf_nRBU1S_Pk	-0.861827	-1.81734	5.93648	-2.37585	0.034588	0.604173	-3.48369	A530093H06Rik	NA	ILMN_1231375	NA	NA	AK041234	CGCCCTTCATTATGAGACCTTTTGGCTCACAACCCATCCCAGTTGATTGC
KB15cUCpsiJbu67Ufo	-0.858304	-1.81291	6.25942	-3.39293	0.00517691	0.569818	-2.22318	Gm962	Ap5b1	ILMN_2950814	381201	adaptor-related protein complex 5, beta 1 subunit	NM_001033448	AACTCCTGCCTACCAAAGGGCGTAGAGAGCCGTGTGTGGTGTCCACTTGG
o6w7nuktqJ_Ip4puK8	-0.853397	-1.80675	7.60538	-2.38411	0.0340679	0.604173	-3.4735	H13	H13	ILMN_1238747	14950	histocompatibility 13	AK004690	TGGTAATGTGCTGTGGCAGTCGGGAGCTTGAGAGGCTGAGGCGTGAGGTT
EWEbpYX25884tojCy0	-0.851731	-1.80467	6.15026	-3.16131	0.00799019	0.581527	-2.5061	Mphosph9	Mphosph9	ILMN_2708784	269702	M-phase phosphoprotein 9	NM_001081323	CCGACACGTGGCCGACCTTCGTGCTTATTATGAGTCGGAGATAAGTAGTC
BVIkexjl1IU5QjDRJc	-0.850411	-1.80302	10.055	-3.84302	0.00224568	0.569818	-1.69187	Erich1	Erich1	ILMN_2849753	234086	glutamate rich 1	NM_001034862	CCCAGAGCACTGTACGATGCCTCCAGACCATGCCAAGATAATCACAGCCT
BiXEodIJOi0d_Z5N90	-0.849127	-1.80141	8.03588	-2.78136	0.0162968	0.586142	-2.97855	Arhgef4	Arhgef4	ILMN_2760548	226970	Rho guanine nucleotide exchange factor (GEF) 4	NM_183019	GAGCCTACAGGACTCAGAAGCATGGAGTCACTCTTGCGCTGCATCTTCTC
HU913lBEk4dUrNdPFI	-0.846435	-1.79805	8.83933	-2.92293	0.0124995	0.586142	-2.80176	Zfp251	Zfp251	ILMN_2870623	71591	zinc finger protein 251	NM_001007568	CCATTCTCCTCTGCCAACACAGCATGACTCCCAGGTATCCTCATTACCAG
KI5Tu426LkkAuklKls	-0.84635	-1.79795	8.88223	-2.76651	0.0167559	0.586142	-2.99711	Pi4k2b	Pi4k2b	ILMN_3099758	67073	phosphatidylinositol 4-kinase type 2 beta	NM_028744	AGATGCCATGTGTGATCGTGGAGTGCAGCAAAAGTGGCAGCCAGGGCCGT
WmTmzbhs4SYs6XrlNI	-0.844946	-1.7962	5.80983	-2.69278	0.0192306	0.586142	-3.08931	Ppp2r3a	NA	ILMN_2449855	NA	NA	XM_001005535	GCGCATGCGTATCGTGACGTATGACAGCGAGTATGGCCTGGTGCCATCAG
ld51tFQb_AtUw38CD0	-0.844653	-1.79583	8.83736	-2.77438	0.0165109	0.586142	-2.98727	AA881470	Brat1	ILMN_2605630	231841	BRCA1-associated ATM activator 1	NM_172724	CTCTGCTCCGTCACCCAACGTTTGAAAGTCCCATAATCTTTAAAGAATTC
lfakl0GIHaGkai_dys	-0.844197	-1.79527	8.76283	-3.57967	0.00365468	0.569818	-1.99941	Ubtd2	Ubtd2	ILMN_2669259	327900	ubiquitin domain containing 2	NM_173784	CTTCGGGCAGCCTCAACGAGAACTCGGACGGCACGGGAGTTGCTCTAGGT
3n9wlIGpF2X9Ue5ev8	-0.8436	-1.79452	6.28975	-4.16241	0.0012545	0.569818	-1.33338	Aps-pending	Sh2b2	ILMN_1258314	23921	SH2B adaptor protein 2	AK017604	GCTTTCTAAGCCAGAACGGGCACCTCGCCTTTCCCACTGTGCCTGGTTTT
flbT3R7ElMeQKn95_4	-0.843494	-1.79439	6.09917	-3.57903	0.00365905	0.569818	-2.00017	LOC100048331	NA	ILMN_2689986	NA	NA	XR_034509	GCCCGTCATTCTCACTGTACAGCCATACTGCAAAGGGCTTTCTGCTTGTG
EX1539te9.QznfSH10	-0.842124	-1.79269	7.56141	-3.05478	0.009759	0.584796	-2.63779	Fchsd1	Fchsd1	ILMN_2741189	319262	FCH and double SH3 domains 1	NM_175684	CCTTCCTGCTCTTTCGTCCTGTTCTTTCAATATGCTCTTCAGACTTCCTC
x0.YAp18DuZG6AK4XA	-0.837927	-1.78748	7.61585	-3.31214	0.00602188	0.573605	-2.32126	Rg9mtd1	Trmt10c	ILMN_2689740	52575	tRNA methyltransferase 10C	NM_029092	TCATTTCGAAAAGGCTCCTTAAATGTGCGCACGTGGAAAAGGTGACCTAA
cUSfwetOweiHiAuepQ	-0.836716	-1.78598	8.58384	-3.01572	0.0105017	0.584796	-2.68627	Nck1	Nck1	ILMN_2917618	17973	non-catalytic region of tyrosine kinase adaptor protein 1	NM_010878	CCACAGCTTTAACTGGTCATGTAACTGGAGACTGAGAAAGTGCTGGGCCA
ljR0v37sw67cUsRtV4	-0.832587	-1.78088	7.72371	-3.14497	0.00823897	0.581527	-2.52624	Insig1	Insig1	ILMN_2606693	231070	insulin induced gene 1	NM_153526	GATCACTCAGTTTCTTGTGTATAATGGTGTCTACCAGTACACGTCCCCTG
xfL6O66dO13qXJHeik	-0.830862	-1.77875	5.99724	-3.68278	0.00301832	0.569818	-1.87781	EG330503	Gm5113	ILMN_2872499	330503	predicted gene 5113	NM_001033540	CTTAGTTGGATGTGGTGGCTCATGTCCTCTGGGCCTAGCACTCTGGAGGC
BpfYvj5LubvNCjqf3s	-0.82812	-1.77537	8.27133	-2.24279	0.0440938	0.604173	-3.64695	C230029D21Rik	NA	ILMN_1243664	NA	NA	NM_177116	GGCCTTCGAGTTGATTGCAGTGTGCGTGTTATCAAGGATGGGCTTTCTGT
B660747ucoDFST6fEk	-0.827911	-1.77511	6.71039	-2.33977	0.0369516	0.604173	-3.52815	Nat2	Nat2	ILMN_2994380	17961	N-acetyltransferase 2 (arylamine N-acetyltransferase)	NM_010874	TGGTGGTCATGTTGATGTGTGCTAGGAAATACCCAGCATTGGCTTACAGC
cieK1lN1gq97tFhw5w	-0.827231	-1.77428	10.3243	-2.83013	0.0148747	0.586142	-2.91759	Pcgf1	Pcgf1	ILMN_2606130	69837	polycomb group ring finger 1	NM_197992	GAGCTGAGGTCCGCCATCTCCGAAGGGTTCTGTGTCACCGACTAATGCTA
NvJ5BBFUuuihFCQSiI	-0.824678	-1.77114	8.58943	-2.41109	0.0324201	0.602853	-3.44014	D030049N18Rik	Ankrd10	ILMN_1249744	102334	ankyrin repeat domain 10	AK050983	GTTAGCTGCAACAACACCCCAGTGGTGGAGGACACCAAGCAACAGGAGAG
xi53h8m7koX5Twl4QU	-0.824051	-1.77037	6.63377	-3.03318	0.010163	0.584796	-2.66459	Top2a	Top2a	ILMN_1242235	21973	topoisomerase (DNA) II alpha	AK082477	GAGTGCTCTGACTTAGCGTGTGCAGGACCTTGCCATTAAGCCTGACAACC
EIpw7P1jtq9GVLRkVc	-0.819323	-1.76458	5.91455	-3.40661	0.00504625	0.569818	-2.20665	6430537H07Rik	Eno4	ILMN_3007065	226265	enolase 4	NM_178689	AGAGGCTAATGTATTTCCGATGTCGGGTTCACGCCCAGTCACGCACCCCT
Nk5VImBSkS0u_iHS5U	-0.816757	-1.76144	7.03023	-2.57802	0.0238117	0.590901	-3.23265	Abhd8	Abhd8	ILMN_3002505	64296	abhydrolase domain containing 8	NM_022419	GCATGCCCCAGAGCGAACCAGGCACAGTCAGTGTTGGAGACTCAGTGCCC
uRIqXhCBTOP.P1iXV0	-0.814138	-1.75825	6.50448	-2.4901	0.0280248	0.601655	-3.34215	Snx25	Snx25	ILMN_2648089	102141	sorting nexin 25	NM_207213	CACAGAGGGCCTGACAAGAACCATATGATTTTTATTTCCGAGCCTCCCTC
WorqEnflPvF1ogeh00	-0.813047	-1.75692	6.97148	-3.43218	0.00481085	0.569818	-2.1758	Sp4	Sp4	ILMN_1259753	20688	trans-acting transcription factor 4	NM_009239	GGAGGTGGGACAGCTCTTGCCATTGTTACCTCCGGAGAACTGGACTCATC
rArd0XItTnegnUooXk	-0.812874	-1.75671	6.54404	-3.40316	0.00507893	0.569818	-2.21082	Sipa1	Sipa1	ILMN_2642133	20469	signal-induced proliferation associated gene 1	NM_011379	AAAGGTCTCTCACCTAGAGTCCATGCTCTGGAAGCTCCAGGAGGACCTGC
K943riAgkt0F9keK_k	-0.811888	-1.75551	8.73086	-2.74421	0.0174694	0.586142	-3.025	2410018M08Rik	Zbed5	ILMN_2888539	71970	zinc finger, BED-type containing 5	NM_183088	TTCTGATCTGGTGAGAAAGAAGCAGTCTCAACCTTCGCACTGAGGTTGGC
fOCOsll7ShbigTqvfY	-0.81013	-1.75337	10.6832	-3.00084	0.0107992	0.584796	-2.70476	1110068E08Rik	Xrcc6bp1	ILMN_2543514	68876	XRCC6 binding protein 1	AK004405	ATGAAGATGGTAGCCGCCTGTCAGGACCGTGAGGAACATGGGGTTCTTCG
uuSijD_rdTn97COkF4	-0.808368	-1.75123	8.75696	-2.95851	0.0116922	0.586041	-2.75742	Zfp472	Zfp472	ILMN_1244492	224691	zinc finger protein 472	NM_153063	GTGCAGGAGGATAATTTGGGTCTCCATGCTTTCTGTAAGATGGCAACCTG
0gl1tXrkQXggkSOLik	-0.807955	-1.75073	11.0989	-3.20658	0.00733941	0.581527	-2.4504	2610024G14Rik	Noa1	ILMN_2835461	56412	nitric oxide associated 1	NM_019836	GAAGCCTCCGTCCCTGGTGCACAACCTGAAGAAGCACAGATGAGTGAGGC
fSJGiod7brkb6_3ju4	-0.807632	-1.75034	7.41087	-2.4348	0.0310356	0.602853	-3.41078	Vapb	Vapb	ILMN_1236042	56491	vesicle-associated membrane protein, associated protein B and C	NM_019806	CAGAGCACGGAGGGACTCTGTCGTGGTGCACGTTGGTTGTCTGATGTGTG
Kp6XE1L_V.X1w_auOE	-0.807396	-1.75005	6.79157	-2.52886	0.0260852	0.6001	-3.29393	4921511H13Rik	NA	ILMN_1235119	NA	NA	XM_904396	GGCTGGCCTACATCCAGTTTGCCCTTTCCTTCCTAATTGCGGGTGATGAC
K5eiheu9trDVeiiAR0	-0.807265	-1.74989	7.28648	-2.27931	0.0412624	0.604173	-3.60235	1700010H15Rik	NA	ILMN_2535392	NA	NA	XM_356594	TGCCTGGAGGACCTGGTGTTCGTCGGTAATCCCCTGGAGGAGAAACACTC
0V452RF4Xugn68RwhE	-0.80674	-1.74925	9.30953	-2.71841	0.0183321	0.586142	-3.05726	Hspa2	Hspa2	ILMN_1223285	15512	heat shock protein 2	NM_001002012	CCCTGATGCTCGCACACCTGACCTGTGGAAGCTTGGTTACACTAAGACAC
c1fi77Lmu.kizedbNE	-0.805318	-1.74753	7.39204	-2.66481	0.0202604	0.588122	-3.12427	Rbbp2	Kdm5a	ILMN_1258652	214899	lysine (K)-specific demethylase 5A	AK052087	TCCCTTGAGTGTTGTAGTGCGGTGTTTGCAGAGTATCTGCTCCGTATCAC
fQ6ZT732bfQJJxCCAU	-0.804583	-1.74664	11.1737	-2.81065	0.0154274	0.586142	-2.94193	2810026P18Rik	NA	ILMN_2513173	NA	NA	NA	CAATGGCGCCATTGTTCTTCGCGTCTTCAAAGCAGCTACAAGAAGAAACC
HHaJJevzsqJ1KIlKnM	-0.803918	-1.74584	6.80713	-2.21545	0.046333	0.604195	-3.68023	2900045G02Rik	Tmem219	ILMN_1253699	68742	transmembrane protein 219	AK013646	ACTCGGAGCAGCCTGGTTTATGTAGGGAGCTCCAGGAGAGCCAGGGCTAT
3Xq797cPkX7e_e8qAo	-0.803226	-1.745	8.06978	-2.46628	0.0292853	0.602853	-3.37174	Ccrk	Cdk20	ILMN_2627072	105278	cyclin-dependent kinase 20	NM_053180	CCTGGGTGTTTCTGTCTAATTGCACCTTGTCTGTTGCTGTTAGGGAAAGG
Qd4eXunv3i.7l3tcUg	-0.802887	-1.74459	8.53762	-2.49856	0.0275902	0.6001	-3.33164	6230415M23Rik	NA	ILMN_1241952	NA	NA	NA	CTCTGACTGCCTGTGGCTGTTTCTGAGTTTTGTGCCTCTGTCCTACCAGA
9Rea.jy3U0t8K_SVpY	-0.801329	-1.74271	7.27979	-2.82104	0.0151301	0.586142	-2.92895	Cdc5l	Cdc5l	ILMN_2672664	71702	cell division cycle 5-like (S. pombe)	NM_152810	CACCTGCGGTTTGATTAGTCTCCATCAGTCTTAAGGTTGCAGCCCGGCCG
6XaXq4TRJN0u2tE.wE	-0.797125	-1.73763	6.62406	-2.88229	0.0134893	0.586142	-2.85244	Mmp24	Mmp24	ILMN_2480963	17391	matrix metallopeptidase 24	NM_010808	CCTCGGCCTGGGTGACATCACAGCATCTCAGTGTCGGTCACATTTTAAAC
B7nnXgHApsu5ykBfyM	-0.797019	-1.73751	6.79615	-3.15784	0.00804232	0.581527	-2.51037	B430007K19Rik	NA	ILMN_2446700	NA	NA	NA	TGTGCTGCTCCTGAAACTAAAGGCGTAGTGTGCTAGGCAAACCTTTAGAT
QvSeSHe_7t0uo.4U10	-0.795896	-1.73616	8.5298	-2.99298	0.0109596	0.584796	-2.71453	Zfp94	Zfp94	ILMN_1231471	22756	zinc finger protein 94	NM_009568	GTTCAGCTGCAGACTCTGTTGTGTGTCTCAGTGGGATTTTGACCATCCTC
i9Kab6e_GeX1qCEFOU	-0.79445	-1.73442	9.62621	-3.07673	0.009365	0.584796	-2.61059	Sac3d1	Sac3d1	ILMN_2691706	66406	SAC3 domain containing 1	NM_133678	TTCAGGCGGCGTTGGCTGTTGACGCTGCCTTCCGGGAAGACAACCATGCC
Hf0RXVU9uxIgPPzMzs	-0.793908	-1.73376	6.93063	-2.22923	0.0451912	0.604195	-3.66347	Prr12	Prr12	ILMN_1233884	233210	proline rich 12	NM_175022	CTTTCACACCCTCCCCCATTCGTGTACAGAGAAATTATTTATATATATGT
WUqdP3r_gghQzpOXek	-0.793028	-1.73271	6.34421	-3.20463	0.00736642	0.581527	-2.45281	5830411G16Rik	NA	ILMN_1233082	NA	NA	XM_132538	CCAGGGCTCATTTCTGGTTTGGAAGAAGACCAATATGGCATGCCTCTGGC
lmU1MJ45no1sCKCFt0	-0.792416	-1.73197	6.97355	-2.7128	0.0185251	0.586142	-3.06427	Mon1a	Mon1a	ILMN_2607297	72825	MON1 homolog A (yeast)	NM_028369	GCGCCATCCATAAGCTGATGCGCTGGATCCGTAAAGAGGAAGACCGTCTC
QNSzsXt1VJSSftFSnQ	-0.78897	-1.72784	7.93265	-2.67356	0.0199326	0.588122	-3.11333	Zfp335	Zfp335	ILMN_1243052	329559	zinc finger protein 335	NM_199027	ATCCAGTATGTACCTGTCTCCCCCAGCCAGCAGCTTGTCACCCAGGCTCA
xK.V_6kBJJxGff17nE	-0.788868	-1.72772	10.6269	-3.15003	0.00816113	0.581527	-2.52001	Elavl2	Elavl2	ILMN_3121717	15569	ELAV (embryonic lethal, abnormal vision, Drosophila)-like 2 (Hu antigen B)	NM_207686	AGGTTTCCCTTGTGGGCAAACAGCAGCTACACGCTTCTTTCCTGTGCTAC
oFJSQn3.r7.8vnEoWo	-0.788585	-1.72738	8.35957	-3.2284	0.00704516	0.581527	-2.42363	Ddx31	Ddx31	ILMN_2588860	227674	DEAD/H (Asp-Glu-Ala-Asp/His) box polypeptide 31	NM_001033294	ACCAGCCAGCAAGCTTCTTTTGGTTGTTTTTTAGTTGCTACAGGACCGGG
H0SHtKCRG5KXfTeoFI	-0.787836	-1.72648	6.76333	-2.46131	0.0295556	0.602853	-3.37792	1200012P04Rik	Pkp2	ILMN_1245384	67451	plakophilin 2	AK004731	TCACAGACTGTCAGGAAGCACACGTGCAGGCCTCTTCATCTGGGAACCAG
oeOool0vUdceO38enk	-0.786891	-1.72535	6.32604	-3.21482	0.00722684	0.581527	-2.44028	9830113C24Rik	Ap5m1	ILMN_1248237	74385	adaptor-related protein complex 5, mu 1 subunit	AK036465	CTGATGGGAGGAGCCTCAGTTCCACTCCTACTGATGTCTTTACTGGCTGC
cUfiKeKKCnBA9KpJ8o	-0.786639	-1.72505	7.27085	-2.46293	0.029467	0.602853	-3.3759	Zfp259	Zpr1	ILMN_1233679	22687	ZPR1 zinc finger	NM_011752	CCACTTGAGAGGCTGAGGAGGAAGGCTAACAAATTCAGGGGCAGCTTAGG
ZZ7O1nUzEv9jrsuTkA	-0.785477	-1.72366	6.90088	-2.62312	0.0218965	0.588122	-3.17636	B830007D08Rik	NA	ILMN_1230345	NA	NA	XM_150222	CGCTGTATGTCCGCTCCATATACAGTTTTCGATGGTGTAGTGCATGCAAA
NU7rpdTpFR3VL1zkrw	-0.784334	-1.7223	10.0115	-3.31977	0.00593641	0.573605	-2.31197	Ski	Ski	ILMN_2488360	20481	ski sarcoma viral oncogene homolog (avian)	NM_011385	CCATGTGGTGGCCTCCATGGCACCCACTCTCCCAGTTCCTATGCAGGTTA
xksyJuSMOEKLN_x0Vw	-0.782538	-1.72015	5.55775	-3.13154	0.00844932	0.581527	-2.54282	Pten	Pten	ILMN_2594450	19211	phosphatase and tensin homolog	NM_008960	GCAGTATAGAGCGTGCAGATAATGACAAGGAGTATCTTGTACTCACCCTA
KLxQpoLi5G6KHo_faI	-0.780848	-1.71814	8.8033	-2.67355	0.019933	0.588122	-3.11335	E130306F01Rik	2410002F23Rik	ILMN_1219278	668661	RIKEN cDNA 2410002F23 gene	AK053743	AGTTACCAAGGCGGAAGTGAGTGCACGTGGAGGACTGGATTGCTTCGGAG
KddGsuzXSeAeClZyrs	-0.780525	-1.71776	9.65854	-2.49684	0.0276777	0.6001	-3.33377	Pex11a	Pex11a	ILMN_2700265	18631	peroxisomal biogenesis factor 11 alpha	NM_011068	CTCCTCACGGTAGTGTATCCTCAGCTGAAACTGAAGGCCCGCTAGGGTGT
Wd7h2fJ4BcKQ794IXU	-0.777366	-1.714	5.13655	-2.93739	0.0121649	0.586142	-2.78373	Gad1	Gad1	ILMN_1234988	14415	glutamate decarboxylase 1	NM_008077	CTCTGTGACTCGCTTAGCTGAAACCTAAGGCAATGTTTCTGAAGACCTCC
HASonipxuVF3xdYtEc	-0.777204	-1.71381	10.412	-2.2493	0.0435756	0.604173	-3.63901	Trip10	Trip10	ILMN_1213117	106628	thyroid hormone receptor interactor 10	NM_134125	AAACAGGGAGCTGAGGGCTACGTGCCCACCTCTTACCTCCGAGTCACACT
6iTVB6O5JHq3IOiIhE	-0.776671	-1.71317	7.4309	-2.209	0.0468763	0.604195	-3.68805	BC043301	Zfp658	ILMN_3114998	210104	zinc finger protein 658	NM_001008549	GAGCATCCCAACTGGATGTGCAGCACTGGGTCTAGAATGGAGAGAGACAC
EnWV8cBFFi9GVoMB5I	-0.775872	-1.71222	8.45165	-3.50507	0.0041991	0.569818	-2.08828	Zfp90	Zfp90	ILMN_2487482	22751	zinc finger protein 90	NM_011764	GCTCCGCCCTTACTAAACACCACCGAGTTCACGCCCGGAATAAACTGCAG
NUe55RCtO1Dl1Ol0sk	-0.775005	-1.7112	6.96547	-2.20002	0.0476433	0.604195	-3.69895	BC065085	Fam167a	ILMN_2974737	219148	family with sequence similarity 167, member A	NM_177628	CCACTGTGCTGCCACAAGGTCATGTCCAATGCCTCCATGGCCTCAGTAGC
lqA0v494oz19l8bk60	-0.773723	-1.70968	7.6386	-2.90944	0.0128197	0.586142	-2.81857	Gmcl1	Gmcl1	ILMN_1221810	23885	germ cell-less homolog 1 (Drosophila)	NM_011818	GGGAAATCAGTTTGATTCTGAGGATATTCCTTCGCCTTACGTGCATGGTC
EolHBJX.iH8tU5PlSg	-0.772309	-1.708	6.05898	-2.97404	0.0113562	0.586041	-2.73808	3200001K10Rik	NA	ILMN_2653444	NA	NA	XM_920610	GGAGCCACTAACAGCCCTTTTGAGACTTTAGTCCCATGCATTGCCCAGGA
EpSJF_7oX3L.v6fUkg	-0.772263	-1.70795	10.3495	-3.3312	0.00581072	0.573605	-2.29806	2810441K11Rik	Tmem216	ILMN_2799217	68642	transmembrane protein 216	NM_026798	GGCCAGAGCACCTTGTGTGGACCTTCTAGTTTTGTTTGGCTTCCAGCAGA
ZoZLp55IpX8s57J0o4	-0.769493	-1.70467	9.42062	-2.52707	0.0261717	0.6001	-3.29615	B930095G10Rik	Jmjd4	ILMN_1223843	194952	jumonji domain containing 4	AK047586	GGACGCAGTGGCTGCTGCAGAGGCCCTTTAGTATGCTGTAGCTCAGGATG
ik4LA4npcl0SFwoR6k	-0.768729	-1.70377	6.81887	-2.69458	0.0191663	0.586142	-3.08706	Preb	Preb	ILMN_2503893	50907	prolactin regulatory element binding	NM_016703	GCATGAAGTAAATGAGCTGGCCTAGCCTCACAGACCTAAGGACACTGGGC
HdNH4ilCHoo_U4P6KU	-0.767024	-1.70176	6.86176	-2.19962	0.0476785	0.604195	-3.69945	6030434H13Rik	D19Bwg1357e	ILMN_1232757	52874	DNA segment, Chr 19, Brigham & Women's Genetics 1357 expressed	AK031451	CTCATCACTTGAGAGGCCAAGACTGGAGGATTGCCATGAATTTGGAGGCC
EkRirhLs4EHsniVOkg	-0.766458	-1.70109	6.29563	-2.39147	0.0336107	0.602853	-3.46441	5830436K05Rik	Gpatch2	ILMN_2552695	67769	G patch domain containing 2	AK032734	GCACACGAGGGTGACAGTGTATGAACAACTGTAGCTGAGCCCATGGCAGA
TnS.3p0jeIVP1ZfRIU	-0.766171	-1.70075	7.3006	-2.54905	0.0251272	0.592703	-3.26878	Pml	Pml	ILMN_2731835	18854	promyelocytic leukemia	NM_178087	GCTCAGTTTTCTGGCTCAGATCTGAGACCCATTTCCCGCCTTCACAGACC
3SaCkhHRKCOEi9yaV4	-0.763204	-1.69726	7.54495	-2.68218	0.0196148	0.586681	-3.10256	Zgpat	Zgpat	ILMN_3157372	229007	zinc finger, CCCH-type with G patch domain	NM_001048148	CAGCGGAAGGCAGACACTCACAGGAAGATGACAGAGTTCTAGCGGCCCTG
feC._ZM.rpnEf383Tk	-0.763169	-1.69721	6.69867	-2.48305	0.0283925	0.602267	-3.35092	Pank3	Pank3	ILMN_2752327	211347	pantothenate kinase 3	NM_145962	CTGAAGTTTTTGCGCATATTTGGTGGCGCTACACTTTCTTTATCTCATGC
EJNVdJoLe6In8vI1ik	-0.762594	-1.69654	12.1044	-3.35649	0.00554208	0.569818	-2.26733	Pycr2	Pycr2	ILMN_2998548	69051	pyrroline-5-carboxylate reductase family, member 2	NM_133705	AGCATCCCCCTCAGCGGAAGTCTGTGGAGAGCTTTAGTTAGATCCGAGGC
rgDznIfAPi6X61H_e4	-0.762528	-1.69646	6.52626	-2.46559	0.0293227	0.602853	-3.3726	Terf2ip	Terf2ip	ILMN_2610435	57321	telomeric repeat binding factor 2, interacting protein	NM_020584	GAAAATTATGCTAGACTTAAAATTGAGTGGCCTTGGTCCACTTTGCTGTG
KotIXuFdAtFTvxTXic	-0.762061	-1.69591	6.44189	-3.62572	0.00335507	0.569818	-1.94492	Rbm41	Rbm41	ILMN_2927847	237073	RNA binding motif protein 41	NM_153586	GGAGTCAGACCTGTGACCCTCAAAGTCACCCATGTTTACCATCCTGAGCT
Ei.9Lzq07hnNO1XpL0	-0.761316	-1.69504	7.42962	-2.18618	0.048849	0.608085	-3.71572	Parn	Parn	ILMN_1220936	74108	poly(A)-specific ribonuclease (deadenylation nuclease)	AK049829	GAGTTTTTCAGTTATGGGTCATGTGACGCTATCATGTCCCCTGGCAGTTC
ugFLeXtUUOTlFHKeh0	-0.760496	-1.69407	6.0274	-2.34897	0.0363346	0.604173	-3.51683	Npy	Npy	ILMN_2946520	109648	neuropeptide Y	NM_023456	GAAACCAGTCTGCCTGTCCCACCAATGCATGCCACCACTAGGCTGGACTC
iu9TogvHx8u1LeRLeo	-0.759132	-1.69247	7.39905	-2.94757	0.0119347	0.586041	-2.77105	Alg11	Alg11	ILMN_1224712	207958	asparagine-linked glycosylation 11 (alpha-1,2-mannosyltransferase)	NM_183142	GTGTTCCATGGAGAAGTTACTTACTTAGTGTCCAGTCTGCACAGTCTGGG
oCI55j3EnHEJKcU6pU	-0.759126	-1.69247	6.31427	-2.91818	0.0126113	0.586142	-2.80768	Acbd4	Acbd4	ILMN_3071515	67131	acyl-Coenzyme A binding domain containing 4	NM_025988	AAGAGATGCTGCGATTCTACAGCTACTACAAGCAGGCTACCATGGGGCCC
l7bUp7YIwlSqfG7N6I	-0.75825	-1.69144	10.0662	-3.01656	0.010485	0.584796	-2.68522	D5Wsu178e	Ept1	ILMN_1253323	28042	ethanolaminephosphotransferase 1 (CDP-ethanolamine-specific)	NM_027652	TGTCGTCCAGGCTGTCGAAGATAAGCCCAGGGGCTTACGTGTATCTGGAG
NlHTSXzvVAi1QMuf64	-0.75779	-1.6909	9.56117	-2.85295	0.014252	0.586142	-2.88908	Gprasp2	NA	ILMN_2730909	NA	NA	XM_001481276	GCCACTCATCAGCCTTATGTTCCCAAAGAGTCCCAAATAGTGCTTTGGTG
KLtfnO1yveyOVt3qtU	-0.757044	-1.69002	8.29232	-2.48446	0.0283187	0.602267	-3.34917	Celsr3	Celsr3	ILMN_2604070	107934	cadherin, EGF LAG seven-pass G-type receptor 3 (flamingo homolog, Drosophila)	NM_080437	AGTGTCCTTGCTATGTCCTAGGTTCTGTAGATGCCCGTCTCTGGGGTCCC
iunxLTu4d3be11KhHk	-0.755547	-1.68827	6.45821	-2.3071	0.0392243	0.604173	-3.5683	C130043P10Rik	NA	ILMN_1219739	NA	NA	AK081571	GTGGCTTACAGTCATGTGTGACTCTCTCGTCTGTCCTCCAGGGACACTGC
HmGofi9X_93hu7QmVI	-0.755216	-1.68788	8.30401	-2.87918	0.0135682	0.586142	-2.85633	A730043L23Rik	NA	ILMN_1221280	NA	NA	AK042960	GCGACGGGACTTGAGTTCCCTTTGTTCTCTGACGTGTGTCAAGCGCCCAG
EfV77x3_iBXn3J6Fng	-0.755076	-1.68772	7.23865	-2.97068	0.0114281	0.586041	-2.74227	Myak	Hipk1	ILMN_2637032	15257	homeodomain interacting protein kinase 1	AF071071	CTTCCCTGTTGTTACTCTTTGGAGAACCCTGCTTCTAGCTGGACCGCTGA
NUijSOX83h.TqRSkRE	-0.752545	-1.68476	4.93884	-2.28635	0.0407369	0.604173	-3.59374	B930030P05Rik	Mettl20	ILMN_1238286	320204	methyltransferase like 20	AK047167	CCAGAGGATCAGATGCCTTTATCTGACTTTCATGGGCACCAGGCACACAC
iXVK.qjyyu7lPOX_S0	-0.752184	-1.68434	8.4415	-2.4295	0.0313401	0.602853	-3.41735	Itgb4bp	Eif6	ILMN_1255935	16418	eukaryotic translation initiation factor 6	AK018313	CCTCCCAGGTTTGGGGATTAGTAGGTGTGTGCCATTATGCCTTTGCAGTC
KqCAfeaVCRKLi29X8U	-0.750434	-1.6823	6.25366	-2.27906	0.0412809	0.604173	-3.60265	A530078M04Rik	Ermp1	ILMN_2575526	226090	endoplasmic reticulum metallopeptidase 1	AK041066	GGGAAGAAACTTCTGCGGCCCAAGCACAGGAGTGAGTCGTTCCCTTTACC
EfXltdP4uv36h5Pjik	-0.749549	-1.68127	6.0969	-2.29537	0.0400729	0.604173	-3.58269	1110003E08Rik	NA	ILMN_1254426	NA	NA	XM_284098	CTTCCTGCCGTCCTCATTTGAGTGGTTTCTTGGGACTGCATTGATGAGGC
uKAxAKmu5LO5J0skpY	-0.749291	-1.68097	6.34692	-2.84263	0.0145305	0.586142	-2.90197	D430021P20Rik	NA	ILMN_1238975	NA	NA	AK084991	AGGAAATACAAAAGGGCGGTGTGCAGTATGTGCAGCTCAGTAGCAGGCCG
QNd3SN54B7_8m290ik	-0.747155	-1.67848	5.55291	-2.83063	0.0148607	0.586142	-2.91696	Mtmr11	Mtmr11	ILMN_2642922	194126	myotubularin related protein 11	NM_181409	ATCCTCTCTCAGATCTGCTGAAACTGTTTGTTAGCGTCGTTCTCAGAGGC
l4X65eURKwl6HVu5iA	-0.747093	-1.67841	7.34556	-2.95386	0.0117947	0.586041	-2.76321	2610042F04Rik	Rgs19	ILMN_2544368	56470	regulator of G-protein signaling 19	AK011740	TGACCTTGGTGCCTGCCACACAGGTAAGCCTGGACTCCCGTGTGCGAGAA
iLnmcuifmtmHgmmQIc	-0.74604	-1.67718	8.72155	-3.52982	0.0040099	0.569818	-2.05872	Mat2b	Mat2b	ILMN_1248381	108645	methionine adenosyltransferase II, beta	NM_134017	AGTGCTGCGCTAGTGGAGCTTGCGGTCGCGACTGAAGCGGCGCAAAGACT
KQpp7dI3eiPtefwp60	-0.746026	-1.67717	7.19626	-2.61265	0.0223272	0.588122	-3.18943	D030035F05Rik	Gprasp1	ILMN_1245777	67298	G protein-coupled receptor associated sorting protein 1	AK050919	CAAGGCGGCTGTCTCAGATCTCTGGAGATTGTCCTGCTTTAAGGCTGGTC
3eRqnnkV5v1Mkk7XGg	-0.745453	-1.6765	7.15107	-4.10547	0.00139065	0.569818	-1.39604	Camkk2	Camkk2	ILMN_1256263	207565	calcium/calmodulin-dependent protein kinase kinase 2, beta	NM_145358	CTGCACGGGGCTGCTGCACCCTGCGTTTCCATAGCAGCATGTCCTACGGA
xnd7VUqciiOnDwd69E	-0.744198	-1.67504	6.09656	-2.32213	0.038163	0.604173	-3.54985	Zfp169	Zfp169	ILMN_1244864	67911	zinc finger protein 169	NM_026450	GCTCTCTGTCCCCCAGGGCTAGAGGAGATGGCTAATTAACTCTGGTTCAC
KtH6L.VBOd6tyCeXT0	-0.741275	-1.67165	7.49945	-4.53367	0.000646635	0.569818	-0.938715	6430407D20Rik	Ubxn2b	ILMN_1239550	68053	UBX domain protein 2B	AK018273	GTCACTTGGAGTTTTCCCAACATGCTCTGGGTCTAGAAGCTGCCTCATTC
HpXpeCT6768Rpfx9fg	-0.74012	-1.67032	7.48637	-3.57999	0.00365251	0.569818	-1.99903	LOC628101	NA	ILMN_1213707	NA	NA	XR_035428	GGCCCTGGCCTGAAGCATTGGTGTTGGTTACACGGCCTTTACTTCCTTGA
fqL1yXszCTTHupKEng	-0.739158	-1.6692	7.1014	-4.03101	0.00159209	0.569818	-1.47883	2610037P13Rik	NA	ILMN_2421512	NA	NA	NA	GGGAGTTCCTAGCCTGTATATAAGCATCATACTGTGGGCAGGACAGCTGA
KeWaJkF9Uok1eWaJkE	-0.738584	-1.66854	6.01287	-2.54697	0.025224	0.592703	-3.27136	Hspa1a	Hspa1a	ILMN_1245039	193740	heat shock protein 1A	NM_010479	CTGCCGCGGAGCGCAACCTTCCCAGGAGCATCCCTGCCGCGGAGCGCAAC
WoQETpD9CkH9RYkpZk	-0.736695	-1.66635	6.56943	-2.2948	0.0401144	0.604173	-3.58338	Mtus1	Mtus1	ILMN_3163347	102103	mitochondrial tumor suppressor 1	NM_001005865	GGACAAACACATGGCAATTTCAAGGCAACTTTCCACCGAGCAGGCCGCGC
cTLnvoSz_Kolf.lM3E	-0.736187	-1.66577	10.3005	-3.95257	0.00183702	0.569818	-1.56702	Narg1l	Naa16	ILMN_2956743	66897	N(alpha)-acetyltransferase 16, NatA auxiliary subunit	NM_025832	CATAGTGCTGTTGGACAGTATTTGAGGGGAGCCCTTTTTGCCATATCTAC
Q.Ujk3kRHWjsW236bc	-0.734702	-1.66405	9.16348	-2.95352	0.0118022	0.586041	-2.76363	E430018J23Rik	E430018J23Rik	ILMN_2881039	101604	RIKEN cDNA E430018J23 gene	NM_198011	TTTCCAGATGCATCTGCACACACTCCGGATGTACCGTCGTCTTGGCGTCT
EP19xOCZN9.ejhLqUU	-0.734275	-1.66356	6.93429	-3.0266	0.0102893	0.584796	-2.67276	Pomt1	Pomt1	ILMN_2694092	99011	protein-O-mannosyltransferase 1	NM_145145	ATTTCCTTCTACATGAAGCGCATCTTCTTTCTGGATGACAGTGGGCCACC
WVJc1SKX5KYUkO0uz8	-0.7337	-1.6629	8.4972	-2.79745	0.0158135	0.586142	-2.95843	Whrn	Whrn	ILMN_2476329	73750	whirlin	NM_001008792	CCCAGCCTATCCCAGAGGCCTTGCAGGCGACCAGCAATGTCAGTGTATTT
ffjrKRLvCJ.XeKHl5o	-0.73352	-1.66269	6.23374	-2.4119	0.0323722	0.602853	-3.43915	B130044D17Rik	NA	ILMN_1256229	NA	NA	AK045185	CTTGATGGTAGGCACAGTGTTAAGAGCTTTCCTCTGAGGACTGCCTGCGG
EpLt5LFSExHuwihfEo	-0.732449	-1.66146	9.18747	-3.11547	0.00870806	0.581527	-2.56266	Zmym5	Zmym5	ILMN_1231971	219105	zinc finger, MYM-type 5	NM_144842	GGCAGTGTCTGCAGTACCCAGACATACACTGTGTAAGAGGACCTTACAGG
KQhVJdlf_dN5IkK04I	-0.730762	-1.65951	10.9406	-2.40298	0.0329073	0.602853	-3.45018	Taf1d	Taf1d	ILMN_3162771	75316	TATA box binding protein (Tbp)-associated factor, RNA polymerase I, D	NM_029248	CAAGACCCCAGCCTCGCCCTTTTGCTCATCTGCAGAGCAAGGTCATGAAG
9Z3v15etfzxOpgSRps	-0.729745	-1.65835	8.07966	-2.3822	0.0341879	0.604173	-3.47586	LOC100047402	NA	ILMN_1226660	NA	NA	XM_001478079	CGCTCTGTTTCCTGCCTGGTCCTTTATTACATGGGCGAACAGCACGGCGT
rKLOT78x1orSUkpU0k	-0.729729	-1.65833	5.58267	-3.23176	0.00700092	0.581527	-2.41951	Nr1i3	Nr1i3	ILMN_1221049	12355	nuclear receptor subfamily 1, group I, member 3	NM_009803	AGGAGTATGCATTGTTTATACTCCGGAGGTCAGCCAGCAGGCCCATCAGC
Tvs7AkFFdftKf76XYE	-0.728819	-1.65728	6.44036	-3.44079	0.00473409	0.569818	-2.16543	6030441H18Rik	Fan1	ILMN_2591619	330554	FANCD2/FANCI-associated nuclease 1	NM_177893	GTTGTATGTAAAGCAACCACCCTCCTTGTCAGGCTTTGTTGGCCTCGAAC
xLNXiRXd9279IKBTJE	-0.72852	-1.65694	11.3594	-3.05301	0.00979161	0.584796	-2.63999	Clptm1l	Clptm1l	ILMN_2681221	218335	CLPTM1-like	NM_146047	AGTATCCCTGAGCACCCTCTCTTCTCGTGTTTCAGAAGGAACCATAGCAC
xUut6UnK5WCBtOOSEA	-0.72851	-1.65693	9.35671	-2.69196	0.0192603	0.586142	-3.09034	Dbp	Dbp	ILMN_2616226	13170	D site albumin promoter binding protein	NM_016974	CCAGTGGTCTGGCCAGCTAGGTGCCCGAAGAACGTCATGATGCAGACAAA
uVVqMivHePElrSHOJg	-0.727724	-1.65602	8.69855	-3.52517	0.00404477	0.569818	-2.06427	BC003993	Cwc22	ILMN_2744789	80744	CWC22 spliceosome-associated protein homolog (S. cerevisiae)	NM_030560	CCCCCCGGGATAGAGGTTACTCTGATTACAGCCGGTCAGACTATGAGCGA
fr4pfleSCyqE55z63I	-0.727603	-1.65589	11.3621	-3.33226	0.00579917	0.573605	-2.29677	4933439C20Rik	Pisd-ps1	ILMN_2944601	236604	phosphatidylserine decarboxylase, pseudogene 1	NM_001004146	GGTTGAGGCCTTGCCCTGCAGAAGTAGGGGACATGCTGCTATTGGTCTAG
iTkRGxORFkRITieoTs	-0.726187	-1.65426	7.68486	-3.38592	0.00524524	0.569818	-2.23167	Nin	Nin	ILMN_2778195	18080	ninein	NM_008697	CATGCACACACGTACATGCACACCGCACACAGACATGAGCTGGGACATGT
iuquAKeiAhdNuH0huw	-0.725118	-1.65304	6.95611	-5.05644	0.000261966	0.489982	-0.425458	Cycs	Cycs	ILMN_3076459	13063	cytochrome c, somatic	NM_007808	GTGGGGGTGAAAAGGCTGGAGAAAGACCTCATCGTGACTTCAGACGTGTA
o9JEiXQq7F6QO95Hp0	-0.724814	-1.65269	8.51399	-2.48167	0.0284648	0.602267	-3.35262	Nola2	Nhp2	ILMN_2880634	52530	NHP2 ribonucleoprotein	NM_026631	TTCAGCACAGAGCCTCAAGGGTGTACCTGGCAAATGTTCTGCACTGGCTC
6rlTHxL_oh9f8iNJ9Q	-0.724478	-1.6523	6.63233	-3.32128	0.00591964	0.573605	-2.31013	Mobkl1a	Mob1b	ILMN_2606966	68473	MOB kinase activator 1B	NM_026735	GGTGCCCATACTTACAGTTTGGGAGACTTCCTTTTAGAGATCAGCTTCCA
6X63bU4l727.SfpB60	-0.724118	-1.65189	6.16725	-3.14587	0.00822506	0.581527	-2.52513	Cnnm3	Cnnm3	ILMN_1216036	94218	cyclin M3	NM_053186	CCTTGGTCTCGTCCATGAGCCTGTTCGTGTTTTCAGCTTGGCAACTGGTC
oAgZEeiIJRNLkdLmsI	-0.721907	-1.64936	7.30069	-3.69111	0.00297213	0.569818	-1.86805	BC062115	Zfp873	ILMN_2913869	408062	zinc finger protein 873	NM_001024626	AAAGAACGCACACTGGAGAGAAGCCACATCAGTGCACTCAGTGCGGTAAG
cf1.P3Rdqjh3oRV4Uk	-0.721829	-1.64927	7.28976	-2.94516	0.0119888	0.586041	-2.77405	Btd	Btd	ILMN_1252698	26363	biotinidase	NM_025295	CTTTCCTTTATTTCTCACCTCGGGGATGACTCTGGACACCCCTGACCAGC
6S76O1_V3HfK3.U98s	-0.720641	-1.64791	7.81377	-2.91375	0.0127165	0.586142	-2.81319	AI115600	NA	ILMN_2683486	NA	NA	XM_001476259	CAGTGTTGGATGTCCTTGCCCTCTACTCTTAGGTCTTTTCCATTCTTAGT
N1C1xHClKJxTlS.cXc	-0.719157	-1.64622	6.56643	-2.50997	0.0270138	0.6001	-3.31744	4831403C07Rik	NA	ILMN_2454970	NA	NA	NA	TCCAAGTCCTACACTAAGGCCAGGAGCTACCATGCCCAGTTTCTACCTCT
uglEk41Ako6ieuhLok	-0.718588	-1.64557	6.30377	-3.69982	0.00292457	0.569818	-1.85785	4932417H02Rik	Rptor	ILMN_1218033	74370	regulatory associated protein of MTOR, complex 1	AK029341	GAAGCCACAGCATGATCCAAAGCAGGATGGGAGCTGGTGGACAGTGGAGC
o532sojt145I7nAin0	-0.71829	-1.64523	7.46625	-2.35539	0.03591	0.604173	-3.50892	Wins2	Lins	ILMN_1227988	72635	lines homolog (Drosophila)	NM_152815	TGCTCTTCGGTAGGAGATGTCTCCTGATGCAGATGTGCTAAAGAGGCTTC
uefVK.bBeKqfv9XzuQ	-0.716026	-1.64265	12.1264	-2.36518	0.0352717	0.604173	-3.49686	Xbp1	Xbp1	ILMN_2431237	22433	X-box binding protein 1	NM_013842	CTGCTTCCCAGGTTTCGTAACCTGAGGGGGCTTGTTTTCCCTTATGTGCA
0ied.SKX71SKdEnt5A	-0.715514	-1.64207	6.44699	-2.32482	0.0379758	0.604173	-3.54654	Asb1	NA	ILMN_2525077	NA	NA	XM_149066	GAGCTGCTCTTTCAGAGGCCTTGTTCCCAGAGGCTCACAGCTGTCTGCAA
oVaBiCheblXSG7L3g8	-0.715155	-1.64166	8.74965	-3.30485	0.00610466	0.573605	-2.33015	Mrpl38	Mrpl38	ILMN_2544278	60441	mitochondrial ribosomal protein L38	AK013126	CCCCGGAACGAGAAGGACCTGCGTGCCCCTCAGACGTGTAGTTCTGAATT
cFeTqOnyqEQ65XHSl0	-0.713705	-1.64001	7.11935	-2.22294	0.0457089	0.604195	-3.67112	Elavl3	Elavl3	ILMN_2718837	15571	ELAV (embryonic lethal, abnormal vision, Drosophila)-like 3 (Hu antigen C)	NM_010487	ACCCTGCATGGGATGGCTTAGGGGACACAATGGTGCCCTACTCAGGCCTC
K50teZwdS2eV70uO3o	-0.713459	-1.63973	11.0992	-3.20397	0.00737549	0.581527	-2.45361	Tmem2	Tmem2	ILMN_2430220	83921	transmembrane protein 2	NM_001033759	TGCTCAGTCCTGCGCTAACTCCAGTCGCTGCCCTGTTCAGTGATGTCTGG
621DHgoQtLLnRMVG64	-0.712755	-1.63893	6.47676	-2.46653	0.0292719	0.602853	-3.37143	Hspbap1	Hspbap1	ILMN_1259025	66667	Hspb associated protein 1	NM_175111	TCGTCCAATACTGAAGGACAAGTCAGTAGTGCTCACATACCCACGTGGTG
fIIln2ZVumVRH1r8w0	-0.710667	-1.63656	7.466	-2.19996	0.047649	0.604195	-3.69903	Taf6l	Taf6l	ILMN_2594433	225895	TAF6-like RNA polymerase II, p300/CBP-associated factor (PCAF)-associated factor	NM_146092	AGAAGAGCCGCTTCGCGCCCCGTGGCGCCCCACACTTCCGGTTTATAATC
xmIfpUgT5o2raZT.qE	-0.710543	-1.63642	8.31922	-2.59854	0.0229209	0.588122	-3.20705	1700034P14Rik	Gpbp1	ILMN_2547610	73274	GC-rich promoter binding protein 1	AK006608	GCGAGACTTGGCCCAGAACATTGCGGATCGGGTCGGCGCCATTTTGGGAC
HHFIF6XSSjuKk0BUt4	-0.710263	-1.6361	6.47088	-2.38182	0.0342112	0.604173	-3.47632	2210010B09Rik	Zfp846	ILMN_1223827	244721	zinc finger protein 846	AK008693	ACTACCAGAACCTGGCCTCAGCAGGATGTGAGGGCATCAAACCCAGTCTG
6mQe_cMafX1.ikiRMI	-0.709448	-1.63518	10.2681	-3.82067	0.00233993	0.569818	-1.71757	Sav1	Sav1	ILMN_2767596	64010	salvador homolog 1 (Drosophila)	NM_022028	GCGCAACTGTTGCTAATACGGCTTCCTTCCTTTGAGGCAGAGCACATAAG
oA6V9wtLy.cpH4n_7k	-0.708789	-1.63443	8.8097	-3.08648	0.00919517	0.584796	-2.59852	Aof1	Kdm1b	ILMN_3007898	218214	lysine (K)-specific demethylase 1B	NM_172262	AAATGGCCCTTCTAAGTCAGTTAGTTTCTAGGCACTTGAGCTTTGTGTGC
N6N33C9ClJSpxE64hU	-0.706226	-1.63153	8.17396	-4.30386	0.000972718	0.569818	-1.18013	Zbtb9	Zbtb9	ILMN_2877464	474156	zinc finger and BTB domain containing 9	NM_001005916	TGGATCTCTTCTAAGTTCAAGGCCAGCCAGGGCTACACATGGTGAGACCC
BXY2NKF19yI7gd3Y4g	-0.705875	-1.63113	6.27683	-2.7376	0.0176865	0.586142	-3.03326	LOC233400	NA	ILMN_2767372	NA	NA	XM_133543	CCTCGATCGATCAGGACCTCCTTCTAGAGATGTGAACTCTCTCGATGAGA
cs_el6LuEiC9wBUUUk	-0.704752	-1.62986	6.52135	-2.23728	0.0445363	0.604173	-3.65366	1700022J01Rik	Ndufa3	ILMN_2546423	66091	NADH dehydrogenase (ubiquinone) 1 alpha subcomplex, 3	AK006243	GTATTGCTGGCCTGGAGTGTGACAGAGAAGTTCTAAAACCCACCACCAGC
3Sq35LSrl4t0U91z54	-0.703668	-1.62864	7.7141	-2.70822	0.0186844	0.586142	-3.07	1110033K02Rik	NA	ILMN_2694430	NA	NA	XM_355941	CAGGGGTCTTGCAGTCAGGGTGCCTGAGTCTCACCATTCTCCTATTGCTG
EodTTnUURVYpfH8q68	-0.703655	-1.62863	11.067	-2.98785	0.0110657	0.584878	-2.72091	Polr1e	Polr1e	ILMN_2709047	64424	polymerase (RNA) I polypeptide E	NM_022811	GGACTCCATCATGCTCCACCACACCCCCGAGGCCTTACTTTAGGGTGGTT
E1Xse96eIojnSoMeLk	-0.70316	-1.62807	6.46851	-2.75063	0.0172609	0.586142	-3.01697	Skz1-pending	Zkscan3	ILMN_1213382	72739	zinc finger with KRAB and SCAN domains 3	AK050028	TCCCCTGTACTGTTCTGGCTGAGAGGAGATGCTCAGGGAATACTGAGTGC
Npf_hSTVxdEF4iQKzI	-0.702857	-1.62773	6.13924	-2.60162	0.0227901	0.588122	-3.20321	Ranbp2	Ranbp2	ILMN_1256270	19386	RAN binding protein 2	AK051984	GGCCTTTTGGACCAGCATCCCTACCTCACAACCTGAGAGCAAAGGTATAG
0w6m.s3b3R5a5UifXk	-0.702727	-1.62758	8.5621	-2.26397	0.0424302	0.604173	-3.62111	Ebna1bp2	Ebna1bp2	ILMN_2737008	69072	EBNA1 binding protein 2	NM_026932	TAATGGGCGTTTGTATCTCGTTCTCACTGCCGGTGCCCAGAGCTTCCTGC
NpHR6L4H6.yoSSkSsI	-0.70217	-1.62695	6.45977	-3.08953	0.0091426	0.584796	-2.59474	Hars	Hars	ILMN_1251489	15115	histidyl-tRNA synthetase	AK077437	GGCACTCACTGGAGTTGAACTTGGTTTTAGGGACAGCAGGCACAGGTAAG
KidIXXwE0CjkRoIplc	-0.701679	-1.6264	8.01593	-3.6969	0.00294045	0.569818	-1.86127	Zscan21	Zscan21	ILMN_2418128	22697	zinc finger and SCAN domain containing 21	NM_001044705	GAGCTCAGACCTCCTTAAACATCAAAGGATGCACACGGAAGAGGCGCCCT
KUXPTBOivqHXKIlt7o	-0.701371	-1.62605	9.70904	-3.19602	0.00748627	0.581527	-2.46338	1190002N15Rik	NA	ILMN_2524691	NA	NA	XM_147036	CCACCTATTCATAACATGGAGGTTGGGACTCCTAGGAGAGCCGTCTGTGG
H7UgDVCSe7vjWLyKlI	-0.701113	-1.62576	10.8165	-2.57432	0.0239757	0.590901	-3.23727	Glrx	Glrx	ILMN_2945348	93692	glutaredoxin	NM_053108	TGTCCAGAAAATCCCAAGCAGCTGTGTGTTGATCCGAGTTAGAGGGCCAG
NmRVaLfbXv44oWf6P0	-0.700351	-1.6249	9.20717	-2.3287	0.0377072	0.604173	-3.54177	Fbxo31	Fbxo31	ILMN_1252057	76454	F-box protein 31	NM_133765	GCGCACCCCCGGAGTCTTCGTCCTGTTTGATGAGGACCGCTTTGGATTTC
ri_lcrPyTwSXq5MJCo	-0.700239	-1.62477	6.64134	-2.85625	0.0141643	0.586142	-2.88496	Slc25a4	NA	ILMN_1248759	NA	NA	XM_991047	GAGTTGGCCCTAGGTATTTAGCATTAACAGCCTGGGTGCATAAGCAAGGG
QBeVJHx6j.p3jXjlR4	-0.700088	-1.6246	6.33289	-4.00034	0.00168358	0.569818	-1.51319	1100001J08Rik	NA	ILMN_1217369	NA	NA	XM_126505	AACCTGCCCAGCACTTACTGGGATTTTGGCTCTGATCCTGATGCCCACTG
ul.kQdLLdQbTAIETHo	-0.698625	-1.62296	7.87404	-2.32193	0.0381772	0.604173	-3.5501	EG668643	NA	ILMN_1244671	NA	NA	XM_001480825	GCCTTTGCACAACTCAGTAGTCTCCAACGTCATAAAAGAACACATACTGG
Wu7ol._MsohlS1Ysjg	-0.698189	-1.62247	13.1331	-3.24108	0.00687959	0.581527	-2.40808	3300001P08Rik	Luc7l3	ILMN_2638778	67684	LUC7-like 3 (S. cerevisiae)	NM_026313	GTGTGTGGAGCCTTTTTGATAGTAGGAGACGCCCAGTCCCGAGTAGATGA
x5aW6gc45.2KUKa814	-0.69795	-1.6222	11.8481	-2.57513	0.0239399	0.590901	-3.23626	Ars2	Srrt	ILMN_2698361	83701	serrate RNA effector molecule homolog (Arabidopsis)	NM_031405	TGCCGGCCGTGGGAACTATGATGCTTTTCGAGGCCAAGGCGGTTATCCTG
r5UKH7lDpy0Lir5IVI	-0.69766	-1.62187	7.52614	-2.70278	0.018875	0.586142	-3.0768	6330444G18Rik	Ociad1	ILMN_1244545	68095	OCIA domain containing 1	AK078102	TGCCCAAGGACTTGTGCCAATGGCTAGTCAAGTGAGGGTTGCAGACCCAG
NeVCwkhHCqcSL3.v5I	-0.695077	-1.61897	6.75892	-3.79508	0.00245283	0.569818	-1.74709	Tdp1	Tdp1	ILMN_1222101	104884	tyrosyl-DNA phosphodiesterase 1	NM_028354	CTGCCCAAGTAAGCAGACACTAAGGGGCTACAGAGTTCTTTTGTTTGCAG
QVJP6iASijp5S.gXl4	-0.694922	-1.6188	7.83039	-2.35711	0.0357975	0.604173	-3.50681	Copg	Copg1	ILMN_1233848	54161	coatomer protein complex, subunit gamma 1	NM_201244	CCCAGCATTTGGGAGAAACAGGAGGATGGCTGCCAGTTTGAACCTGCCTG
04LV0wv0tyU_pFS16I	-0.694743	-1.6186	7.22177	-2.1809	0.0493167	0.608085	-3.72212	5430434G16Rik	NA	ILMN_1258364	NA	NA	NA	TGAAGTCCCTCATAAGTTTCAGTCTAGCCATTGGGCACCCAGTCCTGGAG
B7IF5LppUbqoy8Xe48	-0.693011	-1.61665	7.07643	-2.82781	0.0149395	0.586142	-2.92049	Hdhd3	Hdhd3	ILMN_2608145	72748	haloacid dehalogenase-like hydrolase domain containing 3	NM_024257	TGTAGAACCTGCAGTGGCGGCCCACGTGGGGGATAGTTACCTCTGTGATT
QWO1.6mwUDugXkhErk	-0.692877	-1.6165	7.01495	-2.31966	0.0383355	0.604173	-3.55288	C630030A18Rik	Agap1	ILMN_2577790	347722	ArfGAP with GTPase domain, ankyrin repeat and PH domain 1	AK083235	CCGATGTCCTTTTGGGCGTAACCAAATGTGGAACCTGCAGACACAGGTGC
Knn7qIiI69LqfV6x.0	-0.692829	-1.61645	6.78336	-2.20905	0.0468723	0.604195	-3.688	B930036M14Rik	Scap	ILMN_1229873	235623	SREBF chaperone	AK047215	GCTGCTTGTGGGAGAGAGAGATGGTTCAGTGGGCTTCCCTGGTACTTTTC
BXjJKBF_N8Z5CjGlEk	-0.69278	-1.6164	8.15149	-2.42756	0.0314526	0.602853	-3.41976	Sntb2	Sntb2	ILMN_1217790	20650	syntrophin, basic 2	NM_009229	CCTGATAGCAGGAACACCTTGATCTTACGCTGCAAGGATACGGCCACAGC
HusXWI76f68_lL03Mk	-0.692677	-1.61628	8.40002	-2.38693	0.0338921	0.604173	-3.47002	Slc10a3	Slc10a3	ILMN_1236161	214601	solute carrier family 10 (sodium/bile acid cotransporter family), member 3	NM_145406	GTGGTACCTCCGAGATGTTGGCTTTGGTTATTGGCCAGTTCATCTATAGC
ZSpFUOpU3y7nhIo3Iw	-0.692381	-1.61595	7.45104	-2.34337	0.0367092	0.604173	-3.52373	Tmub1	Tmub1	ILMN_2932660	64295	transmembrane and ubiquitin-like domain containing 1	NM_022418	CAGGGCACCCCAATGGGCCCATCTTAGTGTGCTGACAGAGGATCTAGATA
BI5TC6fZMYsRnoD46g	-0.690449	-1.61379	6.88749	-4.13021	0.00132971	0.569818	-1.36874	Faim	Faim	ILMN_2632976	23873	Fas apoptotic inhibitory molecule	NM_011810	AGATGCCATAAGTGGCTTCGCATACGAGTACACGCTGGAAATTGATGGGA
ue7ojFIIS7u.0aFKok	-0.689719	-1.61297	6.23922	-2.49877	0.027579	0.6001	-3.33137	Rab39	Rab39	ILMN_1226696	270160	RAB39, member RAS oncogene family	NM_175562	CTGTGTGGAGATACCAGAAGACAGTGTGTGTTTTCACGGACCAGGGGAGC
H5XS5QYrlh64cQ44ww	-0.689347	-1.61255	8.78158	-2.215	0.0463702	0.604195	-3.68077	Rad23a	Rad23a	ILMN_2544003	19358	RAD23a homolog (S. cerevisiae)	AK009733	TGCCCTCAGTGCCAACGAGGTGCCGACTGGTGACTACAATGATGATAATA
cdSVG6vre1tzNMSfks	-0.688845	-1.61199	8.56607	-3.01503	0.0105152	0.584796	-2.68712	Evc2	Evc2	ILMN_2690938	68525	Ellis van Creveld syndrome 2	NM_145920	CTCCAGCCCACGTGGGTTGGTCTGTCCGTCTATATCATACAGCTTGCAGT
3ek5J_sl4ueo06xM0U	-0.688771	-1.61191	6.51457	-2.46317	0.0294541	0.602853	-3.3756	Gt(ROSA)26asSor	Thumpd3	ILMN_1230124	14911	THUMP domain containing 3	AK017246	CTGGCATGCAGCTTGGTAGCCTGAGTGCTGGGATCATGGTACATATCACC
3D3yl.u0qkmXXrv_Nk	-0.686492	-1.60937	8.73601	-2.54135	0.0254883	0.594696	-3.27837	Bloc1s3	Bloc1s3	ILMN_2751619	232946	biogenesis of lysosomal organelles complex-1, subunit 3	NM_177692	AATTCTTAGGCCTTTGTGTCAGGGGCAGCGCCTCCTGGTGTTTTGATCGC
Nm4l21VFss.MvC8GuE	-0.686303	-1.60915	5.83128	-2.63223	0.0215282	0.588122	-3.16498	Gsc	Gsc	ILMN_1232648	14836	goosecoid homeobox	NM_010351	GCGTGAGCCTCGTCCCCCACCGTAGTATTTATAGTTAAGTTAACGGTGAC
0lpxFCiLoS5EjMjg50	-0.685701	-1.60848	10.4449	-2.36822	0.0350754	0.604173	-3.4931	Creld2	Creld2	ILMN_2983948	76737	cysteine-rich with EGF-like domains 2	NM_029720	GCCGGCTACACCAAGGAGAGTGGACAGTGCACAGATATAGATGAATGCTC
KTJSeZeffSA4IfrtqI	-0.685556	-1.60832	7.42211	-2.24203	0.0441547	0.604173	-3.64788	Wdr60	Wdr60	ILMN_2791074	217935	WD repeat domain 60	NM_146039	CATAGCCAGCTGCGCCTGCTTCTTCAGAAATGAAGACTTGGTGTCGGGAG
uloqd.ukjiNSvr.pZM	-0.684564	-1.60722	7.18225	-3.47882	0.00440977	0.569818	-2.11973	Agxt2l2	Phykpl	ILMN_1220417	72947	5-phosphohydroxy-L-lysine phospholyase	NM_028398	GCCGGAGGGCTCTTTGTGGCAGATGAGATCCAGGTTGGTTTTGGCCGCAT
ZErr3U0CSSuCXtP3uE	-0.680571	-1.60277	6.08104	-2.48704	0.0281838	0.602267	-3.34595	Nek1	Nek1	ILMN_1225067	18004	NIMA (never in mitosis gene a)-related expressed kinase 1	NM_175089	ACAGGTGGTTCTCCATCAAAGCAGCAGGTGAAGCCTGTCATTTCTGTGAC
KqVcuk3.e19wATPVEc	-0.679659	-1.60176	6.49437	-3.23587	0.0069471	0.581527	-2.41446	6330406I15Rik	Medag	ILMN_1213736	70717	mesenteric estrogen dependent adipogenesis	NM_027519	GGGCCCCTAGTGGCATCTTTTCTGTCCTTCTAAAAACATATTCCCACACT
KpZT.i7munAdzXS7fQ	-0.679341	-1.60141	7.2209	-2.6012	0.0228078	0.588122	-3.20373	Kbtbd8	Kbtbd8	ILMN_2543053	243574	kelch repeat and BTB (POZ) domain containing 8	NM_001008785	GGCCGCCATTTTGAGTGTGCGGTGGCTAAACTCTATCCTCAGTGTCTTCA
rzxm95_u8OOfeaXdes	-0.679278	-1.60134	10.8707	-3.67764	0.00304719	0.569818	-1.88384	1200003C05Rik	Jkamp	ILMN_2943319	104771	JNK1/MAPK8-associated membrane protein	NM_024205	TATTACGCGTTCTGCTTGGTGTTAATGATGCTTCTGCGGCCTCTCCTGGT
BrWq2X75eZ34WID4T4	-0.678923	-1.60094	6.7902	-2.96231	0.0116092	0.586041	-2.7527	LOC383800	NA	ILMN_1242684	NA	NA	XM_357261	GGTCCGGGGTCGCCTTGTTGCCTGCGCTCTTGACCGAGAAATTGACATTG
TqfIl97Lfl7QQRNZ9c	-0.67769	-1.59958	9.66079	-2.36371	0.0353668	0.604173	-3.49867	Mtf1	Mtf1	ILMN_2544252	17764	metal response element binding transcription factor 1	AK012676	GGGCTTAGAGCCTTCTGTAGTCTTGCCTGTCAACAACACATCCGCTTCCT
T67kt17q8RaLuOvumA	-0.677508	-1.59937	10.1437	-3.11188	0.0087669	0.581527	-2.5671	BC025546	Cmtr2	ILMN_2720763	234728	cap methyltransferase 2	NM_146215	TGGTGTGCAGTCTCCTGTGGGTTACACCGGAGTGTGATGGTTGTGGCGAA
ZrhEQSIgjRIopbXyeY	-0.67712	-1.59894	6.79629	-2.17427	0.0499092	0.608847	-3.73013	4930403C10Rik	Fam83e	ILMN_3161120	73813	family with sequence similarity 83, member E	NM_001033170	GGTGACACACAACAGAGAGAAGATCACAGAGGAGGCCGTCCTTAGCTGCG
0S4lMt5Dpn.5UTb8rI	-0.67578	-1.59746	10.6463	-2.26597	0.0422762	0.604173	-3.61867	Wrb	Wrb	ILMN_2473122	71446	tryptophan rich basic protein	NM_207301	CAGTGAGCCATAGTCTGCAATGGCGCTTTTTGCCCACATCGTTTAGGTAG
WbLnpEeon4_58E.nlc	-0.675505	-1.59716	8.30976	-2.61949	0.0220447	0.588122	-3.18089	Bdp1	NA	ILMN_1218148	NA	NA	XM_914676	CGTAGTGCTGGCACACTGGGAGCTTGATTGTGCTTAACATTTGCTGCCCT
cXgrt6feaf37vzdJEY	-0.675192	-1.59681	8.22593	-2.74502	0.017443	0.586142	-3.02399	Fanca	Fanca	ILMN_1238696	14087	Fanconi anemia, complementation group A	AK084990	CCTGAAGGTGTCTGGCTTCTGCGGCTTTCTTGTGTTTATCTCAGCACACG
N3GeS6OOqOcuWLiEik	-0.675137	-1.59675	11.6773	-3.08648	0.00919507	0.584796	-2.59851	Dbr1	Dbr1	ILMN_1254380	83703	debranching enzyme homolog 1 (S. cerevisiae)	NM_031403	TCTACGCTGCAGTGGATGATGGGGATGCTAGTGCCGAGTGAGACAGAGGC
3YoRCgCXelKuCoF_04	-0.67343	-1.59486	6.30672	-2.79339	0.015934	0.586142	-2.96351	Tbc1d16	Tbc1d16	ILMN_2878267	207592	TBC1 domain family, member 16	NM_172443	CGAGGACACAAGGAAAAGCCTCTGGCCAGGGTGAAGGGAACCTTGTCATG
EjZnV6IDdAresIKQlk	-0.671655	-1.5929	10.1599	-3.39092	0.00519642	0.569818	-2.22561	5730406M06Rik	NA	ILMN_2614644	NA	NA	XM_920534	GATCGCGCTCCCTGGAGAAATCTCAAAGGTCTGGTAAGAAGGCAAGCCGC
ZVJ59fv0uxd3DnrpD0	-0.671206	-1.5924	11.3466	-2.90288	0.0129785	0.586142	-2.82676	Gprasp1	Gprasp1	ILMN_1224770	67298	G protein-coupled receptor associated sorting protein 1	NM_001005385	CCCAGCTGCTTCCTTGTTTCAGTGTACCTCTCTAATGCTGGTGGCAATTC
fSSKUCn8z1F5eIwknU	-0.670066	-1.59115	11.1274	-2.84602	0.0144384	0.586142	-2.89774	Shmt1	Shmt1	ILMN_1238412	20425	serine hydroxymethyltransferase 1 (soluble)	NM_009171	CAGCAGAGGCCAAAGGCTTTATATTCCACCTGCCTGAGATAAGCAGCTCC
in.FSK1J.EYRSKNRHo	-0.669965	-1.59103	8.98345	-2.54294	0.0254131	0.594696	-3.27639	D3Ertd254e	NA	ILMN_2528305	NA	NA	XM_001475091	GCTTTTACCCAGAGGTCCAGCTTTACACGACACCAGAGGATCCACACTGG
El8uBMF_3o5rl444eU	-0.669756	-1.5908	9.69071	-2.83067	0.0148597	0.586142	-2.91691	Zfp12	Zfp12	ILMN_2655429	231866	zinc finger protein 12	NM_177681	GCCTTAGTGAACATAACCTTGTCTGGATGCGGTGCCTGATGATGACTGCC
HQoJVMvNJRcBSoVJec	-0.669007	-1.58998	6.82325	-2.33595	0.0372111	0.604173	-3.53286	Slc16a3	Slc16a3	ILMN_3149256	80879	solute carrier family 16 (monocarboxylic acid transporters), member 3	NM_001038653	CAAGGAAGCCCCATAGTTATCAGCCACCTAAACCAGGGACCCAGCCTGCT
rpL_DJzpVPtDpeAF.4	-0.668563	-1.58949	6.84237	-2.24606	0.0438325	0.604173	-3.64296	BC050092	Zfp599	ILMN_2694022	235048	zinc finger protein 599	NM_181419	GGCAGTTTGAATAGCTATGGCCCCATTGTCAATGGCCTGAAAACCTTTTG
KqeRjgSEnJ6EiRegE8	-0.668132	-1.58901	5.96424	-2.71791	0.0183492	0.586142	-3.05788	Ttc39a	Ttc39a	ILMN_2603888	230603	tetratricopeptide repeat domain 39A	NM_153392	GGGCTGCACGATGAACAGACAGCTAGCTGGACAGAGCACCTGGAAACATT
ipWL3ToiAUsQIinjok	-0.66796	-1.58882	6.62208	-4.0033	0.00167453	0.569818	-1.50987	Spag9	Spag9	ILMN_1229777	70834	sperm associated antigen 9	NM_001025429	GGCCCGAGTTCTCATGGAGAGAAACCAGTACAAAGAGAGGCTGATGGAGC
lou3XNN4teKIEuVeOU	-0.66647	-1.58718	7.98254	-2.35101	0.0361993	0.604173	-3.51432	Ppp1r16a	Ppp1r16a	ILMN_2664779	73062	protein phosphatase 1, regulatory (inhibitor) subunit 16A	NM_033371	GGAGTGTCTCCTATCATCTGAGTCCTGAGGAGAACAGTGCCCCTGATGCC
Eh6kqIo1tCY4PIQoEE	-0.665064	-1.58564	7.25284	-3.42652	0.00486197	0.569818	-2.18262	1810074P20Rik	Ufl1	ILMN_2927924	67490	UFM1 specific ligase 1	NM_026194	GACTGGGCAGGGAGAGGATCCGTCAAGCGATGAATTAGACAAGGAACAAC
chfj6acd6QUeVPfcNU	-0.665032	-1.5856	8.9657	-2.22732	0.0453477	0.604195	-3.66579	Prosapip1	Lzts3	ILMN_1243722	241638	leucine zipper, putative tumor suppressor family member 3	NM_197945	GACCTTGATTGGCGGCTACTCTGGCAACCACTGCCCATTCTTCTAATCCC
ilr7TnisukSQDlEBVQ	-0.664946	-1.58551	9.06462	-3.00968	0.0106213	0.584796	-2.69377	Ogfrl1	NA	ILMN_1236107	NA	NA	XM_973033	GCCGGTTGTCATGCTGAGGTAGTGGCACAGCAAAATGCCACAAACCCCCA
lbhc5Hedej.ULN_hXk	-0.664702	-1.58524	7.00025	-2.20998	0.0467938	0.604195	-3.68687	1700129I04Rik	NA	ILMN_1224390	NA	NA	NA	CGTGACCTATGCACTCTGCTCCTGGATTTTCCAAGTATCTTGGACCCTGC
0SSQ5eMUVeSRE62oIQ	-0.664672	-1.58521	6.0234	-2.23104	0.045043	0.604173	-3.66126	Mast4	NA	ILMN_1248025	NA	NA	XM_897011	CAGCAGCAATGCCTGATACCACCCCTGCAGCACACATGGTCGGGAAGACA
WPUlPmdYJLlJUWMW.s	-0.664157	-1.58464	6.06448	-3.04297	0.0099779	0.584796	-2.65244	LOC100046207	NA	ILMN_1241465	NA	NA	XM_001475801	ATTCCAGCCATTGCGCTCCGAAGCAGTGCCAGCCCACCGATACCGTTTGT
fnn57o5ThT4CFX_iX0	-0.663305	-1.58371	7.03848	-2.74332	0.0174984	0.586142	-3.02611	A430060D24Rik	NA	ILMN_1248730	NA	NA	AK040099	GCTGCTTGCTGTGGATGCCATGACCATTGAAAGACCCCTTTGGAGCCTTC
WpK5_XuL4KKUty34y4	-0.663189	-1.58358	7.27507	-2.24174	0.0441777	0.604173	-3.64823	Nfatc3	Nfatc3	ILMN_1252089	18021	nuclear factor of activated T cells, cytoplasmic, calcineurin dependent 3	AK084848	GGCAGGTGCTTGCCTGTGAGTTGAAGGAGGCCAGTCTAGTCTTGATAGTG
fSHXd0nREk0i705aog	-0.662416	-1.58273	8.24094	-3.11438	0.00872596	0.581527	-2.56401	Zfp82	Zfp82	ILMN_3163235	330502	zinc finger protein 82	NM_177889	CAGACTCCTCTCTCAGCTCACACAGCATCAGAGTGTTCATGCCGGGGAGA
0Zm4mymK1dP_uj.3l8	-0.661861	-1.58212	6.94289	-2.74334	0.0174978	0.586142	-3.02609	BC065397	BC065397	ILMN_2869658	436230	cDNA sequence BC065397	NM_001033001	CGCGCGTGAGCGTAGGCGAGGTCCCTCATTTTGGTGGATTTTTCTGCCTT
iG6w4p3qIklDSu6EZQ	-0.660349	-1.58047	6.95114	-2.65441	0.0206572	0.588122	-3.13727	C430015A10Rik	LOC432459	ILMN_1244995	432459	uncharacterized LOC432459	AK082906	ACGTGGTAATGAGGCTCTGGGAGAGCAGCCAATCAGGTGTGGACACGCCA
Nt0RIMiHqLUMrX3VHk	-0.659988	-1.58007	7.01159	-2.92607	0.012426	0.586142	-2.79784	Zfp276	Zfp276	ILMN_2509962	57247	zinc finger protein (C2H2 type) 276	NM_020497	GTCTCACACAGAATAGAGACTGGGAGTCCAATAGGTCCTTCTCCCACTGC
ukmPXth1fESz433h7o	-0.659672	-1.57972	10.7665	-3.29916	0.00616999	0.573605	-2.33708	Cdr2	Cdr2	ILMN_1255513	12585	cerebellar degeneration-related 2	NM_007672	GCAGCGATTCCTGTCGACTCCCTTACACAGTATTGATCTTCTGACTGTGG
ourMpHx57_NVKlROsw	-0.658947	-1.57893	8.17779	-2.58803	0.0233729	0.590901	-3.22016	C920011N12Rik	Tasp1	ILMN_1219601	75812	taspase, threonine aspartase 1	AK050603	GTGGGTATAGGCACTTACTGCTGTTTGATCCCCAGGGCCCACATGGTATA
xiFS_51ggX9THjAP0k	-0.658716	-1.57868	7.67253	-2.31457	0.0386937	0.604173	-3.55914	Gnpda2	Gnpda2	ILMN_2737101	67980	glucosamine-6-phosphate deaminase 2	NM_001038015	GAGACCCAGTTGTGCTCCGAAGAACCTTTCCATACTGATAAAATTTCAGC
fCTSI0R_qCOV5UyUbU	-0.658594	-1.57854	7.33312	-3.50319	0.00421387	0.569818	-2.09053	Zkscan6	Zkscan6	ILMN_2520748	52712	zinc finger with KRAB and SCAN domains 6	NM_026107	AAGCATCAGAGATCACACTTGGGGAAGATGCCCTGCCCATAGCCACGTCC
x3UHopf66g44TS7U4U	-0.657722	-1.57759	5.95389	-2.21958	0.0459882	0.604195	-3.67521	Ggt7	Ggt7	ILMN_1213289	207182	gamma-glutamyltransferase 7	NM_144786	TCTCCAACTGGAGGCCTTTGGTGGGAATGATGACATCAGTGTCCATGACC
KpOk_nd1SpEoIckIOk	-0.656743	-1.57652	6.481	-2.83899	0.0146299	0.586142	-2.90652	Traip	Traip	ILMN_1235176	22036	TRAF-interacting protein	NM_011634	GGCATGGCATTGGCTCTCTCCCAGGGCACAGGAAGACTAGCAAGAATGGC
EdSJNl.NJIekUEvmy8	-0.656739	-1.57651	11.9731	-3.13219	0.00843896	0.581527	-2.54201	Tmem33	Tmem33	ILMN_1258977	67878	transmembrane protein 33	NM_028975	CTCCAGAGCATCGCCTTTATCAGCAGACTGGCACCAACAGTTGCGTAGTT
3Vd7uUInpdj0K_dPEs	-0.656294	-1.57603	7.33288	-3.17649	0.00776572	0.581527	-2.4874	Samd10	Samd10	ILMN_2656359	229011	sterile alpha motif domain containing 10	NM_172676	CCCCTCTGTGTGCCAAGAGCTGGCCTCGATTCAAGGTTGCTCATTACAGT
Bup40AkI9yVEglUIlQ	-0.65594	-1.57564	5.87457	-3.20029	0.00742651	0.581527	-2.45813	Nmnat1	Nmnat1	ILMN_2502596	66454	nicotinamide nucleotide adenylyltransferase 1	NM_133435	GTGGGCTGATCAAAAGCAAGATTCTAGCCCACAGAAGCCCCAAGAGCCCA
uU2bf4CXT7dfuB__oU	-0.654732	-1.57432	7.24398	-2.3202	0.0382978	0.604173	-3.55222	A230057E24Rik	Ric3	ILMN_1234357	320360	resistance to inhibitors of cholinesterase 3 homolog (C. elegans)	AK038724	CCATCGCGTCTTTGAAAGCCTCATTGTCTCCTTGTGAACTTGTTGGGACC
HCaST1NJS4ld4EQFRs	-0.654652	-1.57424	7.09226	-2.60665	0.0225778	0.588122	-3.19692	1700065A05Rik	NA	ILMN_2696826	NA	NA	XM_283972	AAGCGGCAGCATTCCATCAGCCAGTGAGCCCTCTGAACACAAACCCACGT
QUCJKVIVKjI_ieZpfQ	-0.654324	-1.57388	9.83815	-2.87732	0.0136158	0.586142	-2.85866	Gpr172b	Slc52a2	ILMN_2610954	52710	solute carrier protein 52, member 2	NM_029643	CCAAAGAGCAGGCCCAGACCCAGGGATAGATTGGAGCTGCGCGGCCTTCA
BBI6ufXoR4XfuX52dY	-0.654095	-1.57363	10.9558	-2.35138	0.0361747	0.604173	-3.51386	Rhbdf1	Rhbdf1	ILMN_2657828	13650	rhomboid family 1 (Drosophila)	NM_010117	AACAGATGGGTGCTTCCTGGACACTGACCTCTTGTGCCTTGCTCGCTCCG
Qgve7XnuS6_KKvfd74	-0.651668	-1.57098	6.2753	-2.35904	0.0356712	0.604173	-3.50443	Nsf	Nsf	ILMN_1243464	18195	N-ethylmaleimide sensitive fusion protein	AK051430	GAAGTTCTGTGTCCTGCTGTGCAGTGGTTGAGGAGGGTTCTTCTCTGTTG
KXnoq6938ke1H_Dli4	-0.651624	-1.57094	7.86763	-2.40299	0.0329069	0.602853	-3.45017	Wfs1	Wfs1	ILMN_1224079	22393	Wolfram syndrome 1 homolog (human)	NM_011716	CCTGCTGGAGGGTGGTTCTCTTTAGCACTGTCCACTTTGAATGCCGAGTG
0tq5NOkgOtdTAte9Uo	-0.651539	-1.57084	6.56994	-2.23093	0.0450519	0.604173	-3.6614	Mapk9	Mapk9	ILMN_1218582	26420	mitogen-activated protein kinase 9	NM_016961	GTCGGGTGCATCATGGCAGAAATGGTCCTCCATAAAGTCCTGTTCCCAGG
Tp6T8.Lu5Dl07_LVLE	-0.650036	-1.56921	6.31916	-2.99426	0.0109334	0.584796	-2.71294	D030074E01Rik	NA	ILMN_2484811	NA	NA	NA	GGCTGGCATTTATTTAGTGTGTGCAATGCCTCATGTTTGAGTCCCAGTAC
oi_ImCYmeLaHtq3ie0	-0.649725	-1.56887	5.88347	-2.71388	0.0184878	0.586142	-3.06292	Gfpt1	Gfpt1	ILMN_2581335	14583	glutamine fructose-6-phosphate transaminase 1	AK087173	GAGTTGAGAGCGAAGCGAGCGCTGAGTCGGACTGTCGGGTCTGAGCTGTC
6kMDHV3RHZ5EvK7nqo	-0.649673	-1.56881	8.42653	-2.37455	0.034671	0.604173	-3.4853	Tmem50b	Tmem50b	ILMN_1244515	77975	transmembrane protein 50B	NM_030018	GCAATAAATACTCCCTCTCACACTCGCTGCACAGTTAGGTGTGCTGGGGG
o6t86i.wT_04tP31aU	-0.649323	-1.56843	6.67675	-2.33852	0.0370363	0.604173	-3.5297	2810021J22Rik	2810021J22Rik	ILMN_2674668	69944	RIKEN cDNA 2810021J22 gene	NM_172403	TGGGTCTTATGGGAGTTTTAACATTTGTCATGAGTCATTTCTTCCCGGCC
ZdFHyiHikkrE4OL0LU	-0.649183	-1.56828	6.36451	-2.63563	0.0213923	0.588122	-3.16073	2810404O06Rik	Prpf31	ILMN_1214158	68988	PRP31 pre-mRNA processing factor 31 homolog (yeast)	AK012987	CTCACCACTTAGGAGACTGAGGCAGCAGGTACATGAATGAGTTCAAGTCC
cqzmkSog3Bwl1LeJC0	-0.649016	-1.5681	10.5227	-2.76718	0.016735	0.586142	-2.99628	Sirt7	Sirt7	ILMN_1253970	209011	sirtuin 7	NM_153056	GGGTATGCGGCACAGGGAGAATCTAACTAAGCCTCCAGTCTGAGCAAGTC
9qkcIHkExCRaU7Edq0	-0.648545	-1.56759	7.18668	-2.40247	0.0329384	0.602853	-3.45081	Ctrl	Ctrl	ILMN_2673260	109660	chymotrypsin-like	NM_023182	GGGGCACTAAGAACTGCAACATACAAGCACCGGCCATGTACACTCGGGTC
6XogsJarUKJRVPUAgk	-0.646897	-1.5658	10.9938	-2.60334	0.0227172	0.588122	-3.20106	Oprs1	Sigmar1	ILMN_2677170	18391	sigma non-opioid intracellular receptor 1	NM_011014	CCTGGAGAAGTAAGCCGGGGTCCAAGGAGCCACCCCATTCCAAAAGAAGC
QucZ7h161MeCfAItfQ	-0.646521	-1.56539	6.85534	-2.60329	0.0227192	0.588122	-3.20112	Rasa2	Rasa2	ILMN_2428252	114713	RAS p21 protein activator 2	NM_053268	GTGCTACGCTGTGACTCCTGGTCCATACTGAAGCTTAAAAGAGTCCTTCA
Wo4OnSJH55.5IrXq.U	-0.646217	-1.56506	6.87573	-2.34267	0.0367563	0.604173	-3.52459	B430109P06Rik	Actr5	ILMN_1225620	109275	ARP5 actin-related protein 5	AK046584	GGATGAATGGCTCAGAGCACTTGCTGCTTTTGCAGAGGTCCTGGGTTTCC
ZUlHQK9eFzeC06HrqU	-0.645589	-1.56438	10.3523	-2.49898	0.0275684	0.6001	-3.33111	Gm561	Gm561	ILMN_1259668	228715	predicted gene 561	NM_001033297	CCAGCCACTCAAAGGTTCCTGACCTATCTGAAGTCATGGACTGGTGGGCC
3LEh3l.eL1zNeFO_VI	-0.645267	-1.56403	10.128	-2.57401	0.0239898	0.590901	-3.23766	Arl16	Arl16	ILMN_1231868	70317	ADP-ribosylation factor-like 16	NM_197995	AGTACAGACTCTGCCTTTCTGAGTTCCTATATCCTGACCATGTTGCCCAG
riC4UKKLEKEx5kCW5I	-0.643898	-1.56255	8.20438	-2.69098	0.0192955	0.586142	-3.09156	Phrf1	Phrf1	ILMN_3136355	101471	PHD and ring finger domains 1	NM_001081118	GAGAAGTGACCAAGGAGGAGTACAAGGACATACTGCGCAAAGCCGTGCAG
HlHuEOu00ihMiNfiRo	-0.643025	-1.5616	7.14067	-3.654	0.00318364	0.569818	-1.91161	E4f1	E4f1	ILMN_2650893	13560	E4F transcription factor 1	NM_007893	GCCACTGTGACAATGGTGTCATCAGAGGACATAGAGATCCTTGAGCACGG
BEJ6kqNNVK6j2HtzoI	-0.642486	-1.56102	7.4775	-2.43472	0.0310402	0.602853	-3.41088	Slc29a2	Slc29a2	ILMN_2743421	13340	solute carrier family 29 (nucleoside transporters), member 2	NM_007854	ACAAGCTGGGCAGGGATCATCCCCAGGTGGGATTCGACTGTCTATGGAAG
cuvK5chOfbkZKAgoQo	-0.641886	-1.56037	6.49239	-2.74031	0.017597	0.586142	-3.02987	Timm17b	Timm17b	ILMN_2776304	21855	translocase of inner mitochondrial membrane 17b	NM_011591	GTGGTTAGGTGCCTAGACATGCTTCGTGCACGCAGGAAAGAAGGACAAGG
r1mEE1Kk8UJWc1pr6c	-0.641859	-1.56034	6.86603	-2.88071	0.0135294	0.586142	-2.85442	Hist4h4	Hist4h4	ILMN_2985128	320332	histone cluster 4, H4	NM_175652	TCCGCGACAACATCCAGGGCATTACCAAGCCCGCTATCCGGCGGTTGGCT
cZUuQlbtOyyPuPtSYU	-0.64066	-1.55904	9.45236	-2.83734	0.0146752	0.586142	-2.90858	AV028368	Tmem201	ILMN_2606973	230917	transmembrane protein 201	NM_177672	CGCCCAGTGCAAGCCCGTGTCATGTAGTAGATTGTGATTGTCCAGCGACC
uXV9a._q7_yTNPkFNM	-0.638566	-1.55678	7.56796	-3.35545	0.00555287	0.569818	-2.26859	5830409B07Rik	5830409B07Rik	ILMN_1238405	76020	RIKEN cDNA 5830409B07 gene	XM_985015	CCTCCCTTCCGGTTTTTGGGGTGTTTGTAGCATATCATTGCAACCATCAT
xDgqCaiBYJlSYqyA54	-0.638167	-1.55635	6.77185	-2.24999	0.0435216	0.604173	-3.63818	Lrrc45	Lrrc45	ILMN_1214991	217366	leucine rich repeat containing 45	NM_153545	AATGAAGGGAAGCGGGAGAACCGAAGCGCCCAGCGAGGGTAGAAATGCTG
NqbgLN73_icl673hT0	-0.638038	-1.55621	12.216	-3.23967	0.00689782	0.581527	-2.40981	Dnajb1	Dnajb1	ILMN_1240323	81489	DnaJ (Hsp40) homolog, subfamily B, member 1	NM_018808	GGGCGTGAAAGTATCTGTTCTTTGGAGCTAGCCTGGTGTTCTGACCATTC
cl0D0IdXUSAuSlId6M	-0.637182	-1.55529	6.69817	-2.62184	0.0219486	0.588122	-3.17795	Tomm22	Tomm22	ILMN_2444077	223696	translocase of outer mitochondrial membrane 22 homolog (yeast)	NM_172609	GCCTCAAATTCAAGACTCCCTCCACAGAAAGTGCAGGCCAGACTCTGGAT
NIl7K1yzXWCU59LhcE	-0.637005	-1.5551	6.22701	-2.63754	0.0213165	0.588122	-3.15835	4432406C05Rik	Tmem186	ILMN_2515217	66690	transmembrane protein 186	NM_025708	AGAGCCTGTAGGTCCTAGTATCCTCCGAAGCCATGCTTCAGTGACCTAAC
31La4UEU6DU9Cn7bXo	-0.636411	-1.55446	7.52737	-2.17437	0.0499004	0.608847	-3.73001	Rprd2	Rprd2	ILMN_3081402	75137	regulation of nuclear pre-mRNA domain containing 2	NM_001081293	TCCAGTCGGTGACCAACACCATGGAATCCATTCAAGGCTTGTCGTCCTGG
fmTSbcfcLhEAu1X9Qk	-0.635494	-1.55347	9.72744	-2.76	0.0169613	0.586142	-3.00526	2700050L05Rik	Edrf1	ILMN_2672606	214764	erythroid differentiation regulatory factor 1	NM_145995	GCGCATCAGCGTCTACTTCTAAGTGACACAAAAGTGTCCCCTTTCCAAGC
KV0Lv_VChfX13KoQOQ	-0.635487	-1.55346	7.1378	-2.635	0.0214175	0.588122	-3.16152	A430096A09Rik	NA	ILMN_1242636	NA	NA	AK079868	CCCTCAAGTGTTTTGCCCAAGGACCTTCCTTCCTCTAGGGGACAAATGCA
NiwSKoUZJRYSV93mvs	-0.635201	-1.55315	8.28569	-3.38484	0.00525581	0.569818	-2.23297	Papss1	Papss1	ILMN_2594477	23971	3'-phosphoadenosine 5'-phosphosulfate synthase 1	NM_011863	GAGTAACAGAGGGGACCACGCAGCCACCGACAGCCCTTCTCTGCGGTTGT
3SPOkElVO34.Sb6CiI	-0.635173	-1.55312	8.60227	-2.42954	0.0313378	0.602853	-3.4173	Zfp747	Zfp747	ILMN_1219375	269997	zinc finger protein 747	NM_175560	CAGATTATGGCAACAGCCCCCATGTCTTGATTTCAGCGTTGGAAGGAGAG
Z5ej51eJ2qDnuhdSF4	-0.633399	-1.55122	10.3387	-2.77787	0.0164037	0.586142	-2.98291	Ccdc85b	Ccdc85b	ILMN_1220846	240514	coiled-coil domain containing 85B	NM_198616	TGCCTGGATTGCTCCCTGAGCTCGGGGAATGCTGTGGACCTCCAGACCTG
0VHd7DLRySvu.MkFPo	-0.633372	-1.55119	6.45252	-2.22383	0.0456356	0.604195	-3.67004	Ccdc88a	Ccdc88a	ILMN_1258136	108686	coiled coil domain containing 88A	NM_176841	CCCACTCTCTGTAATAGTCACTAGCAGGTTGTGTTTATAGCAACCATTGG
ZkvdR7gK7QXoUxoY48	-0.631001	-1.54864	5.95402	-2.41223	0.0323524	0.602853	-3.43874	Grk5	Grk5	ILMN_1249435	14773	G protein-coupled receptor kinase 5	NM_018869	GCAGTTCTCCACTGTGAAAGGTGTCAACCTGGACCATACGGACGATGATT
3R5QKJd3s4fnqQIr4k	-0.630541	-1.54815	8.96668	-2.56338	0.0244676	0.592703	-3.25091	Cluap1	Cluap1	ILMN_1218814	76779	clusterin associated protein 1	NM_029738	CACTGCCAAAGGAGCCTCTCTGTATGACTTGCTGGGCAAAGAGGTTGAGC
6L3B3qFRUToqLnh35A	-0.630417	-1.54801	6.23474	-2.50187	0.0274214	0.6001	-3.32751	B230334I05Rik	Dph5	ILMN_1252005	69740	DPH5 homolog (S. cerevisiae)	AK046024	AGTTCTAACTCTGGGACCCACCCACATGGAGGGAGTGCTGACTCTTGCAA
cdS.zhJFl1fjafX.HU	-0.628116	-1.54555	11.4528	-2.77792	0.0164021	0.586142	-2.98285	Cnot7	Cnot7	ILMN_2745540	18983	CCR4-NOT transcription complex, subunit 7	NM_011135	CTCCAGTTTTATGACAGCACCGCCTCCCTTGATCGGCTTCCTTTTACTCC
fa77SjeXRQnqfQ5e8o	-0.626773	-1.54411	6.35614	-2.32446	0.0380006	0.604173	-3.54698	Nphp3	Nphp3	ILMN_2438221	74025	nephronophthisis 3 (adolescent)	NM_028721	CGGTGTTGTCAGGATCTGCCTCACCAAGCTGGGCTTCAATGCCTGTTAGG
0wF4lQoimLogp7QIv4	-0.626754	-1.54409	6.36973	-3.38119	0.00529183	0.569818	-2.23739	Eral1	Eral1	ILMN_1231263	57837	Era (G-protein)-like 1 (E. coli)	AK018664	TAAACCTGAGCCCAAGGAGAGGCGAGTGGAGAAGGCTGTCAAAGAGTTTG
9yV.U4mP3WfbnmAncY	-0.626691	-1.54402	7.71225	-2.29891	0.0398151	0.604173	-3.57835	Ggcx	Ggcx	ILMN_1232184	56316	gamma-glutamyl carboxylase	NM_019802	TAGCCCTTTCCATGAGCGATTTCTCCGCTTCGTGCTGCGAAAGCTCTACG
fuOafUoHcjqCF8i7cQ	-0.626036	-1.54332	7.52493	-2.60207	0.0227708	0.588122	-3.20264	Mrpl45	Mrpl45	ILMN_2668369	67036	mitochondrial ribosomal protein L45	NM_025927	GTGATGCGGCTTCCAGGAACTCTAGATGGGAAGACCTTAGAGTGTCTACA
xX_92igGVguiCWQtFE	-0.624535	-1.54171	7.53859	-2.64777	0.0209144	0.588122	-3.14557	Actr5	Actr5	ILMN_1213287	109275	ARP5 actin-related protein 5	NM_175419	CCTTTGTTCTCGGAGGAAACGCCCGAAGTGGAGAAGCCGCAAGTCACCAC
Tt2.T73uV_0DefRJ08	-0.624445	-1.54162	8.8964	-2.49943	0.0275455	0.6001	-3.33055	2310038D14Rik	NA	ILMN_2497293	NA	NA	NA	GTCTCGTTTCATTGTTCTGTGCCCTTGTCAAATCTGCTTCACAGCTCATT
EodhudpPVojIr5.iSQ	-0.623721	-1.54084	10.1706	-2.91149	0.0127705	0.586142	-2.81601	Snapc4	Snapc4	ILMN_2675433	227644	small nuclear RNA activating complex, polypeptide 4	NM_172339	GGACTCGACGTGCTCGGCATTCCCGGAGATAGAGGTTGCTTTGAGCAGCA
ZS3uBekf.pHeue3iR4	-0.623533	-1.54064	6.18264	-3.22658	0.00706926	0.581527	-2.42586	3110038B19Rik	Prrc1	ILMN_2547475	73137	proline-rich coiled-coil 1	AK014139	CAGTCTGTGAACCTGGCACTTTTTGGCACTCTGGTGCTGTCTGAGCACTG
xihyJQfFerhSkE1e6Q	-0.623087	-1.54017	6.48293	-2.56306	0.0244822	0.592703	-3.25131	2310002B06Rik	Gpatch11	ILMN_2901363	53951	G patch domain containing 11	NM_181649	GAGGACTAGAGCCAACTTACCCTGGGTGACCAGGCAACATCCCTGTGGCA
f_e7S4XUja6IPSQZlI	-0.621723	-1.53871	10.7256	-3.19407	0.0075137	0.581527	-2.46577	Snapc3	Snapc3	ILMN_1214738	77634	small nuclear RNA activating complex, polypeptide 3	NM_029949	TTGCTGTGTCAGTGACCTCCAGATCGGTGGAGAATTCAGCAACGCGCCAG
Wp6k0BdaffRU5yQuc4	-0.619953	-1.53682	9.7571	-3.19931	0.00744025	0.581527	-2.45934	Nln	Nln	ILMN_2756113	75805	neurolysin (metallopeptidase M3 family)	NM_029447	GGCTGGGCATCAAACCTCCGGCTTCTTCACCCATGCTAGCAAGTGCTATG
c0hOiK4V4S4JYyTIS4	-0.619847	-1.53671	9.47763	-2.33946	0.0369726	0.604173	-3.52854	2310037I24Rik	Kansl2	ILMN_2625058	69612	KAT8 regulatory NSL complex subunit 2	NM_133714	TCAGACATGGAGAGGTGACCCTGACAGTGAAGCCGATAGCATAGACAGTG
ue.oUf16iMX2jV6H_s	-0.618222	-1.53498	9.15676	-2.40013	0.0330801	0.602853	-3.4537	Xpc	Xpc	ILMN_1230273	22591	xeroderma pigmentosum, complementation group C	NM_009531	CTGTTTGGACCACTTTCCTGGGAGATACCTTCGGATCCCTGGACTTTGGT
xBBGRFeTK3erki.siI	-0.615612	-1.53221	8.18498	-2.35719	0.0357918	0.604173	-3.5067	5730403M16Rik	Zfp954	ILMN_1253434	232853	zinc finger protein 954	NM_172738	AACAACACGCACACCCTGCATAGGTCTCTGGGTGCAGAGTTTGTAGAGAG
cQKX4pR7FwliTrLykI	-0.614821	-1.53137	6.31442	-2.22331	0.0456782	0.604195	-3.67067	BC017643	BC017643	ILMN_1255776	217370	cDNA sequence BC017643	NM_144832	CAAAGGCCTTGAGGCCACTGTACCTAAGCCGAGCATGGTAGTTAGGCAAG
6u6XUolBFdxefciSAg	-0.614489	-1.53102	6.33084	-2.65142	0.0207725	0.588122	-3.141	Slc38a9	Slc38a9	ILMN_2831268	268706	solute carrier family 38, member 9	NM_178746	GTGTGGCCTCCAGGAGCCAACACCCTCTACCTGCTTCTAGAGCAGAAAGA
QdSaCeOuzH4yoJcvUk	-0.614219	-1.53073	7.30862	-3.1229	0.0085874	0.581527	-2.55348	Epm2aip1	Epm2aip1	ILMN_1221110	77781	EPM2A (laforin) interacting protein 1	NM_175266	CTCCAGCGGAAGCTGATGGTGTATACTTGATAGGGAAGCCTAGTTCCAGC
H0kvukSTeEBHu9vhIk	-0.613553	-1.53002	10.8513	-3.38345	0.00526953	0.569818	-2.23466	Sfrs11	Srsf11	ILMN_1222584	69207	serine/arginine-rich splicing factor 11	NM_001093753	TCAGCAGTTGTGGCACAGCATCTGACAAACACTGTGTTCGTTGACAGAGC
uRLrekdjX6AavfXHVo	-0.613301	-1.52976	11.678	-2.19488	0.048088	0.604461	-3.70519	Mrps12	Mrps12	ILMN_1254734	24030	mitochondrial ribosomal protein S12	NM_011885	CACAGTGGTCTGGCACTCGATCCTTGGAAACGGGTTCTTCCTACTCCCGG
rieKEgS6yO46nTS_no	-0.612801	-1.52923	6.5003	-2.90953	0.0128177	0.586142	-2.81847	A430083I17Rik	NA	ILMN_2569440	NA	NA	AK040290	GAGCTGAGGACAGAACAGTGGTAGATGTGATGGGCTCATCAGTTGGCTGG
3oRWteCN55l4e93IXg	-0.612498	-1.5289	11.8365	-2.50272	0.0273786	0.6001	-3.32646	2810432D09Rik	Rpp25l	ILMN_2974601	69961	ribonuclease P/MRP 25 subunit-like	NM_027278	GGACACCCGGTCCTGAAGATCTGCTGCGCCTGACTGTTCTCTAGACCTGA
HX6n_hEGhIElSukn0I	-0.611162	-1.52749	9.48735	-2.20133	0.0475314	0.604195	-3.69737	Dos	Dos	ILMN_2668236	100503659	downstream of Stk11	NM_015761	CCTTGGGCTTTGGACACAACGGACAGAACAGCCCAGGTGGCAGCTTCAAG
WNulNp1_hJRiU.0xUM	-0.61043	-1.52671	5.98905	-2.54849	0.0251533	0.592703	-3.26948	Egln1	Egln1	ILMN_2617090	112405	egl-9 family hypoxia-inducible factor 1	NM_053207	ATCGTGGCCATCGGCTCCTTGGACAGCCACGAGCCATTTTCATACCCAAT
ZiEyWRXQdeh0579wUU	-0.610133	-1.5264	6.28087	-2.84313	0.0145168	0.586142	-2.90135	3110031I02Rik	Wasl	ILMN_2547548	73178	Wiskott-Aldrich syndrome-like (human)	AK014104	GAGACATAGCCGCACCCTCAACTCCTGGACTCATGCTGTTTCTAACCACC
TcdShOkp9kV.tBcSt4	-0.608296	-1.52446	8.58856	-2.45441	0.0299341	0.602853	-3.38648	Fbxl15	Fbxl15	ILMN_2772752	68431	F-box and leucine-rich repeat protein 15	NM_133694	CTACTCCAGGACATGGCAGGCTTCGCACCCTTTGTCAACCTACAGGTCTG
0SXnDonnVeAgjnv1Co	-0.607556	-1.52368	10.8352	-2.50518	0.0272543	0.6001	-3.3234	Nol1	Nop2	ILMN_2688383	110109	NOP2 nucleolar protein	NM_138747	CAGCCTGCTAATGGAGCTGCTCCCCTGAAAGAAGATGCTGTTTCCAAGGG
EnXUkcoi5LJz1C6fTk	-0.607466	-1.52358	8.139	-2.51324	0.0268506	0.6001	-3.31337	Golga1	Golga1	ILMN_1225918	76899	golgi autoantigen, golgin subfamily a, 1	NM_029793	GCTCCTCCAGCACTAGGAGAGTGCAGTAGCTATTCCAAGTGGCTTCATGC
QeOXvTEq_jImpUp094	-0.606657	-1.52273	6.56031	-2.79911	0.0157642	0.586142	-2.95635	Slc12a9	Slc12a9	ILMN_2737479	83704	solute carrier family 12 (potassium/chloride transporters), member 9	NM_031406	CTGATGCCTGTTCATACAGGGTTGGATAGAGCGGGCCCAGGCTCATTCTG
cp_skghCr8V_o7XKiQ	-0.605465	-1.52147	6.4876	-2.72991	0.0179426	0.586142	-3.04288	6230427J02Rik	Fam212a	ILMN_2661799	68176	family with sequence similarity 212, member A	NM_026597	GGCTTGGTAGCAGAAGACAAGGGTTTACCCTTGGGATGTCCTAGGGAGCA
Bl.BXpL_opIri693i8	-0.60522	-1.52121	7.2838	-2.73155	0.0178877	0.586142	-3.04083	A930006A19Rik	Ccdc88a	ILMN_1224915	108686	coiled coil domain containing 88A	AK044293	GCCTTTAACCCTGGCAGTTTGGGAGGCAGAGGTGAGTGGTTCTCTGAGTT
0MkN88KSeEKVBySAkQ	-0.603581	-1.51948	6.80294	-2.90857	0.0128407	0.586142	-2.81966	Clp1	Clp1	ILMN_2620844	98985	CLP1, cleavage and polyadenylation factor I subunit	NM_133840	ATAGCAATCTTATTAAGGCAGCTGACAAGGCCCAACTAGCAGAAAGCACA
ioFwjuPXrO6BEVSrKc	-0.600864	-1.51662	7.06882	-3.00757	0.0106636	0.584796	-2.6964	Trdmt1	Trdmt1	ILMN_2692141	13434	tRNA aspartic acid methyltransferase 1	NM_010067	GGAACCTAAGATGTGATTCCTGGTATGTGGAACACACCCCAGGGTAGGCT
BsFEbte7lTrMl0rfRU	-0.600165	-1.51589	6.32329	-2.2843	0.0408891	0.604173	-3.59624	Frmd8	Frmd8	ILMN_2716876	67457	FERM domain containing 8	NM_026169	GTAACCACACGTGTCCTGTGTGCCCATGGTATAGCCTCAGGTCTTCACCC
unRTB1US2UEv306PKQ	-0.599951	-1.51567	10.0618	-3.1768	0.00776119	0.581527	-2.48702	Papolg	Papolg	ILMN_2941033	216578	poly(A) polymerase gamma	NM_172555	GCTCACCATAACTCCCCACAGTCGCCAACAGTTTCTTCATGGATTAGGCA
HnbIckR1BMKUT41JjU	-0.599821	-1.51553	7.13665	-2.48146	0.028476	0.602267	-3.35289	LOC380888	NA	ILMN_1256871	NA	NA	XM_354797	GCTCGTAGACTAGCACACTCCAACATAAGGCCACATTGATCCAGCGATCC
idcnpHiD3Gq0Ugu5ek	-0.598625	-1.51427	10.6636	-2.71285	0.0185236	0.586142	-3.06422	Ippk	Ippk	ILMN_2757838	75678	inositol 1,3,4,5,6-pentakisphosphate 2-kinase	NM_199056	CTCCTAGCTGGCACTGAGAATTCTACGGGGTCACCAGAAGTGTGCCTGGC
9Xxa4h6n6HsQh_LXIU	-0.598558	-1.5142	7.94298	-2.46178	0.0295297	0.602853	-3.37733	Lrig1	Lrig1	ILMN_2640862	16206	leucine-rich repeats and immunoglobulin-like domains 1	NM_008377	CCTTACCGGTGAGACTGGGCTTGGACTGTACAAGACTTGAGTCCTAGACC
N607fKpApu6OuUOAV8	-0.598103	-1.51373	12.6443	-2.68877	0.0193751	0.586142	-3.09432	Jmjd6	Jmjd6	ILMN_1242377	107817	jumonji domain containing 6	NM_033398	TGGTCATGTCTTAGGGGCAAAGGCGTGTGGATGGTGCCAATGAAACCCTT
Z44cSoJxdGu2njgiz4	-0.597951	-1.51357	10.0994	-2.47105	0.0290291	0.602853	-3.36583	Zscan12	Zscan12	ILMN_1246450	22758	zinc finger and SCAN domain containing 12	NM_016684	TGATGACTACAGGGAAGCTACCTCACGGTGTCGGCTGATGAAGAGTATTG
BS7uup1wLT27X97Ek4	-0.597095	-1.51267	11.0262	-2.67114	0.0200227	0.588122	-3.11636	Bag4	Bag4	ILMN_2607892	67384	BCL2-associated athanogene 4	NM_026121	CAGTGTGTGGTGGGCTCCTAAAGTCATTCGTGTCCTTTCTGTACAGCATG
0uuSV9P8kdKKCL_KXo	-0.594767	-1.51023	6.74604	-2.28241	0.0410303	0.604173	-3.59856	9530062G19Rik	Ankrd52	ILMN_1250360	237615	ankyrin repeat domain 52	AK035533	GTGGTGCAGCCCTTCATTTTAGCACTCAGGAGGAAGAGTTTGAGGCCTGG
ZqC0_6xqDxv7HFxJVo	-0.594585	-1.51004	7.37394	-2.99609	0.0108958	0.584796	-2.71066	2810046L04Rik	Proser1	ILMN_1229652	212127	proline and serine rich 1	AK012908	GGGAAGTCATTGTGGTACGGGAATTACGTTTGTACTACCTACAGCCCCGG
iSuCU66X_DdqOCUSec	-0.59414	-1.50957	10.0458	-2.52324	0.0263582	0.6001	-3.30093	Rbm12	Rbm12	ILMN_3104139	75710	RNA binding motif protein 12	NM_029397	CAGGTGAAGCCATGGTGGCCTTTGAATCTCGGGATGAAGCCACAGCTGCT
KV6s0olzTQXh6riS5I	-0.594134	-1.50957	7.68999	-3.44776	0.00467288	0.569818	-2.15704	Fgfrl1	Fgfrl1	ILMN_2621433	116701	fibroblast growth factor receptor-like 1	NM_054071	CCCTGGGTATCAGGAGCCTATCATCAACCTGACTGGGGTGAGCAGTGCAG
3aLiKJBHrgvPuF_iV4	-0.592876	-1.50825	6.23471	-2.39356	0.0334818	0.602853	-3.46182	Kif1b	Kif1b	ILMN_3108623	16561	kinesin family member 1B	NM_008441	CGGAGTGAGAGGAGCAACACTGGTGAAGTTATTGTGACCTTGGAGCCCTG
cbp4StHAcAV7qoROE0	-0.591355	-1.50666	8.38157	-2.27803	0.0413586	0.604173	-3.60392	Clgn	Clgn	ILMN_1220599	12745	calmegin	NM_009904	CGTGGCTGACAGGTCACTAAACTAAAACCCTGTGGGGGACACATGACATC
Z_gJ6Hpd2nlUJBBX1Q	-0.591282	-1.50659	8.24797	-2.30853	0.0391224	0.604173	-3.56655	Pemt	Pemt	ILMN_1218263	18618	phosphatidylethanolamine N-methyltransferase	NM_008819	TTGGAAAGCTGGACTGGCCTCTCGGCTGCCCCAAGCAACAACCCTTCCCA
l7zoK596oSXlXqjeX4	-0.590201	-1.50546	6.43417	-2.50567	0.0272294	0.6001	-3.32279	P140	Srcin1	ILMN_2771584	56013	SRC kinase signaling inhibitor 1	NM_018873	TGTTATGGAAGGTGCTTCTGGGGACAGCCTGCCCCTGGGGATCTGCCTTG
Ti6_X0n6PEhEfVKI7U	-0.589768	-1.50501	7.68121	-2.38327	0.0341205	0.604173	-3.47453	Phip	Phip	ILMN_1235559	83946	pleckstrin homology domain interacting protein	NM_001081216	GAGTGGTTGCCTTCAGCTTGGATTACAGACACACTTCCCAGGAGATGTCC
EpJD__H0mX.XpMsrek	-0.589189	-1.5044	7.43491	-3.38854	0.00521963	0.569818	-2.2285	Nek8	NA	ILMN_1227707	NA	NA	AK079149	GGCAGCAATTTGTTGACTTCAGCGCCTTTTCCTGGCATAGTAGGTCTGGC
TZf0U7nErEtEklJMoI	-0.588816	-1.50401	6.4244	-2.21231	0.0465969	0.604195	-3.68404	B130038J23Rik	Unc119b	ILMN_2562578	106840	unc-119 homolog B (C. elegans)	AK045128	CGCCTTTCACCATGTGCTACAGGTACAGTCACAGCAGCCAGCATAGGAAG
056UKMX2oNIXogcTXo	-0.588148	-1.50332	9.4027	-3.12239	0.00859576	0.581527	-2.55412	Ppp2r3c	Ppp2r3c	ILMN_2947369	59032	protein phosphatase 2, regulatory subunit B'', gamma	NM_021529	TGCTGGCCAAGGATACCTTCGGGAATCAGACCTGGAGAACTACATCCTGG
3qVko8C9xUUTuH7U.U	-0.587049	-1.50217	10.4857	-2.34268	0.0367553	0.604173	-3.52457	Pip4k2b	Pip4k2b	ILMN_1231996	108083	phosphatidylinositol-5-phosphate 4-kinase, type II, beta	NM_054051	GGGCCCGCAGGATTAAAGTTCTACCCACCACATGTGACTTGTCCATTTCC
NwRJKgOCJ6pStKd8oY	-0.587021	-1.50214	9.87535	-2.42339	0.031695	0.602853	-3.42493	Med31	Med31	ILMN_1217567	67279	mediator complex subunit 31	NM_026068	TAACACAGCAGGGAAATGAAGAGCTGGGGCCAGGTCAGGCTCTTAGGACG
rZ.5JPZGV3Wc6g_0l4	-0.586898	-1.50201	10.2893	-3.19014	0.00756934	0.581527	-2.47061	Mtif2	Mtif2	ILMN_1236180	76784	mitochondrial translational initiation factor 2	NM_133767	CGCTTTTGCAGCATTCGCACGCCCTCTCCGCTATGGGAATTGTCAGCCTG
39RGdAJRWhRAXF4blQ	-0.585858	-1.50093	8.25893	-2.9151	0.0126843	0.586142	-2.81151	Zfp653	Zfp653	ILMN_2755621	319601	zinc finger protein 653	NM_177318	TTCCACACGCTCAAAAGCCACCCGGACCACAAACCTACCTGACGTGCCCA
r.V63oknnnEujx6edY	-0.585518	-1.50058	9.57489	-2.99893	0.0108378	0.584796	-2.70713	Ptcd2	Ptcd2	ILMN_2618795	68927	pentatricopeptide repeat domain 2	NM_026873	TTTCCCTGGTCTGGAGCAGCTGCTGCTACAGTGGATTACTGGCTGCTCCG
0WIRyAoA5QFUo5V6FA	-0.584792	-1.49982	6.24584	-2.77916	0.016364	0.586142	-2.98129	2810002O09Rik	Amer1	ILMN_2772140	72345	APC membrane recruitment 1	NM_175179	CCGAGACACTAGAAAGGAAAATGCCAAACCCCAGGATGCCCCTGGACCAA
x._wL9ZtZGR7pKIkqY	-0.58457	-1.49959	6.92925	-2.4684	0.0291709	0.602853	-3.36911	Jag2	Jag2	ILMN_2626585	16450	jagged 2	NM_010588	TTTTTGTAAAGTTTCCGCGTCCGCACGCACTGTGGCAGGAGAGCAGGGCG
TUcrrl.7Uup57_yy7E	-0.583133	-1.4981	10.5202	-2.42877	0.0313825	0.602853	-3.41826	Irf2bp1	Irf2bp1	ILMN_1228568	272359	interferon regulatory factor 2 binding protein 1	NM_178757	CCACTAGGTGGTGCCTTTTGTCCAGTGGGCTGCTGTTTGTAGTAGTGTAC
ESlJ8txMuJ1E0lKU5I	-0.582316	-1.49725	6.96264	-2.55673	0.0247716	0.592703	-3.25921	2310047C21Rik	Itfg1	ILMN_1225109	71927	integrin alpha FG-GAP repeat containing 1	AK040124	CAGGCCAGCTTAGTCTACATAGTGAGCTCCACATCAGCCAGGCCATGCAG
K66dj3VLl6eL9obrwg	-0.581982	-1.4969	8.62551	-2.20099	0.0475601	0.604195	-3.69778	Mier1	Mier1	ILMN_3065779	71148	mesoderm induction early response 1 homolog (Xenopus laevis	NM_027696	TGGTGGCTCGATTCTCCCAGTGCCTGGCTGAGTTTCGGACGTGGTTAAGA
KnZLv9XcDuzxd6VEnk	-0.581471	-1.49637	10.5715	-2.79626	0.0158486	0.586142	-2.95992	Scoc	Scoc	ILMN_3149024	56367	short coiled-coil protein	NM_019708	GCTCGCAGTGTTTTCCCTCTAAATGTGTATTACCTCTGGCCCACAGCTGC
63p6qDpOYrjvJo9Jd4	-0.581186	-1.49608	9.99704	-2.31375	0.0387515	0.604173	-3.56014	Pard6a	Pard6a	ILMN_3114759	56513	par-6 family cell polarity regulator alpha	NM_001047436	TCTGGCTGGGGGAATGGCATGCGAGGTGATGTTAGCGGATTCAGCCTCTG
WJfu7Et9MQtqR8.eFI	-0.580794	-1.49567	7.05877	-2.19848	0.0477761	0.604195	-3.70082	C87436	C87436	ILMN_2882473	232196	expressed sequence C87436	NM_146170	AGCCTTGTGTGTACAGTCTTCATACAAGTCGGGCACTTATTTCTGACCAG
oC3ebF1IKemKptOlmg	-0.579473	-1.4943	8.84405	-2.94465	0.0120003	0.586041	-2.77469	Toe1	Toe1	ILMN_1220416	68276	target of EGR1, member 1 (nuclear)	NM_026654	AAGTCTCTGCGTACCTCCAGAAGGCTGGCGAGGGGCGTCATGGCCGCGGA
EICi1OaCCvpcMuTOq0	-0.578745	-1.49355	9.28195	-2.90159	0.0130099	0.586142	-2.82837	Cbr1	Cbr1	ILMN_1236522	12408	carbonyl reductase 1	NM_007620	AGAAAGGAGTCCATGCGGAAGAAGGTTGGCCTAATAGTGCATATGGGGTC
cikRKgT4ujKFIAqHl4	-0.578538	-1.49333	6.38701	-2.40278	0.0329194	0.602853	-3.45043	A930038D06Rik	Fam73a	ILMN_1237138	215708	family with sequence similarity 73, member A	AK044739	GAGGCACACAGGGAACATTGAGTGGATAGGACCAGAAAAGGGACTGCCTG
6oCiS4zj4krgpO55Uk	-0.578488	-1.49328	7.84336	-2.96799	0.0114861	0.586041	-2.74563	Dcun1d2	Dcun1d2	ILMN_3109076	102323	DCN1, defective in cullin neddylation 1, domain containing 2 (S. cerevisiae)	NM_001042649	GGAAAGGAGCAGTGATATGATTGAGCAGGTGAAGGCATGTGCTGCCCAGC
93E0HzlyiSSslR7QKk	-0.578187	-1.49297	6.23371	-2.18384	0.0490559	0.608085	-3.71856	Camkk1	Camkk1	ILMN_1242310	55984	calcium/calmodulin-dependent protein kinase kinase 1, alpha	NM_018883	TCTACATCAACTTATGCCTAGGAGCAGCAGGTAGCCCACTGTCAAAGGGC
HBfX0wX_pUpRXopUQc	-0.578173	-1.49296	5.95097	-2.59712	0.0229815	0.588122	-3.20882	Limd2	Limd2	ILMN_2705878	67803	LIM domain containing 2	NM_172397	AACCTTCCTTCATAACCTTTGGGCCCAGGCCACCCTGGAGGCCCACAACT
uKK7XswRC4qzzqdHeo	-0.577712	-1.49248	10.6317	-2.7821	0.0162744	0.586142	-2.97763	Polr1b	Polr1b	ILMN_2723483	20017	polymerase (RNA) I polypeptide B	NM_009086	AGGAGGTGTCCTGTATAACACAAGTGAGGGTATTATGGGCTCACTCTGGG
96hkSNdN3d1.XsDANU	-0.577562	-1.49233	6.12425	-2.3383	0.0370512	0.604173	-3.52997	Tmod4	Tmod4	ILMN_2519313	50874	tropomodulin 4	NM_016712	TGGGACGCACAGATCCTCATCTCTCTCTCCTTTCCTGTAAATAAAATCCC
EGrvugHlAvxSerpFIE	-0.576922	-1.49166	9.266	-2.6133	0.0223002	0.588122	-3.18862	Gtl7	NA	ILMN_2753314	NA	NA	XM_283757	ACGGGTGTTGTGGAAACTGCCAAAGTTTACCAGCTGGGTGGCACCAGAAC
xPgnrUc.sLdaddypc4	-0.576251	-1.49097	8.35375	-3.05499	0.00975522	0.584796	-2.63753	OTTMUSG00000015743	Zfp345	ILMN_3160534	545471	zinc finger protein 345	NM_001034900	ATTGAAGCTGGTCCACTATTTGTAAGTCTCCGGCTCCTCTAGGGCCTATG
QjxSCPpA6fC7_qg99E	-0.57617	-1.49089	6.70135	-3.23886	0.00690823	0.581527	-2.41079	Pde3a	Pde3a	ILMN_2629556	54611	phosphodiesterase 3A, cGMP inhibited	NM_018779	GATTACCAGAAGATTGGCAAATGGCTTAAGTGTTTGGGGGAATTCTTCAC
uUQe_ISpdOypAetUB0	-0.575874	-1.49058	7.5311	-2.67605	0.0198403	0.588122	-3.11022	Nusap1	Nusap1	ILMN_3156419	108907	nucleolar and spindle associated protein 1	NM_001042652	CCACAACTGTTGAGACAGGGCCTCATGTAGGGCAAACTGGTCCCAAACTC
rxNO4hkleaTgS4Emis	-0.575567	-1.49026	10.6755	-3.04813	0.00988158	0.584796	-2.64603	Slc30a5	Slc30a5	ILMN_2614778	69048	solute carrier family 30 (zinc transporter), member 5	NM_022885	TACATCATGTGAGACGCAGCCCTGCGGCATGAACAGTGAACAGCGGAGGT
T6uecgOx3loJ5R_Ue0	-0.575546	-1.49024	10.3223	-2.44799	0.0302907	0.602853	-3.39444	2010317E24Rik	NA	ILMN_1218312	NA	NA	XM_130053	TGGGTGCTGCTAGAAATGTACTCTGCCGGAAGCTGCCACTTGCCACTGTC
ctt4iDHin1KnqbSCCk	-0.575324	-1.49001	6.83298	-3.23806	0.00691867	0.581527	-2.41178	A230106F01Rik	Map2k5	ILMN_1241635	23938	mitogen-activated protein kinase kinase 5	AK020716	GTCGTCTGAGAGAATACTGAGGCTTCCAGGGCTGGGCGTCAGAAGAAGGC
rk1q_8iUyB1.Il6RWc	-0.574983	-1.48966	6.14344	-2.56196	0.0245321	0.592703	-3.25268	5730496N17Rik	Zdhhc24	ILMN_2567347	70605	zinc finger, DHHC domain containing 24	AK047235	GCATCCGGGTTGTTAGAGCCATAGAACTCCTTTAGAGCCTGGCACCCGCT
KQu1u.17JySB3q19Wc	-0.574385	-1.48904	6.39781	-2.94507	0.0119909	0.586041	-2.77417	9630002P13Rik	Ints9	ILMN_2560883	210925	integrator complex subunit 9	AK035769	CAAGTGTCCGTGTTTTCCTGTAGCTAGCAGAACTCTGGGTCCTTCCCGCT
Q3Ata75SfS_vXuHl2I	-0.574326	-1.48898	9.42345	-2.77817	0.0163945	0.586142	-2.98254	Ctnnbip1	Ctnnbip1	ILMN_1232182	67087	catenin beta interacting protein 1	NM_023465	TCTAAAGTCCGGTGTTGCCAGCTTCAGTTGGTTCCTGTGACTGCCTCGAG
NSe4I96gJfww6oJX10	-0.574163	-1.48881	6.16904	-2.25901	0.0428142	0.604173	-3.62717	Zfp72	Zfp72	ILMN_1236556	238722	zinc finger protein 72	NM_001081680	CAGCTGTGAAGATTCTGGGAAAGCCTTTAATAATGGGGAAGCCCTTCCTC
EQ4I3p4L59nlyHoiXo	-0.57411	-1.48876	6.71073	-2.30468	0.0393979	0.604173	-3.57127	Zyg11b	Zyg11b	ILMN_2529490	414872	zyg-ll family member B, cell cycle regulator	NM_001033634	CAATGAAGATCTGGCTGAAGTTGCTTCGCTGCCTAGACTGGAGAGCCTGG
BtHeGd16BvsUBnoPcU	-0.573913	-1.48856	9.30502	-3.35557	0.00555163	0.569818	-2.26845	Spcs3	Spcs3	ILMN_1242700	76687	signal peptidase complex subunit 3 homolog (S. cerevisiae)	NM_029701	GTCACTCTGACGCTCTCCTGGAACGTTGTACCAAACGCTGGAATTCTACC
Ni8cehUdf0kU5QGSSU	-0.573523	-1.48815	7.9821	-2.65542	0.0206182	0.588122	-3.136	Nupl1	Nupl1	ILMN_1245500	71844	nucleoporin like 1	NM_170591	GAGTTACTACTGGACCCACTCCTTTCAGCACCATGCCAAACGCAGCAGCC
9vWdcHJXvx7lNL5Wd4	-0.573169	-1.48779	6.41271	-2.66604	0.020214	0.588122	-3.12273	Mrrf	Mrrf	ILMN_2940766	67871	mitochondrial ribosome recycling factor	NM_026422	GTTCCGCTCCTAACTAGCCCTGTTTACTGTGCCATCAGTTGCCCGCTCTG
EOWzV7kB1TvcvnvJNU	-0.572062	-1.48665	11.1575	-2.3527	0.0360873	0.604173	-3.51223	Ptplad1	Hacd3	ILMN_2611874	57874	3-hydroxyacyl-CoA dehydratase 3	NM_021345	ATGCCGTATCCCTGTGCAAACTCCCATGTTCTAGTTGCTGTTAGCATCCC
0uQJyNW58LiUW7hNUk	-0.571468	-1.48604	11.0089	-2.61669	0.0221603	0.588122	-3.1844	Mtap1s	Map1s	ILMN_2657432	270058	microtubule-associated protein 1S	NM_173013	GTGCAAAGCTAGATCCCGTGCTTAAGTGAGCCACCGTGTGACATCCCAGC
3tUvn0Qp5OpuxfU0cI	-0.571407	-1.48597	8.21115	-2.18314	0.0491176	0.608085	-3.7194	LOC100048123	NA	ILMN_1251040	NA	NA	XM_001479739	GTCCCAGTTGCTTCACAAGGCTGCATGGGCGTGTACCTTCCATCACTAAG
WrksY7onjZ.j2JQcek	-0.570497	-1.48504	11.1367	-2.34025	0.0369191	0.604173	-3.52756	Fkbp11	Fkbp11	ILMN_1224635	66120	FK506 binding protein 11	NM_024169	GGTGCAGTACGATGTGGAGCTGATCGCTTTGATTCGAGCCAACTACTGGC
0OK3r_Td6lz9.V.UqU	-0.570454	-1.48499	7.34945	-2.29399	0.0401733	0.604173	-3.58437	G2an	Ganab	ILMN_1251640	14376	alpha glucosidase 2 alpha neutral subunit	AK047454	ATGAGGTCTGGTTTGCATCTCTGGGCCTATTTCTTTCCCTTTCCAGGGCC
EgEZSFdK6g4kKSOCKU	-0.569232	-1.48373	8.89469	-2.43879	0.0308083	0.602853	-3.40584	Peo1	Peo1	ILMN_2913845	226153	progressive external ophthalmoplegia 1 (human)	NM_153796	GAAACACGCCAGACCCTCAGGTGGGAATGAGCAAGGCAGATGAAGAGGCC
9VTobpIiCaQokQos4Q	-0.569092	-1.48359	9.49486	-2.41084	0.0324351	0.602853	-3.44046	Upf3a	Upf3a	ILMN_2459858	67031	UPF3 regulator of nonsense transcripts homolog A (yeast)	NM_025924	CCCCATGGACGTGGCAGAGAGAAGCGGCAAGGAGCACAAGGAGTATGACA
ol6CAwJLV2otGi656A	-0.568801	-1.48329	10.6708	-2.43036	0.0312907	0.602853	-3.41629	Mitd1	Mitd1	ILMN_1217646	69028	MIT, microtubule interacting and transport, domain containing 1	NM_026913	GCCTGGAAGAAATAAAGCAGTCCCTCGGGAGTCACGGAGTGGTGCTGGAA
E94n1C3f1JNRELF54E	-0.568116	-1.48259	8.73911	-2.71938	0.0182991	0.586142	-3.05605	732482	Gm9731	ILMN_2785605	732482	Fam58a pseudogene	NR_003107	TTCTGAGCTTCCAAGTCTCTTTCCAGCATCCACACAAGTACCTGCTGAAC
Nk.ItJBzIiLYqW14EU	-0.568014	-1.48248	7.13636	-2.18994	0.048519	0.606617	-3.71117	B130064I06Rik	Tlk1	ILMN_1251625	228012	tousled-like kinase 1	AK045308	GCATTTAGAGTCAGCAACTATAGAGAGAGTCGAGGGCCGTCCTGAACACC
KHrOuvUSpIVZ5HTaig	-0.566924	-1.48136	7.11937	-2.20976	0.0468122	0.604195	-3.68713	Cnot6	Cnot6	ILMN_3034098	104625	CCR4-NOT transcription complex, subunit 6	NM_212484	ACTGGTATGGTGGTTCCACAGGGCAGACCCCGCTGCACTCATCGGGAGGA
u3olZbmXqmcVm50nYo	-0.564708	-1.47909	9.73856	-2.54881	0.0251384	0.592703	-3.26908	Exosc6	Exosc6	ILMN_2630909	72544	exosome component 6	NM_028274	TCTGGAGCCCGCCGTGCGCCTGGGGCGCTACCCGCGTGCTCAGCTCGAGG
iSlf5JcS5xZNBeScac	-0.563783	-1.47814	9.32375	-2.45093	0.0301268	0.602853	-3.39079	Ino80b	Ino80b	ILMN_2915166	70020	INO80 complex subunit B	NM_023547	CAGGCCCTTTGCAGCCTACAGTGCTACCGCATCAACCTGCAGCTACGGCT
ZWeUr_h4HniAgj4n50	-0.56309	-1.47743	6.89546	-2.51242	0.0268917	0.6001	-3.3144	LOC328031	NA	ILMN_2534489	NA	NA	XM_286390	CCGCTGCCAGGTTTGGACTGAACTGCTGAGAAAGAAGATTGAGCTTGCTC
r._R3MCj.pQHp9h_hU	-0.562943	-1.47728	6.15841	-2.43991	0.0307452	0.602853	-3.40446	Slc25a14	Slc25a14	ILMN_1216852	20523	solute carrier family 25 (mitochondrial carrier, brain), member 14	NM_011398	TTTTTGCACTCTATAAAGGATTTTGGCCAAACTGGCTTCGACTTGGACCC
0SSlSL3n.i3VKHUxyQ	-0.562523	-1.47685	7.18702	-2.25566	0.0430756	0.604173	-3.63126	Traf3ip1	Traf3ip1	ILMN_2990070	74019	TRAF3 interacting protein 1	NM_028718	CAGCAGGCCCAGAGTTCTGCTTTTGAGTCTCCCAGGACTCCATACTAGCA
BcQdQCvslQOJV47X40	-0.56036	-1.47464	6.33317	-2.37216	0.0348233	0.604173	-3.48825	A630052C17Rik	NA	ILMN_1254003	NA	NA	XR_035410	CTACAACTCCAAAAGGTTGTAGCCCAAATGAGCCCCTGATGTCCTTGATC
6uC8COK6HfiGdxeUWo	-0.560056	-1.47433	9.33428	-3.31857	0.00594974	0.573605	-2.31343	Sdccag3	Sdccag3	ILMN_1212759	68112	serologically defined colon cancer antigen 3	NM_001085408	GTGAAGTTAAAGATGAGGTGGACTCTTGAGACGCTCTACCTGCCACCGGG
TCl5D5edeCtBSNp1uE	0.566511	1.48094	9.86246	2.51498	0.0267643	0.6001	-3.31121	Eno3	Eno3	ILMN_2757569	13808	enolase 3, beta muscle	NM_007933	AAGGCCTGCAATTGCCTGCTCCTGAAGGTCAACCAGATCGGCTCCGTGAC
Bp_JSOveXe4eef5OAM	0.568968	1.48346	6.70446	2.76893	0.0166801	0.586142	-2.99408	Plxna2	Plxna2	ILMN_2701815	18845	plexin A2	NM_008882	GGCTTGAGCCAGATGGTTCTGCCTCTGTGACTGCTGCTTTGCATGAAAAT
BXCIKD7BRZHi12f0ZQ	0.572031	1.48662	9.1355	2.51265	0.02688	0.6001	-3.31411	Sestd1	Sestd1	ILMN_2676770	228071	SEC14 and spectrin domains 1	NM_175465	CCTAAGAGAAGGAATTGTAACCACCGCACTGAGTCCTCGCTTTCACGCCA
9U5456iiunEU1oDtnY	0.57227	1.48686	11.8774	2.97337	0.0113707	0.586041	-2.73893	LOC230765	NA	ILMN_2526498	NA	NA	XM_124355	CCATGCTGATGCTGGGAGGAGGTGGCTACACCATCCGGAAATGTCGCTCG
xEed0URJIB6eu0eR0s	0.573992	1.48864	10.9701	2.31715	0.0385115	0.604173	-3.55596	Lypla1	Lypla1	ILMN_2678547	18777	lysophospholipase 1	NM_008866	ACACTGCTCTCACCACACAGCAGAAACTGGCTGGTGTCACTGCACTCAGT
3PiFOeohunsnuRVCjU	0.57403	1.48868	6.94848	3.04585	0.00992402	0.584796	-2.64886	Vars	Vars	ILMN_2508519	22321	valyl-tRNA synthetase	NM_011690	ATTGAGACCATGCTGGGAGACGTGGCTGTAGCTGTGCACCCCAAGGATCC
EeiAiBpXFRK6SI8kvU	0.576613	1.49134	6.7088	2.26619	0.0422587	0.604173	-3.61839	4932441N08Rik	Eny2	ILMN_1254640	223527	enhancer of yellow 2 homolog (Drosophila)	AK016562	CTGGAGAAAGAGAACGGCCCTACCCACAGGTGGCAGAGATTAGCAGTTCC
ipTjmsSpP3X1FNRI70	0.577007	1.49175	10.6404	2.63527	0.021407	0.588122	-3.16119	St5	St5	ILMN_3154820	76954	suppression of tumorigenicity 5	NM_029811	GGCCATGATGCGGTACAGGGCATTTCTCCTTCCACCATCCACAGATGTTC
ERJNN3tf37qO_sX6n0	0.577657	1.49242	8.18077	2.64946	0.0208485	0.588122	-3.14346	A730008H23Rik	A730008H23Rik	ILMN_1232341	212427	RIKEN cDNA A730008H23 gene	NM_172505	CACAGCATCATCTCTGTCCTTTCTTGTGGGATGTTGGTACCTTGGGCTTC
o4JIfkpfviQIH2lfKo	0.577703	1.49247	6.53197	2.37384	0.0347162	0.604173	-3.48618	Stoml1	Stoml1	ILMN_1222000	69106	stomatin-like 1	NM_026942	TGAAGCAGACTTGCAGGCCTTGTTGAGCAAAGAACTTCGGCCCTTAGGGG
ES1vFy5z3X7NSBHPAM	0.580134	1.49499	10.6023	3.47101	0.00447449	0.569818	-2.1291	Cggbp1	Cggbp1	ILMN_2668387	106143	CGG triplet repeat binding protein 1	NM_178647	CAGTCCGTTACCTAGTGCTATTCTCCTTGTATCCAGAACACTATTAAAAT
Tp_rjCq5_qjEQvR9.c	0.580186	1.49504	6.35469	2.2205	0.0459115	0.604195	-3.67409	Req	NA	ILMN_2550693	NA	NA	AK018271	GGCTTGGGTGATAAGGGGTGCTTGGGGGATACACAAGTTCACTTCTTTCT
BX1UiV1NpKFRe2.g78	0.580508	1.49538	6.2916	2.38518	0.034001	0.604173	-3.47217	Plekhm3	Plekhm3	ILMN_2682863	241075	pleckstrin homology domain containing, family M, member 3	NM_001039493	CCTTCCCCAGAGCCCTCCATCGGCAGGACCCACCTGTCGTTTGAATGTTT
oH8gKrdqnoiOnS0_Ck	0.580637	1.49551	6.44709	2.18552	0.0489074	0.608085	-3.71652	Lamp2	Lamp2	ILMN_1258632	16784	lysosomal-associated membrane protein 2	AK078193	ACTTTAGAAAGGGGTCTCGGGGCTGGAGAGATGGCTCAGTCATTGAAGGC
9fqNILn6jqyrsuPhKE	0.583698	1.49869	6.49706	2.26645	0.0422391	0.604173	-3.61808	C530043K16Rik	NA	ILMN_2646341	NA	NA	NM_177241	CTTGGGATCAGAAGTGCTTGGGATGGGTAGGGTGTAGTGATTGACAGGAC
lq72r8IjqiqAxub5e4	0.587307	1.50244	7.4544	2.29071	0.0404146	0.604173	-3.5884	Dusp14	Dusp14	ILMN_2764309	56405	dual specificity phosphatase 14	NM_019819	GGGTGTTCGGGTTTAAGAGATGGGGAGGGGAAATACGTGCGTTGCCTGTG
rlMXIoCkJ._m4h.5BU	0.588483	1.50366	5.60229	2.57484	0.0239526	0.590901	-3.23662	Pknox2	Pknox2	ILMN_3135037	208076	Pbx/knotted 1 homeobox 2	NM_001029838	GCCATACCTAGAGGAAAGGCAAGCTTTTTGGCGTGAGACTTTTGCAACCC
NeH971LrbHvku0dcu0	0.589991	1.50524	6.98574	2.27408	0.0416567	0.604173	-3.60875	Nudt12	Nudt12	ILMN_2635813	67993	nudix (nucleoside diphosphate linked moiety X)-type motif 12	NM_026497	CTGACTTTCTGTTCCAGTGGTCGTACTGTTGCAGTGTCACTCCTAGTGTC
oi4kZSbX7XzqOXSjfs	0.591743	1.50707	9.99741	2.35747	0.0357734	0.604173	-3.50636	Snx30	Snx30	ILMN_2705578	209131	sorting nexin family member 30	NM_172468	GAGTGAGCACGCCAGCGTCCTTGTCCTTATGGGATGCCTCAGGATCTTGT
uArNzqSJDl5SlehJdw	0.593288	1.50868	8.19187	3.00765	0.0106619	0.584796	-2.69629	Jub	Ajuba	ILMN_2630319	16475	ajuba LIM protein	NM_010590	AAAGGTATCTATGGGCAGAGCAATGCCTGCCAGGCCCTGGACAGCCTCTA
9n1EZxdJ6n3PwKISDU	0.59438	1.50982	10.6338	3.35297	0.0055787	0.569818	-2.2716	Lrig3	Lrig3	ILMN_1213273	320398	leucine-rich repeats and immunoglobulin-like domains 3	NM_177152	GCTTCCACACGCTACCTCAGCTGGGCTTCTATTTAAAGGAGACAGAATCC
Zqc0s35d7vxO9bd1Cg	0.594543	1.50999	8.91978	2.61845	0.0220878	0.588122	-3.1822	Slc39a11	Slc39a11	ILMN_2668706	69806	solute carrier family 39 (metal ion transporter), member 11	NM_027216	GGGCTATCAGTATCTTGCCTCTGTGTTTACATGTTCCGTCTCTCCAAGGA
xVSFOqh2SexKnzsi6A	0.599504	1.5152	6.63603	2.61669	0.0221599	0.588122	-3.18439	Cdx1	Cdx1	ILMN_2863641	12590	caudal type homeobox 1	NM_009880	CCCCAGACCATGGGGGACTCGCAGCTGTACAGGGCTTATGTAGAGTGGAA
uixLnfvjfu0tK8EQaE	0.601462	1.51725	9.55912	2.21057	0.0467436	0.604195	-3.68615	Nme7	Nme7	ILMN_2510694	171567	NME/NM23 family member 7	NM_138314	GAGTACAGTGCTCTTGTTGATCTTGTGTCAGTCAGGTTAACACAACGGAC
3ghRopZVSVIlZpq8TA	0.601777	1.51758	6.33395	2.71114	0.0185826	0.586142	-3.06635	Sec62	Sec62	ILMN_2543851	69276	SEC62 homolog (S. cerevisiae)	NM_027016	GAAGACCACGGAGGCCGCCCCCAGCCCAGAGCCCGCGGCGGGTTACATAA
9HSXBo1V4tUhAJR0vo	0.602585	1.51844	7.00888	2.88257	0.0134822	0.586142	-2.85209	Cars	Cars	ILMN_2887824	27267	cysteinyl-tRNA synthetase	NM_013742	ACTCAGCCTAACGGATCCCCCTGAGTCCCAGACAAAAGCCACTCAGTTGG
WlNJXAgK4jq4cXKTeE	0.602747	1.51861	7.81643	3.74566	0.00268698	0.569818	-1.80439	LOC100042492	Gm3870	ILMN_1221109	100042492	predicted gene 3870	XM_001478466	GCCATCAGCCCTAAAGAAAGGTGAGATGGGTGACTACCTAGGCATCTGAC
unGKl79I6x3s7ToTv4	0.603663	1.51957	10.2162	2.24449	0.0439579	0.604173	-3.64488	2310051F07Rik	NA	ILMN_2476341	NA	NA	NA	GCTACGAGGGCCTGTTTCAGATGGTACTCTGTATGTCATGGACATGTTTG
K5CgqvdZYmXa14JOkk	0.605802	1.52182	10.4392	2.73078	0.0179133	0.586142	-3.04179	LOC100047486	NA	ILMN_2547571	NA	NA	XR_033404	TGCAAGGAAGGGGTTCTCCGCCGAGCGCCTCGGTCCTGAAGCATGGCAGC
3RLl8gukiuKtAgarXY	0.609785	1.52603	9.55697	2.17454	0.0498849	0.608847	-3.7298	Zfp219	Zfp219	ILMN_2896229	69890	zinc finger protein 219	NM_027248	CACAGTGCCTTAGAAGTGGCAGAGGTGAGGGTCAAAGAACGGGGTCCTCG
iqey4DXCOu77qtX_y4	0.61104	1.52736	7.02399	2.49785	0.0276262	0.6001	-3.33252	Zfp748	Zfp748	ILMN_3021928	212276	zinc finger protein 748	NM_001035231	GGGCTGTAGTGAAATCCTAAGATGGTGTGTTGTGGGGTCCCTTTGTAGTG
TwE6SKKietUq0dkKM0	0.611489	1.52784	5.71059	2.8343	0.0147589	0.586142	-2.91238	Ltbr	Ltbr	ILMN_2757582	17000	lymphotoxin B receptor	NM_010736	TAAACATGGCAGAGGAGGGAGCTGGTCCCAGGGTCACTCGCAAGGATATC
ffAl67_I.qqCqoip7U	0.613952	1.53045	6.40168	2.41879	0.0319644	0.602853	-3.43062	Hyal1	Hyal1	ILMN_1253049	15586	hyaluronoglucosaminidase 1	AK028942	CTTAAAGCCTGGTGTTTGAGATTTGGGGGGAAGGGGGGAGAGGGCTGTCC
6ioTg25O__._Eu6e0s	0.614753	1.5313	8.96325	2.32044	0.038281	0.604173	-3.55193	Fez2	Fez2	ILMN_2761876	225020	fasciculation and elongation protein zeta 2 (zygin II)	NM_199448	GAGGGACATGAATCGTGCATGTTGTTGTTTTTGACAGTGTGGCTGTCAGT
uCIkK7V4ve6H4VWTVE	0.616366	1.53301	7.96	2.86725	0.0138753	0.586142	-2.87123	Adar	Adar	ILMN_3021272	56417	adenosine deaminase, RNA-specific	NM_001038587	AAGAGAGCAAGGTGTCCCTGAGTTCTGTGGACTTGACCCCCGCATCCCAC
rrSHRRYhfcYLQf4Yac	0.618388	1.53516	6.67278	3.34818	0.00562894	0.569818	-2.27742	Jmjd2a	Kdm4a	ILMN_1229847	230674	lysine (K)-specific demethylase 4A	NM_172382	GGTCAGACTCACCACCGAGACCTTCTACGAAGTCAACTTTGACGACGGCT
Q6KCqv6pXjKopIaXIQ	0.620316	1.53721	5.97583	2.57351	0.0240122	0.590901	-3.23829	Pib5pa	Inpp5j	ILMN_3008586	170835	inositol polyphosphate 5-phosphatase J	NM_172439	TGGAGGAAGGGGGTTTGGGGCCCTGATAGGGGAGGCAGACGGCCTAGACA
NxBdRt8h.SBU4SJJXk	0.62128	1.53824	6.69985	2.26178	0.0425989	0.604173	-3.62378	Fbxw4	Fbxw4	ILMN_1241696	30838	F-box and WD-40 domain protein 4	NM_013907	TACAACCTCCACGTCTTAGACTTTCAGAACCCATGACAGAGCAGCCCTGC
BiVrnuNrleNfg9khbc	0.621454	1.53843	11.816	2.78429	0.0162078	0.586142	-2.97489	1700019D03Rik	1700019D03Rik	ILMN_2646640	67080	RIKEN cDNA 1700019D03 gene	NM_144953	GAGCCCGGTGCTGTGATCGGTGCCCTGATCCTTGAATTCGCAGACCGTCT
KC7hNy3euioB7Q0oqo	0.623475	1.54058	6.15781	2.78231	0.016268	0.586142	-2.97736	Mmp19	Mmp19	ILMN_2595908	58223	matrix metallopeptidase 19	NM_021412	AAGTGTGACATCTAGTCTCTGGTGGAGGGAAACTGTCAATCAGGAGGGGG
oNDp_LWgiNale1Ciic	0.625079	1.5423	6.11718	2.33012	0.0376097	0.604173	-3.54003	Katnal1	Katnal1	ILMN_2971577	231912	katanin p60 subunit A-like 1	NM_153572	ATCAATGGCTTGAGTCCGGAAGAGATCCGGGCCCTGTCCAAGGAGGAGCT
KPeq48_EbU5iqpt2mw	0.625276	1.54251	6.8038	2.42977	0.0313246	0.602853	-3.41702	Thbs3	Thbs3	ILMN_2840958	21827	thrombospondin 3	NM_013691	ATTCTGGGGTGATTATTGACACGTCCATGCGAGGGGGGCGTCTCGGCGTA
f15SQglolICXR2gnUI	0.625904	1.54318	6.65038	2.34839	0.0363738	0.604173	-3.51755	Acsl5	Acsl5	ILMN_2451718	433256	acyl-CoA synthetase long-chain family member 5	NM_027976	TCCTGCCAGCAAGAAGCCGGAGCCAGAAAGCCTCACTCGGAAGCTCCAAG
ZtJEMpUQfyX5f.Le.w	0.625905	1.54318	8.82137	3.49348	0.00429085	0.569818	-2.10216	9130011E15Rik	9130011E15Rik	ILMN_1233304	71617	RIKEN cDNA 9130011E15 gene	NM_198296	GTCAGCACAATAGGCCCACAACTTTAGCCTTGCCTTTTTAGTCTGTTTTA
oip998tdXXG9AqeFY4	0.626076	1.54336	12.143	2.42157	0.0318013	0.602853	-3.42718	Gldc	Gldc	ILMN_1218747	104174	glycine decarboxylase	NM_138595	GAGGGCTTCTTCTTAGTCCTCCCTCCTACGTTCAAAGGGCTGACCCGATG
rX4EdS_Hk3ucu6zNMQ	0.626245	1.54354	8.44835	3.00848	0.0106454	0.584796	-2.69526	1110029I05Rik	NA	ILMN_2427971	NA	NA	XM_001481271	CCTTGAACACTCCAGTTGACTGCATCTGTGCTAGTGTGGTATATCATACA
Np07eoFBPw3dHfRcJU	0.628374	1.54582	9.85261	2.59827	0.0229322	0.588122	-3.20738	Pigh	Pigh	ILMN_1238592	110417	phosphatidylinositol glycan anchor biosynthesis, class H	NM_029988	GGCTCATGTCTGGGAACCAACATTTAATCTCTCACTCTTCACCTAAGCCC
9Uarq45SyMu4gqt1KA	0.629296	1.54681	7.01088	2.41441	0.0322227	0.602853	-3.43604	Prpf40b	Prpf40b	ILMN_1249348	54614	PRP40 pre-mRNA processing factor 40 homolog B (yeast)	NM_018786	CCACGGGGTGGGTGATGCCAGTAGATAGTGTGAGAAGGGGTCTCCAGGAA
NdeEuiV0WehCBC599s	0.630935	1.54857	7.1443	2.68297	0.0195858	0.586681	-3.10157	Tnfrsf21	Tnfrsf21	ILMN_2464573	94185	tumor necrosis factor receptor superfamily, member 21	NM_178589	CTCCTGACAGTGGAGCCCTCACCGCTGGACAAGAACAAGTGCTTCTTCGT
xukfSH.vdevjQrvl64	0.631498	1.54917	11.3692	3.15555	0.00807693	0.581527	-2.51319	Elovl6	Elovl6	ILMN_2614752	170439	ELOVL family member 6, elongation of long chain fatty acids (yeast)	NM_130450	GTGGCACTTCAGACTTTTGTTCTCCTGGTTGATCAAGGTGTTGCCTGGTG
WWvqp1oA0o5ognfYUk	0.633726	1.55157	6.95923	2.92625	0.0124217	0.586142	-2.79761	1600014K23Rik	NA	ILMN_1251706	NA	NA	XM_921301	CCGGTTGGGGGCTCCGGAAAATCAGGATGCGGAGAAGCTCTTCGACCAGC
xXdeq8KogSq14.w46c	0.636526	1.55458	6.51207	3.90058	0.00202046	0.569818	-1.62603	Cd34	Cd34	ILMN_2714360	12490	CD34 antigen	NM_133654	CCTCTCCTGGGGTTAAGGGGAGAACAGGGGTCCTGATTTTAATGATGGCT
TBYkjHrHEV_9dQB5CU	0.63686	1.55494	6.49519	2.43766	0.0308725	0.602853	-3.40724	Rbm14	Rbm14	ILMN_1213455	56275	RNA binding motif protein 14	AK044883	AACCGAGCAGATACTGGTACTACACCCTTGTTCCTCCAAAACTGCAAGCC
o_KoIbp3UU1lFPWOnc	0.637987	1.55616	7.47892	2.45451	0.0299283	0.602853	-3.38635	Tapbp	Tapbp	ILMN_1226819	21356	TAP binding protein	NM_009318	TTGAGGGGAAGACGTGGCTCTCCACCATCCGCCACCATTCCGATGGCTCT
ocFbIQW0k52cFG7uHo	0.640769	1.55916	9.66444	2.20618	0.0471162	0.604195	-3.69148	Lxn	Lxn	ILMN_2694275	17035	latexin	NM_016753	CTAACCCGTAGACAACCGTCAGCATGCTCGCTAACCACGTGTGTGACTGG
fU1pQtRMkJ5EKged5E	0.641475	1.55992	8.50487	4.34469	0.000904226	0.569818	-1.13654	Stk25	Stk25	ILMN_2598239	59041	serine/threonine kinase 25 (yeast)	NM_021537	CCATCCGGCCAAGTCCACATAGCAAGCTGCACAAGGGAACTGCTCTGCAC
lvTngIq6tKuRYvInQo	0.643428	1.56204	7.25044	2.76622	0.0167652	0.586142	-2.99748	Atl2	Atl2	ILMN_3138157	56298	atlastin GTPase 2	NM_019717	GTTCATGCTGAAAGAGGGTGGGTCAGGGTGCACCGAGTTAGAGCTCAAGG
ZLS4Sq6sq7cs06zRuk	0.645205	1.56396	8.63672	2.60977	0.0224473	0.588122	-3.19303	Sgpl1	Sgpl1	ILMN_2936380	20397	sphingosine phosphate lyase 1	NM_009163	AGTCAGTGACAGGGGTGGGTAGGGTGTCTAGTATCATGGTATCACGTGGC
upgJNI_n9SP6o3gmpU	0.645572	1.56436	6.0498	2.76365	0.0168457	0.586142	-3.00069	Fgf12	Fgf12	ILMN_1221164	14167	fibroblast growth factor 12	NM_010199	GGCGAAAGCATCAGATTGGCTTTCCAGATTTGGGGATCTGAAGCGGGCCC
3fnnvHT96P6qSokuSg	0.646846	1.56574	8.42828	2.62629	0.0217678	0.588122	-3.1724	LOC100048504	NA	ILMN_2752206	NA	NA	XM_001480708	CTTGCTGCTGTTACTCATTTCTGGATTTGGGGGCAGGGAGCAGTGCAGGA
Qor4oCej8hC9D8qL3U	0.647579	1.56654	6.31211	2.22654	0.0454118	0.604195	-3.66674	Sdhd	Sdhd	ILMN_1239143	66925	succinate dehydrogenase complex, subunit D, integral membrane protein	NM_025848	GGAGGTTGAGGAAAGCTGGATTTAGACAAGTTCAATTTAGGGAGTTCTCC
WOr_Xymqn6B_V6XuF0	0.649746	1.56889	8.87962	2.76776	0.0167168	0.586142	-2.99555	Echdc2	Echdc2	ILMN_2687040	52430	enoyl Coenzyme A hydratase domain containing 2	NM_026728	ATGGGTTTGCCTTAGGCGGGGGCTTGGAACTTGCCCTGGCCTGTGACCTC
oXSkqH1fFLrIldCpSI	0.651601	1.57091	9.02986	2.72735	0.0180286	0.586142	-3.04608	Rnf166	NA	ILMN_2753021	NA	NA	XM_134599	CCTCAGGCAGGGACTTCCCTTACCAGTGGTAGAGCCCTCAAGGGCCAGAG
uX_7XI_HxETJcidL.I	0.655711	1.57539	9.80017	2.39796	0.0332121	0.602853	-3.45638	Zfand3	Zfand3	ILMN_2753096	21769	zinc finger, AN1-type domain 3	NM_148926	CCTTTGTGTCCTAGATTGACTTACACACATAGCCTAGAGCTCAGTTTTAG
Z190iu9VHcjhQSy4eQ	0.657684	1.57755	8.12023	2.57853	0.0237891	0.590901	-3.23202	D430041B17Rik	Shisa7	ILMN_2606540	232813	shisa family member 7	NM_172737	TCCTTCTCAGAGGTGTTCCCCACTCTAGATGACCAACAGTAGTGACTGCA
rnact6zqCiqyBuK.5I	0.662979	1.58335	7.14366	2.87164	0.0137614	0.586142	-2.86574	Vpreb1	Vpreb1	ILMN_2846485	22362	pre-B lymphocyte gene 1	NM_016982	GCTCGGCTAGTCTGGTATGGGAAGGAGGGGTAGAACGTGAGGTTTTGCAG
Nd_vTivPyRAuwSfReo	0.663101	1.58348	5.81683	2.25127	0.0434205	0.604173	-3.63662	Klhl13	Klhl13	ILMN_1215124	67455	kelch-like 13	NM_026167	CTCTTGGTTCATGAGGTTATTTAGCACAAAGTGTAACAGCTTCACCTGGG
H4kfqprnUqrutKCeLg	0.666685	1.58742	6.58431	2.59927	0.0228899	0.588122	-3.20614	Chmp4c	Chmp4c	ILMN_2601851	66371	charged multivesicular body protein 4C	NM_025519	TGAGCACTTGGGGGCGGTGCTCCAGGGGGTGTGGTCAGGAAGCTGAGTGA
EhOUKDnokI0tUKEu.U	0.667052	1.58783	6.54038	2.27507	0.0415822	0.604173	-3.60754	Srgap3	Srgap3	ILMN_1213498	259302	SLIT-ROBO Rho GTPase activating protein 3	NM_080448	GACATGCCAAGGAATGCTGGAGCAAGATCAGTCCCAAGGACAGTGTTTCC
KJ7vlkm6qdSjmoXf_0	0.667166	1.58795	6.29121	2.41305	0.0323038	0.602853	-3.43773	LOC386485	NA	ILMN_2540712	NA	NA	XM_359327	AGCTGTGTTGCCGCAGCGTGGGGGCTCCAGGATGCGGGACCTCTTTTGTC
61SNSkTXF5VKFbYgS8	0.670439	1.59156	9.14378	2.55879	0.0246772	0.592703	-3.25664	Pawr	Pawr	ILMN_3160581	114774	PRKC, apoptosis, WT1, regulator	NM_054056	TCCCAGATCCAGGCACATCCTACCTGCCCCAGGACCCGTCGAGAACAGTT
BUsAkXMgf20BEjW5KI	0.670838	1.592	6.77372	2.40088	0.0330346	0.602853	-3.45278	2810474O19Rik	2810474O19Rik	ILMN_2685055	67246	RIKEN cDNA 2810474O19 gene	NM_026054	CCAGTAAAAGCACCTATAGAACTTTCGTCAAACACAGATCCGTGCAGGAG
lgiIWKqiAid9P6JLX0	0.671679	1.59293	6.65144	2.78593	0.0161581	0.586142	-2.97284	Clstn3	Clstn3	ILMN_1229310	232370	calsyntenin 3	NM_153508	GAAGAGAGACCGAGGGGGGAGAAAGAGCTCTTCATTTGGAGCAGTCCTTC
W17107X2Wox0FPF030	0.672088	1.59338	8.47198	2.19127	0.0484029	0.606422	-3.70957	Alox5ap	Alox5ap	ILMN_1215791	11690	arachidonate 5-lipoxygenase activating protein	NM_009663	TCCTGTTCCTCATGTCCTTCGCCGGGATACTCAACCATTACCTCATCTTC
ZXvxHuC6s3xogRFJfo	0.674888	1.59647	12.5665	2.79795	0.0157987	0.586142	-2.95781	Sall4	Sall4	ILMN_3124235	99377	sal-like 4 (Drosophila)	NM_201395	CCTGTTTACACTGTGAAGTGGGTATCTTACGGAGAACACACCAGCCTTGG
9rjeesrelu5o4gCQ14	0.675644	1.59731	5.59438	2.4279	0.0314329	0.602853	-3.41934	2010005J08Rik	Urgcp	ILMN_1219459	72046	upregulator of cell proliferation	NM_178623	GGTGATCTGCTGGTAGGTCTGGCCGTGTGCGGATGAGAAAAGCAATCCTG
ZXgCeK4euv3qiaiEf0	0.675979	1.59768	6.47588	3.63656	0.00328829	0.569818	-1.93214	4632417N05Rik	Sdr42e1	ILMN_2886896	74032	short chain dehydrogenase/reductase family 42E, member 1	NM_028725	CCTGAAAAGCTGAGGTGACTGGTGGTTTCTGGGGAGCGGGAGACACTTTC
KtBAILeiC6e94IiOpg	0.677006	1.59882	6.69788	2.9234	0.0124885	0.586142	-2.80117	AI314976	Oard1	ILMN_2942000	106821	O-acyl-ADP-ribose deacylase 1	NM_207219	GTCAACAAAAGAAGTCTGGAGAAGTGGCTGTTCTGAAGAGAGATGGGCGA
WjqtJ.1T0gF0wX7PUs	0.677107	1.59893	12.0221	2.44767	0.0303082	0.602853	-3.39483	Adprh	Adprh	ILMN_2595704	11544	ADP-ribosylarginine hydrolase	NM_007414	GATGGGGTCAGCTTTTCCCATTCAGAAACCTCATAACCTTGTATTCCAGT
93g07gXUVtTR9RdrlE	0.679488	1.60157	7.92216	2.79404	0.0159147	0.586142	-2.9627	2310058J06Rik	Wwtr1	ILMN_2732997	97064	WW domain containing transcription regulator 1	NM_133784	TCTGAATCATGTGAACCTCCACCCGTCCATCACTTCCACCTCGGTGCCAC
B4fuuA6KDqqS_q3q_k	0.683473	1.606	6.11242	2.24347	0.0440395	0.604173	-3.64613	Ppfibp2	Ppfibp2	ILMN_1258426	19024	PTPRF interacting protein, binding protein 2 (liprin beta 2)	AK035364	TGACTTGTGGTGAAATGGAGGAATGGGGGGCAGTTGGGGTCTGGGTTGGC
EtUFNLRR998SPV80T0	0.686614	1.6095	9.61375	2.87605	0.0136482	0.586142	-2.86024	Fam122b	Fam122b	ILMN_1246764	78755	family with sequence similarity 122, member B	NM_030167	GTCCCAACCATCAGTCACCACTTCTTCTTACAGATTCCCTTATCACATTC
Tl3e2GeKJJ9koA1SAU	0.686819	1.60973	6.40307	2.2703	0.0419444	0.604173	-3.61337	2700063P19Rik	C430049B03Rik	ILMN_2546861	72575	RIKEN cDNA C430049B03 gene	AK012483	GCCTCTCTGTCGACGCTGAGGAGCAGCTTCGCAGGAAAATCCCAGAAACC
QP0ijsae4XqtoamXXU	0.688148	1.61121	6.67693	2.27877	0.041303	0.604173	-3.60301	EG667977	Gm8909	ILMN_2835683	667977	predicted gene 8909	NM_001081032	ATTTCAGAGGATGTACGGCTGTGACCTGGGGTCGGACGGGCGCCTCCTCC
3SuSBB9klRJZbU54go	0.68933	1.61253	6.51763	2.60329	0.0227195	0.588122	-3.20113	4833420G17Rik	4833420G17Rik	ILMN_1242705	67392	RIKEN cDNA 4833420G17 gene	AK014735	CAGGTGCAGAACAACTTCGCAGCCCACAGCCGCCGTCCATGCTGAGAAGG
Zoqh3n032q8_z.osMU	0.690262	1.61358	6.65482	2.43088	0.0312607	0.602853	-3.41564	Slc25a24	Slc25a24	ILMN_2841710	229731	solute carrier family 25 (mitochondrial carrier, phosphate carrier), member 24	NM_172685	GGAGGGGACTCTGCTTCATCTTCGGGGTTATTGTATTTTGGAGTAATACC
QUQLv54v5_v_uorruo	0.690891	1.61428	11.3144	2.84717	0.0144074	0.586142	-2.89631	Dnajb6	Dnajb6	ILMN_3060442	23950	DnaJ (Hsp40) homolog, subfamily B, member 6	NM_001037940	CCACAAAGTGTTTGCTGAGTTTGCTTGGTTTTGGTGGGAGGTGGTGTGGG
WdPMf.lHrFNVHwi1fU	0.691107	1.61452	9.21505	2.1966	0.0479388	0.604437	-3.7031	Vamp8	Vamp8	ILMN_2499400	22320	vesicle-associated membrane protein 8	NM_016794	CTCATTATACTTTTTGCCACTGGTACCATCCCCACTTAAGAGTCCCTTCC
ZCB7SSeXkbf0bFW_n8	0.691509	1.61497	12.9278	2.38003	0.0343243	0.604173	-3.47854	Mthfd2	Mthfd2	ILMN_2769136	17768	methylenetetrahydrofolate dehydrogenase (NAD+ dependent), methenyltetrahydrofolate cyclohydrolase	NM_008638	AAGAACTGTCAGCAGCTGCCTGCACGTCTTTCACGTACCCCGTTGGCTTT
WZe.UXIMSbkr_mzgMg	0.691885	1.61539	9.90641	2.42629	0.0315262	0.602853	-3.42133	LOC100048589	NA	ILMN_1227874	NA	NA	XM_001480260	CGCCTGTTTCCACCTAGAATACAGCGTGCAGGTTTGGCGTATGAAATAGA
KJ7mLp_CAgiiqX6mzk	0.693211	1.61688	6.15322	2.63835	0.0212844	0.588122	-3.15733	Figla	Figla	ILMN_2854992	26910	folliculogenesis specific basic helix-loop-helix	NM_012013	AGCTGTGCGAGTGGCTTGAAGAAAGAAGAGGAGGGGCCTTGGGCGTATGC
Not14xOHn6oK3xEtyU	0.693378	1.61707	11.0455	2.54094	0.0255078	0.594696	-3.27888	1110049F12Rik	Pithd1	ILMN_1255697	66193	PITH (C-terminal proteasome-interacting domain of thioredoxin-like) domain containing 1	NM_025411	GGAGTCTCCTGATACATGACTGCTTGGGGAAGGTCTTACACAGTCTAGCC
HU6B3FJFCDcKLr_5B0	0.693967	1.61773	10.3741	2.23328	0.0448604	0.604173	-3.65853	Acp6	Acp6	ILMN_1242352	66659	acid phosphatase 6, lysophosphatidic	NM_019800	CCATGGAACTCTACCAGCACCAAGAATCTAAGGAGTGGTTTGTGCAACTC
BQoS8in2Xq61eXSAp8	0.694669	1.61851	10.6012	2.7259	0.0180773	0.586142	-3.04789	Rnpep	Rnpep	ILMN_2780316	215615	arginyl aminopeptidase (aminopeptidase B)	NM_145417	CAAGGACAGTTAGAGGCTTCGCCTGGGTGGTCCCTGCCTCAGAAAGGCTT
Nr3Xr1SiOeUmYGB38M	0.694886	1.61876	9.48283	2.39412	0.0334476	0.602853	-3.46113	Mtss1	Mtss1	ILMN_1255439	211401	metastasis suppressor 1	NM_144800	GGTTCTCCTGGTTCCCAGGAGATGCTGCCAGCGCGAACGAACTCTTTAAT
ue3oStfGpUrvSeVJe4	0.695785	1.61977	9.11843	3.58441	0.00362263	0.569818	-1.99379	EG434907	NA	ILMN_1253181	NA	NA	XM_486849	CTGTCTGGACAGGTCCTTACGGGCCCAGGTGTTCAGCTGCCCAGCCTGTG
WSH54PvvdU1NXrH3rU	0.695962	1.61996	8.80844	3.59027	0.00358344	0.569818	-1.98685	BC031853	Slc38a7	ILMN_2764549	234595	solute carrier family 38, member 7	NM_172758	CAGACTTGCTGAATTGTTGTTCTCCCATCCATCCCTGGTACTTCTGGTCC
WrjlK_1nROLVN7A9.k	0.696594	1.62067	8.80653	2.69744	0.019064	0.586142	-3.08348	Zmiz1	Zmiz1	ILMN_1224736	328365	zinc finger, MIZ-type containing 1	NM_183208	GGTGATGCCAGGTTGTCCGCTCACATGAGTCCCATCTGTAAATTCTTTGC
rgqqaKrVRN7sDIU7II	0.700863	1.62548	9.16228	2.72801	0.0180063	0.586142	-3.04526	Mt2	Mt2	ILMN_1219154	17750	metallothionein 2	NM_008630	GAAGGGGGGCGGAGGGGTCCCCACATCTGTGTAAATAGACCATGTAGAAG
iJHAA6wdfeX1kpb9RY	0.702294	1.62709	10.6967	2.27798	0.0413627	0.604173	-3.60399	LOC383010	NA	ILMN_1220190	NA	NA	XM_356798	AGCACTAAAAAATGGTAACTCCTTCTGCCTTCCGCAGGCCGTTTCCACCG
NpAFoB154LKUiH_u.s	0.706572	1.63192	6.64769	2.27079	0.0419067	0.604173	-3.61277	1700023D19Rik	NA	ILMN_2733128	NA	NA	XM_917226	GGCAAAACCGGAAACTCCTGCTGAAGTAGGCCAGAGACTTTGGTGTTTGT
fkfi4ROvnuku5EN7Xo	0.707317	1.63276	9.89196	2.25956	0.042771	0.604173	-3.62649	Ift52	Ift52	ILMN_2788283	245866	intraflagellar transport 52	NM_172150	GCACTTGAGTGACACATGGTTGCTGTGGCAGTGTGCACAATCTGTCCTGG
xoNdVQQpf3kqhzYyd4	0.709441	1.63517	6.06765	3.04841	0.00987654	0.584796	-2.64569	Cdh5	Cdh5	ILMN_2771550	12562	cadherin 5	NM_009868	GGAATCCTCCCCCAACAAGGCCTTTCTGCAGGGGACTATCGATAGCTCTG
E9N5B7hbillN591CtU	0.710474	1.63634	12.7577	3.67435	0.00306583	0.569818	-1.8877	Pla2g1b	Pla2g1b	ILMN_2845906	18778	phospholipase A2, group IB, pancreas	NM_011107	TTCATCTGCAACTGTGACCGTGAGGCCGCCATCTGCTTCTCCAAGGTCCC
0dQCB6u4HROunKCkiY	0.711656	1.63768	8.16198	2.20134	0.0475301	0.604195	-3.69735	Tmem79	Tmem79	ILMN_1231048	71913	transmembrane protein 79	NM_024246	CTCCAAAAGAACTGGGTGTGAACTCACATGGTGGCTAGGAAGGCAGAGCG
3l53eiSE6zupShVot8	0.711833	1.63788	5.72671	2.65868	0.0204933	0.588122	-3.13193	Lif	Lif	ILMN_3137287	16878	leukemia inhibitory factor	NM_001039537	GCCTGCTCTCTGGAGCAGACATGGTATGTGGGCCAGGACCCCGGAGTCTT
cKxJohu6p4zuCqdS4g	0.712537	1.63868	7.55335	3.15868	0.00802962	0.581527	-2.50934	Amt	Amt	ILMN_3160992	434437	aminomethyltransferase	NM_001013814	AGGTACAGCGGAGACGTGTGGGGCTGATATGTGAAGGGGCTCCAGTGAGA
37iOHn3uersoiwnLKg	0.715965	1.64258	6.3444	3.1323	0.00843724	0.581527	-2.54188	Srr	Srr	ILMN_2622605	27364	serine racemase	NM_013761	TGTGAGATGACTGCTTCTGTGCTGGGTGTAGGAGAGTAAGCTAGTAGGGA
c1yUlLpJPYLUJH136o	0.715971	1.64259	7.14514	2.26667	0.0422217	0.604173	-3.6178	Syngr4	Syngr4	ILMN_2766123	58867	synaptogyrin 4	NM_021482	TCCTAGCCAGCCAGTGGCAGCATTCGAAGTCCAAGCACTTCCTCTTGGGG
0VS3KfYW7T6rn7p4Xw	0.716842	1.64358	6.4682	2.48845	0.0281105	0.60181	-3.3442	0610012D14Rik	Aspdh	ILMN_2848071	68352	aspartate dehydrogenase domain containing	NM_026690	CCCCAGTCTAGGCTTCGACCGTGTCATTGGGGTGCTTGTGGCTGACCTTA
NkL3.iyuqoSRXbIJKo	0.716925	1.64368	6.6045	2.46127	0.0295577	0.602853	-3.37796	A530095A18Rik	NA	ILMN_1246259	NA	NA	AK041257	GCAAGTTCTTTTGAGTAGGTGGGGGGACAGCACCCTCGTAGAAGCAGGGG
xklOivPl5tUg0JL6rk	0.719759	1.64691	7.37986	2.34768	0.0364209	0.604173	-3.51842	LOC242459	NA	ILMN_1254045	NA	NA	XM_143768	GCAGCCATGGAGGTTATTGCCTGCGTCCCAGAATCAAGCAGTTGGGGTGC
olu3n90u9Z_XvkI_9w	0.720712	1.64799	11.0326	3.00198	0.010776	0.584796	-2.70334	Pcgf5	Pcgf5	ILMN_1243593	76073	polycomb group ring finger 5	NM_029508	GCCGTGTCTGCTTTCTCAGTGTTCCGCTTGCCTGTTGCAAGATTGTTCTA
T8nS50tqrV6ikpVZF8	0.723092	1.65072	6.11783	2.53775	0.0256591	0.594696	-3.28286	Gprc5c	Gprc5c	ILMN_3050926	70355	G protein-coupled receptor, family C, group 5, member C	NM_147217	TTAGCTCAGTGCTCAGTCGGGGGTCCCTGGGAGGCAGGCCCCCGCACCTT
o4gCaK6oOKCpKQagJc	0.723144	1.65078	6.29423	2.59141	0.0232268	0.589462	-3.21595	4432409M07Rik	Dennd1c	ILMN_1224100	70785	DENN/MADD domain containing 1C	AK014482	TGAGAAAAGCGGAGGTGGGGAATGAGGAAGGGCAGGCAACGGGAAAGCCT
EeuNQUK59euNQUK51c	0.723344	1.651	10.4761	2.39393	0.0334589	0.602853	-3.46136	LOC381284	NA	ILMN_2526333	NA	NA	XM_355224	CTGGTGATCCAACCAAGGTGCTTCCTGGTGATCCAACCAAGGTGCTCCCT
3CKyk6BLTol4qGKqCQ	0.723939	1.65169	8.78126	2.6913	0.0192837	0.586142	-3.09115	Aebp2	Aebp2	ILMN_1258253	11569	AE binding protein 2	NM_178803	AAGAGGTAGGCATGGAACAGTCATGGAGCCTGAGGGACGAGGGGGAAGCA
flRNX39b45TUxUjdCk	0.725185	1.65311	7.73971	2.64598	0.0209842	0.588122	-3.14781	BC023744	Vsig10	ILMN_1240289	231668	V-set and immunoglobulin domain containing 10	NM_001033311	GCCCACATCCCTTCTTTCCGTTGATGCCATCCATACCCAGATCTCAAGGC
6A4efeqCuO4ludqe7k	0.725983	1.65403	6.64408	2.98416	0.0111425	0.585422	-2.72549	2500001D14Rik	Dusp12	ILMN_1234466	80915	dual specificity phosphatase 12	AK010841	AAATGACTGCTTCTGGGGAAGGTGATGTGAGCCGTGCTCGGGCTGTGTGC
QHuJpl3H23mL1X3IgU	0.726438	1.65455	7.08836	2.40705	0.0326623	0.602853	-3.44515	Clec11a	Clec11a	ILMN_2718204	20256	C-type lectin domain family 11, member a	NM_009131	ACTGTGAGCGGCGCCTCTACTTCGTCTGCGAGTTCCCCTTCTAGAGAACC
TwYOgq1o3r3DeqCqdo	0.72774	1.65604	5.98604	3.8525	0.0022069	0.569818	-1.681	LOC385798	NA	ILMN_1253702	NA	NA	XM_358949	TAACGAATGGAAGGGTCCGGATCTGGTTCTAATCTGGGGAAGGGGCTCGG
NrcAkHqCOGJKEpJq9c	0.728806	1.65727	7.3318	3.96386	0.00179952	0.569818	-1.55427	scl0003985.1_232	Dnajb6	ILMN_2426446	23950	DnaJ (Hsp40) homolog, subfamily B, member 6	AK032039	GGTCTAAAAGCAACTGGGAAGATGACGAGCAGGACAGGCAGCGGGTTCCT
03eCutVR5o2VIo5hyI	0.728914	1.65739	7.94586	2.78364	0.0162273	0.586142	-2.97569	Spen	Spen	ILMN_2592059	56381	SPEN homolog, transcriptional regulator (Drosophila)	NM_019763	TCTCTGAAGGTGGTCCCCCACTGCGGATCGCCCAGAGGATGCGACTAGAG
rkjnhJfqF9S4SMB3fk	0.729852	1.65847	7.4756	3.55518	0.003825	0.569818	-2.02851	Senp7	Senp7	ILMN_1260543	66315	SUMO1/sentrin specific peptidase 7	NM_001003972	GCAGATGCTGACAGCCTTGGGACCTTCCAGTGACAGATAAACTCTCTTGC
lGRJdRdENUkk46hVEs	0.731401	1.66025	7.0175	2.39567	0.0333523	0.602853	-3.45921	Ssbp3	Ssbp3	ILMN_1219475	72475	single-stranded DNA binding protein 3	NM_023672	ACGCACAGCCTCCACCTCACAATCCCAGCAGCATGATGGGACCCCACAGT
fVJef_oKdc6Ve6kQ4A	0.731708	1.6606	6.82166	2.34746	0.0364357	0.604173	-3.5187	Slc9a8	Slc9a8	ILMN_2595992	77031	solute carrier family 9 (sodium/hydrogen exchanger), member 8	NM_178371	CCCAGCCTGCTTTTGGGAAGGCTCCTATGGCCCCTGTGGGCACAATGAAA
Tx7hRJAuLfYezpl7nQ	0.731971	1.66091	5.51455	2.21922	0.0460179	0.604195	-3.67564	Papss2	Papss2	ILMN_2466809	23972	3'-phosphoadenosine 5'-phosphosulfate synthase 2	NM_011864	TACTGTGACCACAGCAAAGTGAGTCTTCGACTGTATGGCGCCTGTGCTCA
Taao.DDo.xwTp_V6io	0.732389	1.66139	6.27625	3.41005	0.00501391	0.569818	-2.20249	Odz3	Tenm3	ILMN_1231794	23965	teneurin transmembrane protein 3	NM_011857	CGGCGGGGATTTAATAATGGATTTTACTAACATGGCTTGCCCTGGGAGGG
cV5RK5d1I.VfI12jrQ	0.732959	1.66204	6.84623	2.2247	0.0455636	0.604195	-3.66898	Cd3e	Cd3e	ILMN_2784580	12501	CD3 antigen, epsilon polypeptide	NM_007648	CCCTGCCACAGGTGCCTCTCCAGATTTCCCCTTAGATCCTCGGATGGTCA
xkurOn1GSp8ou3x7f0	0.733131	1.66224	7.6093	3.0345	0.0101378	0.584796	-2.66295	Gin1	Gin1	ILMN_1245008	252876	gypsy retrotransposon integrase 1	AK018404	GCAGTGGGTATGGCTTCCACGCAGGGCTTAGGAGTGTCTTACTGTCTTTC
ceSJUf3i7d0Fe5oB6w	0.733453	1.66261	6.56424	2.19943	0.0476946	0.604195	-3.69967	Nrg4	Nrg4	ILMN_1231400	83961	neuregulin 4	NM_032002	CTGCAGAGCCCACTTTCTGAGTGTCTCTCAACCCTGTGCGGAAACTGGTA
iRZSqi9eZAqNLph6CA	0.735795	1.66531	7.35202	2.5526	0.0249623	0.592703	-3.26436	Sult2b1	Sult2b1	ILMN_2791179	54200	sulfotransferase family, cytosolic, 2B, member 1	NM_017465	CACCGCCAGGGGGAGTTCCTGCGCAAAGGGATCAGTGGCGACTGGAAGAA
6J8eibKR4NUKtUoXnc	0.737093	1.66681	8.78005	2.24272	0.0440994	0.604173	-3.64704	Foxh1	Foxh1	ILMN_2968632	14106	forkhead box H1	NM_007989	AGCTTACTGGAGCGTAGGCACTGAATCCCAAGGGTCCCAGGACCTGCTCT
QULpSrWpmKqHu676uM	0.738183	1.66807	7.76466	3.01612	0.0104937	0.584796	-2.68577	AA691260	Ldlrap1	ILMN_2606136	100017	low density lipoprotein receptor adaptor protein 1	NM_145554	CCAAGTGGCCAGGGTCCGGGCGCGAGGGGGACTGTGTGGTGTTGGGTGAT
u1NrqCRHp_qNmx_3SE	0.738406	1.66833	7.9337	2.29678	0.0399699	0.604173	-3.58096	B930066N23Rik	Slc38a1	ILMN_1243473	105727	solute carrier family 38, member 1	AK047459	TCCATCGGTGGGAAGCACACTGGCTTGGGGATCGCGTACTTGTCTCAGAC
rrqPeXnrjvnXnQvpiE	0.739991	1.67017	6.80988	2.49475	0.0277848	0.600794	-3.33637	Ntrk2	Ntrk2	ILMN_3138904	18212	neurotrophic tyrosine kinase, receptor, type 2	NM_001025074	GGTGGGATTCTGCCTGCTGGTGATGTTGCTCCTGCTCAAGTTGGCGAGAC
99XpRVBqS8VCN4xCko	0.7414	1.6718	7.88885	2.18857	0.0486389	0.60771	-3.71283	2310047C04Rik	Dzip3	ILMN_2942314	224170	DAZ interacting protein 3, zinc finger	NM_027341	TTCCCTGGCCACCCCAACGGGCAGTTACCCAAGATCTGATACAAGGCAGG
6HKqS7d9SqoPXSN6IU	0.744142	1.67498	6.2299	2.9256	0.0124369	0.586142	-2.79842	B4galt2	B4galt2	ILMN_2715436	53418	UDP-Gal:betaGlcNAc beta 1,4- galactosyltransferase, polypeptide 2	NM_017377	ACTAGGGGGCAGTGTCTCTTCCAGGGGGGAATTCCTCAGATCTGGAGACC
Hf1JQkXvqjHlR1w39U	0.744509	1.6754	7.76292	3.39427	0.00516402	0.569818	-2.22157	LOC100042199	Gm3717	ILMN_2713487	100042199	predicted gene 3717	XM_001478983	CTTTCCAGCCAAGCACCTGTTGGGGATACTGCCCACTCCTAATCTTTCCC
QV_np_bkZ.cezhrlfw	0.74778	1.67921	5.81332	3.03621	0.0101054	0.584796	-2.66083	Afap1	Afap1	ILMN_2699691	70292	actin filament associated protein 1	NM_027373	CCCTTGGCTGGCTTGCGTGCACGCTTTCTACTGTATGACGGTGCCCTTTA
csk6pShREHf6uoi3qM	0.74805	1.67952	5.97667	2.55106	0.0250334	0.592703	-3.26627	Hcn3	Hcn3	ILMN_2482138	15168	hyperpolarization-activated, cyclic nucleotide-gated K+ 3	NM_008227	GTAGCATGGGGCCAGGACCACACAACTCTTTGGGTGGGAGAGTCTGGGAT
ikPn0_lQxXHu4kV470	0.75294	1.68522	4.72678	2.61308	0.0223094	0.588122	-3.1889	Ctsq	Ctsq	ILMN_2981137	104002	cathepsin Q	NM_029636	GCAATTGCTTCATTGGCCCAATACCCTACTGTGTGAGCACCCTGATGTTC
KV0EpA1qKK6YsSwknc	0.753605	1.686	6.09677	2.69495	0.019153	0.586142	-3.0866	Mtap6	Map6	ILMN_3108372	17760	microtubule-associated protein 6	NM_001048167	CCCTCAACAGGCAAATCCGGGAGGAGGTGGCGAGTACAGTAAGCAGCTCT
rqgJUBeGwrxC9yq3pI	0.760292	1.69383	7.67896	2.84973	0.0143385	0.586142	-2.89311	Nek9	Nek9	ILMN_1218295	217718	NIMA (never in mitosis gene a)-related expressed kinase 9	NM_145138	GGGGAAAGCCCAAACCTGACGTAAGGTTACAAGTTCTAGGGGTCTGGCAG
ci9570r.kZ91E.Zb9U	0.762372	1.69628	6.0666	2.21899	0.0460367	0.604195	-3.67592	2310014F06Rik	NA	ILMN_1249753	NA	NA	XM_489201	GAGTTCTGCTGTTCAGGTTTTGCACGCTTCTCCACATTTCGCCGTTTCCC
oYuzuVPXTK3fp53Qrw	0.763124	1.69716	9.52015	2.20965	0.0468219	0.604195	-3.68727	AU040320	AU040320	ILMN_1237034	100317	expressed sequence AU040320	NM_133886	CGAGTGTATGTGCCCATTCCTCATAGGTCTCTTGGCTGCTCTCAAGGTTA
T1STTipejff3X_Xpag	0.766521	1.70116	11.6694	2.7133	0.0185078	0.586142	-3.06364	Sparc	Sparc	ILMN_3059326	20692	secreted acidic cysteine rich glycoprotein	NM_009242	TCCCAGCATCATGAGGGCCTGGATCTTCTTTCTCCTTTGCCTGGCCGGGA
Kvge6UyMfsiHrlmRik	0.767452	1.70226	7.41136	2.51104	0.02696	0.6001	-3.31611	9930033H14Rik	Tnrc6c	ILMN_2561029	217351	trinucleotide repeat containing 6C	AK036989	GTTGAACTGTGGCCATAGATACTTGTAGAGACTGGTGCCGCGCACGAGGC
uh96MVAAlV0gIkt514	0.768049	1.70296	9.43437	2.35072	0.0362188	0.604173	-3.51468	Rnf17	Rnf17	ILMN_2643167	30054	ring finger protein 17	NM_001033043	GACTTCTGGATACCCAAAAAAGCCCCCTCAGAAAGAGCAGTCTGCTCCTG
WoHqtKwEdxQeITX6VU	0.768364	1.70334	6.66212	4.01869	0.00162822	0.569818	-1.49262	Xkrx	Xkrx	ILMN_3161225	331524	X Kell blood group precursor related X linked	NM_183319	GGAACTGGGGTCAGGTAAACACTCTACCAACTGAGACATCCTTGGCCCCC
KxSTynu7IEh5PveLxk	0.76902	1.70411	6.53788	2.47222	0.028966	0.602853	-3.36436	C330005L02Rik	Slc25a36	ILMN_2434798	192287	solute carrier family 25, member 36	NM_138756	TACCAGCATTAGGCTGTGTGTAGAACAGACTGCATTGTTCTGAGTTACGC
ceJlHlN7MX1OVH_qK4	0.76923	1.70436	6.81893	3.4702	0.00448125	0.569818	-2.13007	Trim35	Trim35	ILMN_2445989	66854	tripartite motif-containing 35	NM_029979	CTGAGCGCCACTGCCATCTGTATACCTTCCATGCCCACTTTGGGGAGGTG
0BVTX0F5NcVdF46Uk4	0.769608	1.70481	5.77107	2.97834	0.011265	0.586041	-2.73274	Cited1	Cited1	ILMN_1213474	12705	Cbp/p300-interacting transactivator with Glu/Asp-rich carboxy-terminal domain 1	NM_007709	AACCCCCATCCTTCAACCTGCATCCTACCCCTCACCTGATGGCCAGCATG
Wvud6ozn066uhKiKBE	0.769609	1.70481	6.23473	2.68161	0.0196355	0.586681	-3.10327	Plod2	Plod2	ILMN_2495956	26432	procollagen lysine, 2-oxoglutarate 5-dioxygenase 2	NM_011961	GTTGTGCTCTGGGGATATGCTTCATGGTGGGTGGACAGGGAGAGGAACAC
Zao3PyQrCpomEANmeo	0.770397	1.70574	6.22914	2.86219	0.0140073	0.586142	-2.87754	Ndufb11	Ndufb11	ILMN_2747886	104130	NADH dehydrogenase (ubiquinone) 1 beta subcomplex, 11	NM_019435	CGGGGATCTATTTAGCAAGGTAAGGGCGGAGCGACAAAAATCGCGCTGGG
06h4Npe561fEB41qEk	0.770693	1.70609	8.43639	4.02837	0.00159977	0.569818	-1.48178	Gtf2ird1	Gtf2ird1	ILMN_2656631	57080	general transcription factor II I repeat domain-containing 1	NM_001081468	TGGGACTGAATCGGCCTGTGCTGGTCCCTTACAAACTGATCCGGGACAGC
llJHl.5ST3A.ov8eII	0.772082	1.70773	7.70565	2.41153	0.0323943	0.602853	-3.43961	Tfdp2	Tfdp2	ILMN_2760211	211586	transcription factor Dp 2	NM_178667	GCCAGCACTGCCTTTTGCCAGCATTCTAAATTTGGAGTTTTACTGAGAAG
HaOI6F4eqARf4n7Bck	0.776213	1.71263	8.14524	3.31961	0.00593819	0.573605	-2.31216	Tmem125	Tmem125	ILMN_2703138	230678	transmembrane protein 125	NM_172383	CGGATGAGATGGACCTGACTGGGGAAACACCTTTGAGCTTGTAACCTAGC
6rdKpTQHtxeOe6.efI	0.776688	1.71319	6.73142	3.59603	0.00354528	0.569818	-1.98003	2310005C01Rik	NA	ILMN_2477527	NA	NA	NA	GGTCTCAGGGGCCATCAAACTGTCTACCTGATGCTGTGGTTTCTGCTTAG
rOiCi6oCPuoruGKIqk	0.778019	1.71477	6.28552	2.37956	0.0343536	0.604173	-3.47912	Olfr1443	Olfr1443	ILMN_2891065	258693	olfactory receptor 1443	NM_146698	ATGGAGAAGGAGTGGGGAAAGATTGTGGGAGGTGTGACGAGGAGAGGGGC
l_3mrf_oK.jo0vdPmY	0.783355	1.72113	7.2542	3.04202	0.00999565	0.584796	-2.65361	LOC100040353	NA	ILMN_2422014	NA	NA	XM_001474539	TTGTCTGCGGGTCTTTTGGGAAGGTTTGATGGATCAGTTCTCATTGCGCG
oVKe5Qu5WqeTeQKq9I	0.783786	1.72164	6.45213	4.67541	0.000504339	0.569818	-0.794603	Mt4	Mt4	ILMN_2740391	17752	metallothionein 4	NM_008631	CCCAGGCTGTGCCAAGTGTGCCCGGGGCTGCATCTGCAAAGGGGGTTCAG
QGqDqlvoF7k6rpC3yw	0.783819	1.72168	6.42607	2.82832	0.0149252	0.586142	-2.91985	6030452D12Rik	6030452D12Rik	ILMN_1236314	330837	RIKEN cDNA 6030452D12 gene	XR_035344	ACGGGGAATGGGGCCGTTGGAACCTGTGCATGGGGTGGCAAGTCTTAGTA
c30nzdfWqliuoFEkB0	0.783941	1.72183	6.35788	2.54714	0.0252162	0.592703	-3.27116	Sox8	Sox8	ILMN_2784686	20681	SRY (sex determining region Y)-box 8	NM_011447	TCTTCAGCTTATCTCCTTCCGGGGGCCGAGGTGGGAACCACAGCAAACTC
HV4RKA9Sk3gkB5X_10	0.783979	1.72187	9.09202	2.7433	0.017499	0.586142	-3.02613	Fndc3b	Fndc3b	ILMN_2862567	72007	fibronectin type III domain containing 3B	NM_173182	CCCTGACACAGGAAATTCCAGGCATCTGAAGCAAACTGCCCTTTGTCCTC
lV4d8.n6qCi4eiigXI	0.785568	1.72377	6.928	3.17719	0.00775556	0.581527	-2.48654	Pcbd1	Pcbd1	ILMN_2690575	13180	pterin 4 alpha carbinolamine dehydratase/dimerization cofactor of hepatocyte nuclear factor 1 alpha (TCF1) 1	NM_025273	CCCTGACTCTTATTTGCTTGGGGGAAGGAGTGACTGGAGGAGGAACCTAG
uqJ01VDfax3n1EvoC4	0.785724	1.72396	7.9677	3.66701	0.00310778	0.569818	-1.89631	Zdhhc15	Zdhhc15	ILMN_2798576	108672	zinc finger, DHHC domain containing 15	NM_175358	GGGAGCTCATCCCCCAATCTTCGGTACTCTGCTTCCACAGTTGGAAAGTG
ffaIsU3Oo6nEeuFH6I	0.785929	1.7242	5.36002	2.93752	0.0121619	0.586142	-2.78357	1700086L19Rik	NA	ILMN_2761449	NA	NA	XM_358420	CTTCGGAGAGTACCATCTATGGGATGGGCTACACTGGTGACCACTTGGAG
NOLep.jdClCOZK_q7g	0.786206	1.72453	6.19122	2.4979	0.0276235	0.6001	-3.33245	Bcl2	Bcl2	ILMN_2682162	12043	B cell leukemia/lymphoma 2	NM_177410	ATGAGTCTGGGCTTTGATCTCAAGGCCAAGATGCGCAGGTTGGGGTGTGA
3SCppJN3qf597IC_0g	0.787239	1.72577	13.5527	2.82758	0.0149458	0.586142	-2.92077	Pkm2	Pkm	ILMN_2756041	18746	pyruvate kinase, muscle	NM_011099	CAGAAGGGCGGCAGCATCTCTGGGCTTTGCTTCTGTAGAAAGTTGTCAGA
rpCL_6P.dQqsQVSXB4	0.787707	1.72633	6.04291	2.87868	0.013581	0.586142	-2.85695	Fam84a	Fam84a	ILMN_2800051	105005	family with sequence similarity 84, member A	NM_029007	GGCAAGAGTTTGTGGATTTTTCTCCAAGGGGTACAACCCCAGCCTAACTG
rq.sk_l3wkOUlw5U50	0.78851	1.72729	8.28426	3.47964	0.00440303	0.569818	-2.11875	Ndrl	Ndrg1	ILMN_2646166	17988	N-myc downstream regulated gene 1	NM_008681	GGGTTTGTAGCATTGGCCTCTTAAGCAATGCCAGCCTAATGCCCATGCTC
ruBq91KikH1S8N0_3U	0.789422	1.72838	5.59186	3.00066	0.0108027	0.584796	-2.70498	Krt20	Krt20	ILMN_2907285	66809	keratin 20	NM_023256	GTGAACGGGTTCTCCAGGGAGGCAACTTCCCAGTTAATCTCATTGTCTCC
NeVQIXoJfQ14CQonvo	0.790097	1.72919	8.20682	2.28338	0.040958	0.604173	-3.59738	Bcor	Bcor	ILMN_3096287	71458	BCL6 interacting corepressor	NM_029510	CTGCCCCAAAGACCTGGAAGCCTTCAATCCTGAAAGCAAGGAGCTGTTGG
9id6H45Eql3w1RQSq4	0.7962	1.73652	6.66458	3.13605	0.00837808	0.581527	-2.53725	Lrrfip1	Lrrfip1	ILMN_1232861	16978	leucine rich repeat (in FLII) interacting protein 1	NM_008515	GAGCTCTGGACTTGATGCACAGGGGCCTCTTAATCCCACCAACAGGGGTG
36eXu6iKLChdSockdQ	0.797104	1.73761	8.88613	2.36774	0.0351066	0.604173	-3.4937	Sesn2	Sesn2	ILMN_1219984	230784	sestrin 2	NM_144907	TGGCTGCCTGTGTGGGAGAGGAGTAAGGACCTCCAGGGACTAGCACTCCA
ud6MKAfuS6nlTnxEcA	0.797671	1.73829	6.18799	2.2276	0.0453245	0.604195	-3.66545	Arhgef6	Arhgef6	ILMN_2639642	73341	Rac/Cdc42 guanine nucleotide exchange factor (GEF) 6	NM_152801	CTCTGGATAAGGAAACTTGTGCAGTGGGCTGCCCATGCTTACACACTAAA
cd4oCnJLdRMXWV4e4o	0.7979	1.73857	7.78809	4.15777	0.00126506	0.569818	-1.33846	Pstpip1	Pstpip1	ILMN_2665666	19200	proline-serine-threonine phosphatase-interacting protein 1	NM_011193	CTCTGAGGAAAGGCTAGCAGTCTCCACATACCTCCGCCCTGACTGTGAGG
He7vnfXpTbKc7p7qTQ	0.800125	1.74125	6.96485	2.25667	0.0429968	0.604173	-3.63003	Slc44a2	Slc44a2	ILMN_2681601	68682	solute carrier family 44, member 2	NM_152808	CTGTGTGTTGCTCTTCCTGGCCATCGTAGGCTATGTGGCTGTGGGCATCA
ZELOGUnU2H3VnmE6Gg	0.800337	1.74151	8.30491	2.55871	0.0246807	0.592703	-3.25673	Elf3	Elf3	ILMN_2621659	13710	E74-like factor 3	NM_007921	ACAAGTATGACGCCAGCTCCATCGACTTCTCCCGCTGCGACATGGACGGA
W77NL4qoX6l5eofd5Q	0.800413	1.7416	8.44396	3.50817	0.00417493	0.569818	-2.08458	Jarid1b	Kdm5b	ILMN_2946020	75605	lysine (K)-specific demethylase 5B	NM_152895	TGTTGTATCAGTTGAGGGGGACCTTGGGCCTGCCTGGGACTTCTCTGCCA
QoUcSp4su03fijEfAQ	0.801595	1.74303	8.75996	2.7719	0.0165879	0.586142	-2.99038	Abca3	Abca3	ILMN_2514655	27410	ATP-binding cassette, sub-family A (ABC1), member 3	NM_013855	GGACCACTACAGGGCTGAGTAGTGTCATCTCTTGAGGATACACTTAAACA
HKiluhJuqS94nBKdxc	0.80347	1.74529	7.37936	2.19769	0.0478444	0.604242	-3.70178	Raver2	Raver2	ILMN_3009400	242570	ribonucleoprotein, PTB-binding 2	NM_183024	AGGGAGGCCGTGGACAGCGTGGGGCAGTTCTGAGCTAACAGGCTCTACCT
ZV93aDDIV4Ld3.0L7U	0.803981	1.74591	7.55772	2.44638	0.0303804	0.602853	-3.39643	Gng12	Gng12	ILMN_2546272	14701	guanine nucleotide binding protein (G protein), gamma 12	AK005561	CCCTTCTCTCGGAATAATAGACCCTGAAGTCTCTCTTTTTCAAGTTGTCC
3rpJDVXn.uOl5cOi0o	0.806664	1.74916	6.72597	3.70123	0.00291698	0.569818	-1.85621	BC042423	NA	ILMN_1232925	NA	NA	NA	GGTGGCAGCAATCCCCCTGCTTTTGTGATGGCCTGCCTAATGGAGTCAGG
u_qUi1wlVTnsDLettI	0.808963	1.75195	8.26379	2.33964	0.0369609	0.604173	-3.52832	Rusc2	Rusc2	ILMN_1214953	100213	RUN and SH3 domain containing 2	NM_199057	TTGGGGCCAGAGTCCTAAGCCCCCCATGCTGTAAATAGTCTGGTCGTCAG
3q0iIZ8Wl7oQi9zF5Y	0.812502	1.75625	12.3236	3.5237	0.00405589	0.569818	-2.06603	H2afx	H2afx	ILMN_2907878	15270	H2A histone family, member X	NM_010436	GGGTCAGAGAGACGCTTACCGGCCTGTGGACAAGAGTTCTATACCTGCCG
6EiSigirqtKhNC6E0s	0.813913	1.75797	6.38768	2.96683	0.011511	0.586041	-2.74706	Tnip2	Tnip2	ILMN_2874489	231130	TNFAIP3 interacting protein 2	NM_139064	ACAGAGCAGGAGGAAGAGGGTGGGGTCAGGGACATCAAGTGGACATCAGT
ZKt6Cnqhfif8kLvSUQ	0.814112	1.75822	9.41608	2.26493	0.0423557	0.604173	-3.61993	5530401J07Rik	NA	ILMN_2420434	NA	NA	NA	AGGGTCTGGAAGGCTGGGGACCTTGAGCTTTTAGCAAGTGTTCAGCCACA
HeL6gGiqkAN6kp6uBE	0.815226	1.75957	6.22508	2.44591	0.0304067	0.602853	-3.39701	Galntl2	Galnt15	ILMN_2980157	78754	UDP-N-acetyl-alpha-D-galactosamine:polypeptide N-acetylgalactosaminyltransferase 15	NM_030166	CTGAGTTGGGAAACGGAGGGGGCAAAAATCTGGGCAGGCTGGGTGAACAC
xozZAW6iCVP99N2unU	0.815409	1.7598	7.43537	2.31928	0.038362	0.604173	-3.55335	Prss36	Prss36	ILMN_1228060	77613	protease, serine 36	NM_001081374	GGATATCGCAAACCGTGGGAGAAGCCCATTTTCTTCATCTCGGTGGCTCC
NVMogqgiJF6l6O890E	0.815926	1.76043	7.17055	2.30085	0.0396741	0.604173	-3.57596	EG638695	Gm7247	ILMN_2809443	638695	predicted gene 7247	NM_001039250	CCCATAGGAGAAGGGGAAGAGAGCACCTGGGCCTGGATGTTATTCTCAAC
flApCJP4OsW7ena5Oc	0.817962	1.76291	7.61941	3.67413	0.00306707	0.569818	-1.88796	LOC245350	NA	ILMN_2532035	NA	NA	XM_141626	GCCAAAGGCAAGAGCATTTGAATGGTACCGTGTCTGGCTCGGTGCATGCT
BppfnA0I.T1f09c_lM	0.820502	1.76602	6.09155	2.99291	0.0109611	0.584796	-2.71462	4930579E17Rik	Ispd	ILMN_2444201	75847	isoprenoid synthase domain containing	NM_178629	GGCGGCCTTGCTAAATCAAGATTTCATTCCCTTTCATTCCTATTGGCCAT
9RTg7ooqXOiq3koOks	0.820504	1.76602	6.19919	2.69099	0.0192949	0.586142	-3.09154	Gm806	Nutm2	ILMN_1224229	328250	NUT family member 2	NM_001033400	CACCATGAATGTGGAGGAGGGCCTATGGAGGGGTCTGCAGGAATGGCAGT
xBeBuUp7iupN3kHlB0	0.820837	1.76643	5.99296	2.47428	0.0288562	0.602853	-3.36181	Slc38a8	Slc38a8	ILMN_3161026	234788	solute carrier family 38, member 8	NM_001009950	AACCTGAACGTGCCAGGCTGTGAGGTGGGCATCTCTGCAACTGCCAACTC
oRW76q_KirwDuN6iys	0.822696	1.76871	6.26898	2.3198	0.0383257	0.604173	-3.55271	Rab11fip4	Rab11fip4	ILMN_1259377	268451	RAB11 family interacting protein 4 (class II)	NM_175543	CACCCGTGTTGGGGGTTGAGGGAGGGTTAAAATGTGATCTGGGAGTAGGT
cR4EXUUnf6g_joCmlU	0.825525	1.77218	6.71737	3.43559	0.00478026	0.569818	-2.17168	Ube2h	Ube2h	ILMN_2417174	22214	ubiquitin-conjugating enzyme E2H	NM_009459	CACTGAACACCTCCACCAGCTCTTTGGGAATTGGATGGAAAGGCGGCCCC
l3BKXtAd6iIRUbpXhI	0.831718	1.7798	6.97445	3.52757	0.00402676	0.569818	-2.06141	Tle3	Tle3	ILMN_2757607	21887	transducin-like enhancer of split 3, homolog of Drosophila E(spl)	NM_001083928	TCTAACAGGCCTGTCAAACTCTGGGAGAGACACCCACGTGGCCCTGACAG
TQSvvroTn65.6znkBE	0.832712	1.78103	6.86233	2.24745	0.0437225	0.604173	-3.64127	Crhbp	Crhbp	ILMN_1231710	12919	corticotropin releasing hormone binding protein	NM_198408	CAACAGGTTGTTGGTGGACATGCTTGGTGCTTTTGGTATGCTGCAAACAC
TpEKTr_69eIOBX657E	0.834025	1.78265	9.95052	2.99675	0.0108823	0.584796	-2.70984	Fgd1	Fgd1	ILMN_2594009	14163	FYVE, RhoGEF and PH domain containing 1	NM_008001	GGCACAAGGCATGGTTTGTGGTTCCTGAGAATGAACCCTTGGTGCTGTAC
KikIgoUC0qhIqiCk30	0.837346	1.78676	6.29468	3.53234	0.00399113	0.569818	-2.05571	Treml2	Treml2	ILMN_2980379	328833	triggering receptor expressed on myeloid cells-like 2	NM_001033405	GAGGCAAGAGAAGGACCAAAGTCAGGGGACAGAGGGGAGAAGGCATCTTC
rl_oK1Tk3vIQ9UfaoU	0.839161	1.78901	6.15983	2.59629	0.0230167	0.588122	-3.20985	Zfp74	Zfp74	ILMN_2821631	72723	zinc finger protein 74	NM_178384	GCCTTGGGAAGGTCCCATGCATCTGTTAGACAATTCCCACTTCGGGGACC
cYIRFfUFTeroHQVQCU	0.839326	1.78921	4.98779	2.6109	0.0224	0.588122	-3.19162	Hand1	Hand1	ILMN_2689456	15110	heart and neural crest derivatives expressed transcript 1	NM_008213	CGAAGACACACCCTTCCAACCCATCTGGGTGGAACTCAACCCCAAAAGCC
coJDCJ_41XqewTMsUU	0.841261	1.79162	6.01462	2.6397	0.0212311	0.588122	-3.15565	2610009I02Rik	Trub1	ILMN_2457372	72133	TruB pseudouridine (psi) synthase homolog 1 (E. coli)	NM_028115	GGAAGCAATAAGAGCTTGTGATCCCCTGGGCTGTAACATATAGTACCACC
NlqgmWelC6mmf1LSTs	0.846135	1.79768	6.02308	3.20091	0.00741792	0.581527	-2.45737	1810013L24Rik	NA	ILMN_2587978	NA	NA	XM_358758	GCCGGGGAAGCGCCGCTGGCCAAGTGGGCGGCGCTTTCCAGTCAGCATGT
cgD6Eyxx6KNeQxd16k	0.846484	1.79811	9.99855	2.28001	0.0412099	0.604173	-3.6015	LOC385877	NA	ILMN_2537869	NA	NA	XM_358981	GAAAATTGGACATAGTACTACTGGAGGATCCTGCAATACCTCTCCTGGGC
6FlL0aBx0FDRiV4KsQ	0.848232	1.80029	10.5324	3.66371	0.00312686	0.569818	-1.90019	Ppap2a	Ppap2a	ILMN_2759079	19012	phosphatidic acid phosphatase type 2A	NM_008247	ACCGCCAGTTCACGGAACTACTCAACCAATCACGAGCCCTGAAGGGTACA
3f61f1Xd691H31eEUI	0.848697	1.80087	6.26755	3.29216	0.00625147	0.573605	-2.34562	Cyth4	Cyth4	ILMN_2416628	72318	cytohesin 4	NM_028195	CTTTGGTCCCTTTCCCCTCTCTGGTTCTCCACTTCTTCCCTGACACCAAG
rJTWWphiammmRKCuXQ	0.848739	1.80093	5.98657	3.31393	0.00600164	0.573605	-2.31907	A630034I12Rik	A630034I12Rik	ILMN_1228703	329790	RIKEN cDNA A630034I12 gene	XM_920321	AGCCATCCGCCGGGCGACGAGCGGGCGGCGGCGCACAGGAAGGTGCCTCA
0l7k.kE.v8L3pFtO54	0.852586	1.80573	6.79093	2.40584	0.0327347	0.602853	-3.44664	Ptpdc1	Ptpdc1	ILMN_2701543	218232	protein tyrosine phosphatase domain containing 1	NM_207232	GCCTGTGCATTTGCAACATTTGTTTTAAGTTCTGGCACCGTCATGTGCTG
HmnF3OdWru8ooqDSIE	0.853383	1.80673	5.73614	2.80582	0.0155676	0.586142	-2.94797	3830402I07Rik	Zfp738	ILMN_2865882	408068	zinc finger protein 738	NM_001001187	GCGGCTACCTCTATGCTCCCGGGTGTGTTAGGAGGAGGGAATCAGAGAAC
Z2yXJaKK6oE.n91ipA	0.853878	1.80735	6.86147	2.78638	0.0161444	0.586142	-2.97227	Slc7a3	Slc7a3	ILMN_1212906	11989	solute carrier family 7 (cationic amino acid transporter, y+ system), member 3	NM_007515	TCGTAGCCTAGCCGGAGGAGGTGGGGAACATTTGCTTTCTCCGAGGGCAA
0HqoRWpoF9XokLHkog	0.854294	1.80787	7.72441	3.05842	0.00969264	0.584796	-2.63328	2010001M06Rik	NA	ILMN_2485410	NA	NA	NA	ACTGGGGGACACCCGGGCGGAACCTTCCCTGGAGCAAGTACTGCAGGAGA
xeHeOXoVUK4CKglN3k	0.855882	1.80986	9.48711	2.59764	0.0229591	0.588122	-3.20817	Slc28a1	Slc28a1	ILMN_3161390	434203	solute carrier family 28 (sodium-coupled nucleoside transporter), member 1	NM_001004184	CTGACTCTGATGCCTGGACCCCCAAGGTGAAAGAGGGAAGCCATCTCTGC
0NKTXd94lKd0uKS0V4	0.860644	1.81585	6.84599	3.53675	0.00395848	0.569818	-2.05045	Dock5	Dock5	ILMN_2460470	68813	dedicator of cytokinesis 5	NM_177780	ATCAGGCATCCTCTCTTCTGAGCCAGGCTCTCAGTGAGGCAGTCACCCTG
TBeCqigiWfupLijgns	0.868131	1.8253	6.53939	3.03506	0.0101271	0.584796	-2.66225	Spn	Spn	ILMN_3163543	20737	sialophorin	NM_001037810	AACCTGAAGGGGGAGGAAGAGCCGCTTGTGGGCAGTGAGGATGAAGCTGT
QgiYpVFTf3krdccSlc	0.869498	1.82703	7.25394	2.96842	0.0114768	0.586041	-2.74509	Tsp50	Prss50	ILMN_1245792	235631	protease, serine 50	NM_146227	GAAGAGCGAGGCCCCACCCATCTTTCTGCAGGTCTCCTACTACAGGCCCT
ZqxEBRJIPSo4fqo3Yo	0.869846	1.82747	6.40384	2.84279	0.0145261	0.586142	-2.90177	4930547C10Rik	Toporsl	ILMN_2806907	68274	topoisomerase I binding, arginine/serine-rich like	NM_026652	GGGTACACAAACCACAGCAGAATTCAGGGATGACTTGGGGGATCTCGAGG
91xCOEtBA1BKoR99eU	0.869948	1.8276	6.16288	2.29655	0.0399867	0.604173	-3.58124	Gjb2	Gjb2	ILMN_2999627	14619	gap junction protein, beta 2	NM_008125	TCCTACAAGATGACAGTCAACAAATCCAACAGGGGACACTTCTTCCTGCC
f3i9XV.lT9ChFpS3mg	0.87197	1.83016	11.6401	2.23321	0.044866	0.604173	-3.65862	Cldn4	Cldn4	ILMN_1223949	12740	claudin 4	NM_009903	TCTGAGTTCCCTCCCTTTGCCCATTTCAAGGACACCGGCCAGTCTGCGGA
9eCkMFB95A9lWZFE5E	0.872406	1.83071	7.67759	2.77942	0.0163562	0.586142	-2.98098	3010003L21Rik	NA	ILMN_2642052	NA	NA	XR_005252	CTGAAGGCAATAACCAACTTCTGCAAATTCGCCCCGCGCACCACATGCAC
0qqILxS6uESqIJMoCc	0.873721	1.83238	6.46775	2.60059	0.0228337	0.588122	-3.20449	Tm4sf20	Tm4sf20	ILMN_3006663	66261	transmembrane 4 L six family member 20	NM_025453	GGGGGGAGAAGTTACCAGTGGGTGACACAGGGGAGAAGCATAGGAAAGCT
9.CcuN6Qe5qmlcCd78	0.879162	1.83931	7.08942	2.34211	0.0367941	0.604173	-3.52528	Dusp8	Dusp8	ILMN_1228031	18218	dual specificity phosphatase 8	NM_008748	TTTAAGCTAGTGATCTGGCAACTGTGCGGGGCGGCCCTAAAGCTCTGTTT
EVINeVUvw.BI.TiQCc	0.885977	1.84802	5.93638	2.50882	0.0270712	0.6001	-3.31887	4933437F05Rik	Noxred1	ILMN_1226545	71275	NADP+ dependent oxidoreductase domain containing 1	NM_027744	CCCAGAATCCTGCCCCCAGTTTAATTTAACAGATTTCATGAGCAAAAGCT
0WKmuURR9Oz.wFQdck	0.887809	1.85036	9.17051	2.51334	0.0268457	0.6001	-3.31325	Tnrc6c	Tnrc6c	ILMN_2493521	217351	trinucleotide repeat containing 6C	NM_198022	CCGAGGGCGGTGCCACACCACTTCATGTATTTTTAAACCCAACTCCTAGC
iSB1E2O68h_6sB9vXI	0.889381	1.85238	6.22227	2.74288	0.0175127	0.586142	-3.02666	Fmn2	Fmn2	ILMN_2829920	54418	formin 2	NM_019445	CAGAACTCCACATCGATGTGGTTAGACTTGTGGGTAAACTTCGTTCCTAG
EfmilFMgW1w.9Mh3pM	0.893955	1.85826	9.93231	2.49065	0.0279966	0.601655	-3.34147	LOC100047200	NA	ILMN_1247220	NA	NA	XM_001477632	CTTGCGGAGGCCACCATAGAACCGTCCTAATTTTTCATAGACTCTGGCAT
xbqa43wh79OHMDFq64	0.895	1.85961	6.61506	2.68813	0.0193981	0.586142	-3.09512	Bckdhb	Bckdhb	ILMN_2660803	12040	branched chain ketoacid dehydrogenase E1, beta polypeptide	NM_199195	CGTGGGCGGTGATCTTAAGACTGTTTCATGACTATAAATACCGGGTGGTG
QtgIqO6nXno.q.bqC4	0.895743	1.86057	6.59827	2.3158	0.0386069	0.604173	-3.55763	Dlx3	Dlx3	ILMN_2675833	13393	distal-less homeobox 3	NM_010055	GTCGAAAGAGGGATGTGGGCTCCTGCTGGATTTGGGTTTCGTGGGAAGTG
li1IKD63VeyluG.e3U	0.896004	1.8609	8.22289	3.90118	0.00201825	0.569818	-1.62535	Zfyve1	Zfyve1	ILMN_2859712	217695	zinc finger, FYVE domain containing 1	NM_183154	GAGTCCAGAAGGAATTGGTCTCCCCTGTAGGCCGTGACGTTTCTGTCTCC
W1UQh57RSUSNPAF9CU	0.899149	1.86497	5.30563	2.46741	0.0292245	0.602853	-3.37034	Actg2	Actg2	ILMN_2839313	11468	actin, gamma 2, smooth muscle, enteric	NM_009610	TCCCCACAAGACTGCTGTCACCAGCCACAGATCATTAAAACCTTCAAGCC
BSVRG357ClX3p.gcpM	0.900319	1.86648	9.76248	2.45989	0.0296332	0.602853	-3.37968	Rnf213	Rnf213	ILMN_1229455	672511	ring finger protein 213	NM_001040005	CAGCCCCACACGTCTTGCTGTAAGGCCCCTTCTGGCTTTGAACTAGGCAT
fNSIoUi5gJK6_ea9W4	0.902049	1.86872	6.35526	3.13759	0.0083539	0.581527	-2.53535	Slc1a5	Slc1a5	ILMN_1252970	20514	solute carrier family 1 (neutral amino acid transporter), member 5	NM_009201	ATCCAGAGAGGACCAGAGTGCGAAAGCAGGTGGTTGCTGCGGTTCCCGTG
6flSiPqouzvsuhKrcA	0.902235	1.86896	8.73475	2.87116	0.0137739	0.586142	-2.86635	Podxl	Podxl	ILMN_2604494	27205	podocalyxin-like	NM_013723	CTTGCCCAGGAGATTGGGGGAGTGTATGTTGTAGTGGACAGGGGTCTAAA
feoI0esE63uen1yKik	0.907385	1.87564	5.49211	2.71611	0.0184112	0.586142	-3.06014	LOC100047208	NA	ILMN_2463006	NA	NA	XM_001477976	CTGGGAAGATCACTGGTAACATGGTCTGTGCTGGCTTCCTAGAGGGAGGC
fd63oIMl_._rTlXk6o	0.909384	1.87824	5.8856	2.36875	0.035042	0.604173	-3.49246	6530421E24Rik	Ccdc121	ILMN_2764974	403180	coiled-coil domain containing 121	NM_207280	CTCTGGTCTGGAAGAATAGCCTTGTTTTTGGGTCATGCCCCTGCATGGGG
QV.Y6f_abR_xdLi15g	0.91113	1.88052	8.86453	2.27089	0.0418997	0.604173	-3.61266	Plekhb2	Plekhb2	ILMN_2731769	226971	pleckstrin homology domain containing, family B (evectins) member 2	NM_145516	CCCTTTCGATGGCTTTTGCGGCGTCACTTGTACCTCAGTGAGTCCTGCGA
Kut4UuygaEX0j7Cf4I	0.915024	1.8856	9.29078	2.89489	0.0131744	0.586142	-2.83672	Zfhx3	Zfhx3	ILMN_1250928	11906	zinc finger homeobox 3	NM_007496	GTGGTCTGACCAGTGTAGGAACGGACACCTTCAGATTGTAAGCTTTGAAG
6SFN63XR1ee0fysgMA	0.919387	1.89131	5.12408	3.41512	0.00496663	0.569818	-2.19637	Ltf	Ltf	ILMN_2754364	17002	lactotransferrin	NM_008522	CAGACCATCTGGTCTCCTCACTCCCTGCTGTCACTTTAGGTAGAAATAAA
Ndiq3Sk3s.nnt5xwIk	0.920858	1.89324	9.97427	3.08838	0.00916235	0.584796	-2.59616	D030034I04Rik	Slc38a1	ILMN_2571934	105727	solute carrier family 38, member 1	AK050914	CTCGAGGGGTCTCAGGCATCTGTATTTGCTGCTGTCTGCTACTAAAGAGC
3ZF9XJiqdKkr8AfKic	0.920909	1.89331	6.04698	3.10208	0.00892968	0.581562	-2.57921	Nos1ap	Nos1ap	ILMN_2545149	70729	nitric oxide synthase 1 (neuronal) adaptor protein	NM_027528	CGCACCTTCCCTAGCGAGGGGCTCAGGGCAGGTTTAAAACTTAGGGAGCT
TPKKv3npXkn59Xmjyk	0.921622	1.89424	10.6008	3.41271	0.00498904	0.569818	-2.19928	LOC100047093	NA	ILMN_2451036	NA	NA	XM_001477372	ATTAGGAGGGTTTCTGCTGGCCCTGCAGCTTGCTTCCCTGCGGATTAGGC
0dKt1IIqTiLIi6VIn0	0.921938	1.89466	6.17533	2.40862	0.032568	0.602853	-3.44321	Serinc2	Serinc2	ILMN_2826264	230779	serine incorporator 2	NM_172702	CTCAGGGTCTCCAGAAGAGGGCATGAGAGTAGAGAGTGGCCCAGAGCTTC
9boIz7iaL0gWkdAugo	0.92267	1.89562	6.63511	3.08042	0.00930031	0.584796	-2.60602	Ddx58	Ddx58	ILMN_2717127	230073	DEAD (Asp-Glu-Ala-Asp) box polypeptide 58	NM_172689	CGTGGAAGATATTGTGAGCGGAGTTCAGAACCGGCACTCAAAGTGGAAGG
3T8lIr1d1TU7Nmb6zo	0.925133	1.89886	6.15805	3.79344	0.00246027	0.569818	-1.74899	Tbc1d7	Tbc1d7	ILMN_2653100	67046	TBC1 domain family, member 7	NM_025935	CATTTAGCCAGAGGTTCCCTCTCCCATCCATGTATCGCGCGTTGGTATGG
Ed_ISRN0l4N3RReXrk	0.925655	1.89955	8.4107	3.30183	0.00613925	0.573605	-2.33382	Cln6	Cln6	ILMN_2525382	76524	ceroid-lipofuscinosis, neuronal 6	NM_001033175	CTCTTGAGACAGCACATCTCAGCCTGAATCTCTCACCACCTGCCTGGTGC
6pbqXunqii5SQy9MsA	0.926654	1.90086	10.3971	4.16132	0.00125699	0.569818	-1.33458	Dag1	Dag1	ILMN_2853957	13138	dystroglycan 1	NM_010017	GGCCGTGGGCCTGTGGCTGGGGAGGAGTGCCAGCAATAGTTCATAGTAAA
9rfP1K0ojpw1EckJco	0.928218	1.90292	9.42874	2.3114	0.0389184	0.604173	-3.56303	Tbx3	Tbx3	ILMN_3139514	21386	T-box 3	NM_011535	GGTCTTATTTCCAGGTCAGGAGATGGCTAATCCACACTAGCAAGCCTAGG
rVs9UuUILECE81pJXc	0.929204	1.90423	8.11325	2.29986	0.0397457	0.604173	-3.57718	Pea15a	Pea15a	ILMN_1260506	18611	phosphoprotein enriched in astrocytes 15A	NM_011063	CCCGTATTCCCAGTGCCAAGAAGTACAAAGACATTATCCGGCAGCCCTCT
9XVE95tOftvMPHWiEo	0.930644	1.90613	7.55556	2.4449	0.0304635	0.602853	-3.39827	Bcl6	Bcl6	ILMN_1230353	12053	B cell leukemia/lymphoma 6	NM_009744	CCTCCCACATTCTGCGTCATGCTTGTCGTTATAATTACTCCGGAGACAGG
9BOKW9UhSYiYkUkoKQ	0.931621	1.90742	5.08028	2.66415	0.0202853	0.588122	-3.12509	1600025M17Rik	NA	ILMN_2738127	NA	NA	XM_983040	AACATGAGGCCGTTCCCAGACCAGCGAGAGCGAGCACCAGCAGGAAGGCA
lSCe0IEKVLe5iCz_Vo	0.93533	1.91233	7.57582	2.76149	0.0169141	0.586142	-3.0034	Mus81	Mus81	ILMN_2957665	71711	MUS81 endonuclease homolog (yeast)	NM_027877	CAGAAGCTGTCAAGAACAAGGCCCAGTCTGTGCGAGAAGTATTTGCCCGG
ijUSHrEgiIfXro45Yo	0.935946	1.91314	7.334	2.51195	0.0269148	0.6001	-3.31498	2900011O08Rik	2900011O08Rik	ILMN_1217298	67254	RIKEN cDNA 2900011O08 gene	NM_144518	GATCCACAGACTGGTACAGAAGAGAGACTTCCTGGTGGATGATGCCGAGG
rf7_txI4_lc_R7q6mk	0.936272	1.91358	9.65062	4.12223	0.00134907	0.569818	-1.37754	Pramef12	Pramef12	ILMN_2681676	77632	PRAME family member 12	NM_029948	CTTTGTTTGGTCTACAGATGATTGGCCCTATTGCACTGTGGGTGGGCGGC
QSi.iSH4lFLngRUor4	0.937126	1.91471	10.5043	2.30756	0.0391919	0.604173	-3.56774	Hexa	Hexa	ILMN_2773624	15211	hexosaminidase A	NM_010421	CAGGAGTTTGAGCAGACTTGAGCCACCAGTGCTGAACACCCAGGAGGTTG
f4UFdQd590U0nAqFLU	0.938069	1.91596	6.19997	2.61143	0.0223782	0.588122	-3.19096	ENSMUSG00000043795	NA	ILMN_1259400	NA	NA	XM_001480835	TGACCAACCCTCCAACTCTGCTTCTCACCATCAGCTAAAGGGACCAGTCC
6oIoUp7t7d.6IVIKR8	0.939676	1.9181	7.78833	2.31746	0.0384901	0.604173	-3.55559	Defcr6	Defa6	ILMN_1254739	13240	defensin, alpha, 6	NM_007852	GGAAGAGGACCAGGCTGTGTCTGTCTCTTTTGGAGACCCAGAAGGCACTT
WqghhSnu3t3.ohUgp0	0.939886	1.91838	7.88723	2.72198	0.0182102	0.586142	-3.05279	Defcr3	Defa3	ILMN_2524832	13237	defensin, alpha, 3	NM_007850	GGGGAAGACGACCAGGCTGTGTCTGTCTCTTTTGGAGACCCAGAAGGCTC
c6jlWJPupdtN9Ne5F8	0.946348	1.92699	6.3384	2.55867	0.0246828	0.592703	-3.25679	LOC100044221	NA	ILMN_1255254	NA	NA	XM_001471842	TGGGATGCCCCGAGCATTGTGGGCCTCGTCATCTTCATCCTGTGCACCTT
ZlJRpy5j7NwP14qu.8	0.947065	1.92795	6.65063	5.06548	0.000257985	0.489982	-0.417018	Sorbs1	Sorbs1	ILMN_1255551	20411	sorbin and SH3 domain containing 1	NM_009166	GCCAGCCACGGCTAGTGCGATTGTATCTAAATTTCCTGAGGGGTGTTTTT
rX00Jx5nUC3Un14pfE	0.949885	1.93172	8.121	2.5811	0.0236757	0.590901	-3.22881	Scube3	Scube3	ILMN_2780286	268935	signal peptide, CUB domain, EGF-like 3	NM_001004366	CCTTCATCAAGCTACTGCGCTCCAAAGTCTCCAGCTTCCTGAGGCCTTAC
3U4m66ff4TeGFBV5_k	0.951282	1.93359	9.01229	2.59383	0.0231222	0.588162	-3.21292	Plekhm2	NA	ILMN_1239535	NA	NA	XM_924800	CCATGAGCGTGGTGGCTTCTTTGACATCTGACGACCAACCCCTGCTTGGC
0J3wqlKog3LutwtoXo	0.955083	1.93869	6.29134	3.09338	0.00907681	0.584796	-2.58998	9130227N12Rik	Irak2	ILMN_1236445	108960	interleukin-1 receptor-associated kinase 2	AK033707	AGCTCTTAAGGGGCCAGGGGAGAATCTAGTGTGGTCTAAGTCGGACCTGG
Ek9fqm7cdPL.53kJ1I	0.956829	1.94104	6.58175	2.70197	0.0189035	0.586142	-3.07781	4932415G12Rik	NA	ILMN_2613731	NA	NA	NM_026339	GCATTCCTTGGGGCGTGTCTACTCATTAGTTTTTGCTCTGCAAGCTCCAG
ideKdR4DBLQon6.zuQ	0.957182	1.94151	6.75693	2.5068	0.0271724	0.6001	-3.32138	Krcc1	Krcc1	ILMN_2610899	57896	lysine-rich coiled-coil 1	NM_145568	CTCCTGAGGCTCCACTGAAATAACAGTCAAGGAGCTTGGTTTTATGTGCA
0lTFB5UqddtZSvcDAg	0.960635	1.94617	12.2279	2.45783	0.0297456	0.602853	-3.38223	Cdkn1c	Cdkn1c	ILMN_2708203	12577	cyclin-dependent kinase inhibitor 1C (P57)	NM_009876	GCCCATACCAACTGCCCAGGGCTCCTCGTCCGCCAGGTTCTAAATAAAGA
fYmCiJ3SoSMcB3SIeo	0.964192	1.95097	7.11563	3.4876	0.00433817	0.569818	-2.10921	LOC100048733	NA	ILMN_2759344	NA	NA	XM_001481081	CGAGCGAAGGAGAGCTCTCAGGGACAGATACTAAACTCTCAGAGACTGGG
BTwqQejaIpFcQpaglM	0.965716	1.95303	6.77142	2.66415	0.0202855	0.588122	-3.1251	OTTMUSG00000001070	R3hdml	ILMN_2527796	100043899	R3H domain containing-like	NM_001099331	CATTAAGGGCAACTGGATCGGAGAGGCACCCTACAAGGCCGGGAAGCCAT
onW4NoxY.SEjTXm9t0	0.978334	1.97019	9.89792	3.38915	0.00521363	0.569818	-2.22775	Rreb1	Rreb1	ILMN_1255511	68750	ras responsive element binding protein 1	NM_001013392	GCTCCGTGAATCGGATACCGATTTCAGACAGATCATCCTGCGTTCGTCTC
KUarnvXl0glPfR46hE	0.981963	1.97515	7.00351	2.79889	0.0157709	0.586142	-2.95664	Abcd4	Abcd4	ILMN_2607474	19300	ATP-binding cassette, sub-family D (ALD), member 4	NM_008992	CCACGGGGTGCTGTTCCTGCCTCAGAAGCCATTCTTCACTGATGGGACAC
0nUnvuoIChSWkH.NSc	0.983693	1.97752	7.51784	3.53126	0.00399916	0.569818	-2.057	Arid5b	Arid5b	ILMN_3031781	71371	AT rich interactive domain 5B (MRF1-like)	NM_023598	GCTCCAGCTGTTGTGGGAAGAAAGGACCAGCCGGCAACTTTTATCCAGCT
9pMGRJKgqz6waurDSU	0.984076	1.97805	5.93861	2.6183	0.022094	0.588122	-3.18239	1100001L02Rik	Gcsh	ILMN_1238096	68133	glycine cleavage system protein H (aminomethyl carrier)	AK003189	GGCATAACGCACAGCAGGGAAGGGTATTGGTAACGGGTGGGTAATCAGCC
fVpZdQ.U_v1O6QjVYg	0.984491	1.97862	4.85044	3.14479	0.00824168	0.581527	-2.52646	Ldb2	Ldb2	ILMN_3112526	16826	LIM domain binding 2	NM_001077398	CCCGGCCGCCTCCAATTTCCATTGGTTTCCATGTGGCAAGATCCCCGAGA
xapckBEgujnRLSc_jo	0.986461	1.98132	11.5115	2.75187	0.0172211	0.586142	-3.01543	Hsd3b2	Hsd3b2	ILMN_2898958	15493	hydroxy-delta-5-steroid dehydrogenase, 3 beta- and steroid delta-isomerase 2	NM_153193	CGGGGCCTAGCAAACACAGAAGTGGATGCTCACAGTCAGCTATTGGATGG
ft1wej5XU_HK4HsHMo	0.989931	1.98609	9.04991	3.53611	0.00396323	0.569818	-2.05122	Ccdc114	Ccdc114	ILMN_1231387	211535	coiled-coil domain containing 114	NM_001033243	GTCTCCTAACTGGATTGCCCTCCATTGACTAGGTGAACTGTAACTATAGG
req71OokouIaZ9XzoI	0.991711	1.98854	9.10784	2.19602	0.0479891	0.604437	-3.7038	Pea15	NA	ILMN_2624938	NA	NA	NM_008556	CTGGGGTGTTCCATGGGAGCAGGAGTGAGACGGCGCTTCCCTTATGGAAG
356Yo7ogKoEddT766g	0.998956	1.99855	11.3782	2.61067	0.0224096	0.588122	-3.19191	LOC333751	NA	ILMN_2530127	NA	NA	XM_289869	TGCTGGCGAGGATGTGGAGAAAGGGGAACACTCCTCCATTGTTGGTGGGA
Hk4VTp3QFNFFCB3qJU	1.00145	2.00202	8.09636	2.55198	0.0249908	0.592703	-3.26512	Hspb8	Hspb8	ILMN_2944366	80888	heat shock protein 8	NM_030704	GCATGACCCCATGGCTCTCAAACCATCACCACCAAGAACTCTGGGAGCCC
Nqk1FLh0.Aqn60q_e4	1.00349	2.00485	7.54758	2.39632	0.0333125	0.602853	-3.45841	Bsdc1	Bsdc1	ILMN_1234100	100383	BSD domain containing 1	NM_133889	GGGGCATCCACCAGTGACTCATTTAAAGGGGCTTGGTCAGGGTTGCTGTG
6dUwNImlNKEQShSkkU	1.00393	2.00546	8.42547	2.87095	0.0137792	0.586142	-2.8666	5730494J16Rik	Lrrfip1	ILMN_1249559	16978	leucine rich repeat (in FLII) interacting protein 1	AK077637	CTCCCATAAATCAGAGCGGCCATCAGGACACAACAGGACCAGGCAGCACC
iveutpzr.iogg0jpBI	1.00629	2.00874	6.10194	3.18733	0.00760943	0.581527	-2.47407	4930486L24Rik	4930486L24Rik	ILMN_2698334	214639	RIKEN cDNA 4930486L24 gene	NM_178098	GTTCTGGTGGTCGGCTATGGTTTTGAGGGAGAAGAATCAGATGGCAACAG
Btfnq4pQq_ocO0r5y4	1.01022	2.01421	9.08136	2.22064	0.0458994	0.604195	-3.67391	Pdlim2	Pdlim2	ILMN_2880906	213019	PDZ and LIM domain 2	NM_145978	GTCCTTGCTGGGTGAGGCCAAGGGTTGGGACTAATGTCAGGTTGCTAGTG
Q9zpSh3eOOkktJTeXk	1.01159	2.01614	6.12367	2.89717	0.0131182	0.586142	-2.83388	Tmie	Tmie	ILMN_1218037	20776	transmembrane inner ear	NM_146260	TTCTATGGCCAGGACTCTCTGATGATGGCAGCAGTCAGCCATCTGCCTGC
lt1peqETrF9AsvoN4k	1.012	2.01671	10.2614	2.73353	0.0178214	0.586142	-3.03835	Aldh18a1	Aldh18a1	ILMN_3123473	56454	aldehyde dehydrogenase 18 family, member A1	NM_019698	GTCTCCGGCCTGGGGACACATGGTACCTTCAAAGTAGTTGGAATCTGAGC
N6tXjusorjrS_RUkIo	1.01309	2.01823	6.63312	2.53659	0.0257141	0.594696	-3.2843	Bgn	Bgn	ILMN_2964042	12111	biglycan	NM_007542	TGGGTCCCTGATGTGGTAGGAGGTGATGGTCAGTTGCACCCAGCAAGAGG
ohd5KfZFEl.0Z6kE5M	1.0201	2.02806	11.0103	2.98916	0.0110386	0.584878	-2.71928	2700007P21Rik	Arl14ep	ILMN_3140158	212772	ADP-ribosylation factor-like 14 effector protein	NM_173750	GACCTCTGCAGGCTTCGCACCACAGCCTTTTCACGCTGGGCAACATGCAT
ZpIdBFd14XIRIkR8b0	1.02017	2.02816	7.00259	2.55365	0.0249135	0.592703	-3.26304	Timm8a2	Timm8a2	ILMN_2983631	223262	translocase of inner mitochondrial membrane 8A2	NM_001037744	GGCAGACTCAACACCCTCTCCTGACCTAGACACAGAGCACACTTACGTTC
6RKkOpRepgkT6nS0JM	1.02196	2.03068	6.44873	2.79556	0.0158695	0.586142	-2.9608	Gdpd5	Gdpd5	ILMN_1254943	233552	glycerophosphodiester phosphodiesterase domain containing 5	NM_201352	CACAGGGCAATGGGCCACCTGGGCGAAGCACATTGGGCTCAGTCAAGCAT
rCVSML.d5dfvqCi7pU	1.02426	2.03391	6.23065	2.48421	0.0283315	0.602267	-3.34947	H2-M2	H2-M2	ILMN_2964185	14990	histocompatibility 2, M region locus 2	NM_008204	AAGCCCCAGATAAGTTTTCTCTGCCTCCTTGTTGGGAAGGAGTGTGGCCC
NeJOuoRLiFAw8cpeio	1.02578	2.03606	6.08286	2.49045	0.0280066	0.601655	-3.34171	Prdx2	Prdx2	ILMN_1242829	21672	peroxiredoxin 2	NM_011563	CTGAGCATGGTGGGACACAGTGAGACCAAATAATTACTAGGCCTGGAGGG
TCknpnN1mieilHFeSM	1.02589	2.03622	5.03491	2.63589	0.0213823	0.588122	-3.16041	1200009I06Rik	Exoc3l4	ILMN_1248750	74190	exocyst complex component 3-like 4	NM_028807	AAGGCAGCTGGCGCTATCTCCGCGGAGCTGGAGGCCACTACCCTGCAGAT
T_kHcUfced7iDoQuro	1.03072	2.04304	5.60392	2.99749	0.0108672	0.584796	-2.70892	Serpinb9e	Serpinb9e	ILMN_3006459	20710	serine (or cysteine) peptidase inhibitor, clade B, member 9e	NM_011456	TTGGCAACTCTACCACTTCTACTGCTCTGTGAGAATGGACAAGTGGGTGG
HAyFSJK.n9pHhIQJS4	1.03258	2.04568	10.778	2.9574	0.0117165	0.586041	-2.7588	Dusp1	Dusp1	ILMN_2622983	19252	dual specificity phosphatase 1	NM_013642	AAATAGACCCAGAGCAGGTTTGCTTTCGGCACTGACAGACAAAGCCAGTG
6upEhO0uG833FfiAlE	1.04845	2.06831	7.04718	2.71789	0.0183499	0.586142	-3.05791	Fam132b	Fam132b	ILMN_2672509	227358	family with sequence similarity 132, member B	NM_173395	GTGGGCACAGACATGTCAGTGACGTTATCTTCTACCCTTGAGAAAGCCAC
Z6j0lP1p0igjIonomI	1.05085	2.07174	5.99255	2.61626	0.0221776	0.588122	-3.18492	Lag3	Lag3	ILMN_2719811	16768	lymphocyte-activation gene 3	NM_008479	TGGGATTCAGCCATTTCCGGCTCAGAGGAAGATAGAGGAGCTGGAGCGAG
WXe6IJ6yeE5d7_gFKI	1.06457	2.09154	4.92566	2.57509	0.0239418	0.590901	-3.23632	Fgr	Fgr	ILMN_1244821	14191	Gardner-Rasheed feline sarcoma viral (Fgr) oncogene homolog	NM_010208	CCTCTGTGGAGAAGCTGGTAGCTGACATGCCTCTGTTTGGAAACCAGGAG
0Uo36L5yKALLzlcymk	1.06508	2.09228	6.69382	3.95044	0.0018442	0.569818	-1.56944	Ndrg1	Ndrg1	ILMN_1250195	17988	N-myc downstream regulated gene 1	NM_008681	CCAGGATCTTGGAGTTGCTAGAGGAAAAGTAGTTATGCCCTATAGGCGGC
iiOhJtJIVH.fp6kIoQ	1.06514	2.09237	8.12369	2.28737	0.0406609	0.604173	-3.59248	Tmem82	Tmem82	ILMN_2666312	213989	transmembrane protein 82	NM_145987	GAGATGGACAGCGTCAGCAGACCCACTTTTCTTGGCTGGGCAAGAGGACA
uS36aXoOCyJu67tCHc	1.06665	2.09457	11.3327	2.46949	0.0291125	0.602853	-3.36776	Lrrc8d	Lrrc8d	ILMN_2766455	231549	leucine rich repeat containing 8D	NM_178701	CAGTCTTGGCGGCCTGGAATGAAGTAGAGCGTGTGGTGTGTCAAGACTCT
cvUSYLidXfqIueeQQE	1.07021	2.09974	6.25686	3.21158	0.00727096	0.581527	-2.44427	Slc7a11	Slc7a11	ILMN_2948143	26570	solute carrier family 7 (cationic amino acid transporter, y+ system), member 11	NM_011990	GTTCCACAGCGAAGTGAGCTCCCTCTTGGGAGAGTGCTGCTGCAACAAAC
WqV_c69N5dKuunRhFc	1.0722	2.10264	5.9664	2.28028	0.0411892	0.604173	-3.60116	Adm2	Adm2	ILMN_1241813	223780	adrenomedullin 2	NM_182928	GGGCCCTTGCTATGGTTCATCTGCCTCAGGGTGGTGGCTCACGACACCCT
fDttBXTdR54gcKVZ6Y	1.07834	2.1116	7.3259	3.54573	0.00389286	0.569818	-2.03975	Plekha4	Plekha4	ILMN_3102085	69217	pleckstrin homology domain containing, family A (phosphoinositide binding specific) member 4	NM_148927	AATGTCGTCAACCCTCATCTCCACTGCTGAGAACTAAGGCCCCGCTGGCG
us35QEBTj8KQXlxfvk	1.08226	2.11735	6.35488	3.48626	0.00434898	0.569818	-2.11081	Tpk1	Tpk1	ILMN_2509644	29807	thiamine pyrophosphokinase	NM_013861	GTATCTTGCCAAACAAACCATGATTTAAGGCAACCTGCCTACCTTGTTGC
Q5U18A41_VJrqJ6ISY	1.08241	2.11758	8.18377	2.32097	0.0382438	0.604173	-3.55127	Serpinh1	Serpinh1	ILMN_2822850	12406	serine (or cysteine) peptidase inhibitor, clade H, member 1	NM_009825	TGCCCATCCTTAAAATGATCCTTGCCCAGCGGTGGGAGCTGGAGACAGCG
Zf7gwInV3E1L3dHefU	1.08705	2.1244	8.21981	2.27653	0.0414715	0.604173	-3.60575	Zfp87	Zfp87	ILMN_2992836	170763	zinc finger protein 87	NM_133228	CTTTGTGAATAAAGAGCTCCCTCTACATCCAGTTCTCTCACTCTGCTTCC
9pOwKHvoAaLurgNuec	1.08714	2.12453	5.67969	3.89936	0.002025	0.569818	-1.62743	9430052C07Rik	NA	ILMN_2506727	NA	NA	NA	GGCATGTAAAGGACTGTTGGAAAACGGAGTGTGGGTGAAATCGTGCTGCT
Wi4G4eqKpLAIuAq7eo	1.08838	2.12635	6.20652	2.81443	0.0153186	0.586142	-2.93721	5330421K23Rik	Gm9966	ILMN_1214775	791297	predicted gene 9966	AK030497	GAGTGAACGTGACTGGGGAGGGGCAGTAAAAGAGTGAAAGGGTGTCTGGG
Q5LuIrRTvWl6r_c73s	1.08857	2.12663	7.9037	2.25059	0.0434737	0.604173	-3.63744	Gm817	Rbm44	ILMN_2964378	329207	RNA binding motif protein 44	NM_001033408	TGCAGTGTGAGAGGTCACCATGTTCCGGCCTGGGGTTTGCTATGTTCTGT
9XSfVgmfn8xu7ttHgg	1.09717	2.13935	8.45676	2.19614	0.0479791	0.604437	-3.70366	Hist1h1c	Hist1h1c	ILMN_2774537	50708	histone cluster 1, H1c	NM_015786	CCTCAGCTTCCCGAAGCGCTTGCTTTATACGTGTGTGTCGTCACTGAAGA
x41f6rugDsVKCfuwoo	1.10005	2.14362	7.68052	2.33946	0.0369726	0.604173	-3.52854	Tsc22d3	Tsc22d3	ILMN_3150811	14605	TSC22 domain family, member 3	NM_001077364	TGATCCCTTTGGGGTGTGGAAAATGTACCCAGGAAGCTTGTGTAAGGAGG
B7Ci3oKPHHu0hue.SI	1.10082	2.14477	6.56594	4.30214	0.000975722	0.569818	-1.18197	Clic4	Clic4	ILMN_2599018	29876	chloride intracellular channel 4 (mitochondrial)	NM_013885	TGTAAGGAGTCTGGAAGGATTACTACTGTGTCAGACGTGCTGTTTCAGAG
ueZ6T6Bcff6j9JIxKI	1.10213	2.14672	5.95241	3.14234	0.00827978	0.581527	-2.52949	EG667598	NA	ILMN_1247293	NA	NA	XM_991392	CTGCGCTGGCATTGGAACCTACTTCTTTGGGATTTCAGCAGATACAGGAG
NVJ1wlJXfSpISFFxHA	1.1051	2.15113	7.19989	2.26123	0.0426414	0.604173	-3.62445	Il4i1	Il4i1	ILMN_2733778	14204	interleukin 4 induced 1	NM_010215	CCCAGCTCCTAAGCCAGCCCTCTTCAGGGCAGACAGACCACCTACACTAA
N.jS7XoAp37gqUhqfU	1.11152	2.16073	7.31758	3.13621	0.00837557	0.581527	-2.53705	Slc30a2	NA	ILMN_2718910	NA	NA	XM_131731	TTTGATCAGTGTCCTGGAAAAGGCTCTTGTGAAGGGCCAGACGGGCTTCC
B2bU5Xi1FWqCuEk_fc	1.12037	2.17403	10.0463	2.98766	0.0110697	0.584878	-2.72115	Actb	Actb	ILMN_1377923	11461	actin, beta	NM_007393	TCGCGTCCATGCCCTGAGTCCACCCCGGGGAAGGTGACAGCATTGCTTCT
TgxYqB5beEuoCgqii4	1.12582	2.18226	6.42728	3.23457	0.00696407	0.581527	-2.41606	Taf2	NA	ILMN_1253166	NA	NA	XM_919011	GAATACCGAGGGAACTGCCGTCTGACAGTGGGAAAGGAAGGGGAGGAGTG
r7p6gkt6uIjC6oSoCY	1.13881	2.202	7.45952	3.32843	0.00584093	0.573605	-2.30143	Tmbim1	Tmbim1	ILMN_2908056	69660	transmembrane BAX inhibitor motif containing 1	NM_027154	TGTGGCTGGGAAGCAGTCTGGGTGAGAGATAAGTGGGGACAGGGAAAGCG
QVkgkfpnh5L3iBEOnE	1.14546	2.21217	6.26725	3.08031	0.00930227	0.584796	-2.60615	Ptar1	NA	ILMN_2438463	NA	NA	XM_001477013	CCCGCAGAAGCACTTGGCGCTGACTGCAGTTCTGAGAACACAATGGCTAC
cHp.1iDqu2Iq7qqOYs	1.14698	2.2145	9.32034	2.29606	0.0400223	0.604173	-3.58184	Id3	Id3	ILMN_2687169	15903	inhibitor of DNA binding 3	NM_008321	ACTGGCTTTTCCGAGAATGGGGTGTCGAGAGGGTGTGGGGGGATGCGAGT
3vKn9Vtvt3X..AC6z8	1.15333	2.22426	5.68369	3.95425	0.0018314	0.569818	-1.56513	Plekha6	Plekha6	ILMN_2778181	240753	pleckstrin homology domain containing, family A member 6	NM_182930	GTTAGGGCTTTCCCCGTCGTTGTCTCTCCTTTTTTTAAAAAGTGGTATTT
leXTAtf1f2RbfdCjBE	1.15493	2.22673	9.11951	3.49694	0.00426326	0.569818	-2.09802	Lpp	Lpp	ILMN_2463260	210126	LIM domain containing preferred translocation partner in lipoma	NM_178665	CTGCCTCATAAAGTCCTTTCCCTTTCGCACCGTCTTCTCAAGGATAACAC
9ooIgpdeooLgpc_ug4	1.1572	2.23025	10.1643	2.24417	0.043983	0.604173	-3.64526	Ndp52	Calcoco2	ILMN_2858587	76815	calcium binding and coiled-coil domain 2	NM_029755	GGAGGAAGAGAAGGCCTCCTGGGAGGAAGTGAAGGCCTATTGGTGGAATG
NrRJV.Muizeld2ORMo	1.16826	2.24741	6.36218	3.10384	0.00890025	0.581562	-2.57704	Olfml1	Olfml1	ILMN_1219253	244198	olfactomedin-like 1	NM_172907	GGTCACAGCCCCTTTATAGTGGAGTATCTGGCCCTCTCGATGCACATAGG
6eICdIqJHl0QHuIeb8	1.16901	2.24858	5.20913	2.72515	0.0181028	0.586142	-3.04883	Csf1	Csf1	ILMN_1254561	12977	colony stimulating factor 1 (macrophage)	NM_007778	CTGAGAAAGCTCAGAGGGAGCACTGCCTCACAAACTGTGAGACTGCGTTT
Z5_iRXqxPcgtJYT5K0	1.18094	2.26725	7.71626	2.91576	0.0126687	0.586142	-2.81069	D830014B20Rik	Lpp	ILMN_1243986	210126	LIM domain containing preferred translocation partner in lipoma	AK085821	TGCTTGGAGCACCCTGGGTACATTCTAGAAGTCAGCCGACATTGCAGGTC
6Qi06WgJUuQq1et1fw	1.19028	2.28197	6.13877	2.34171	0.0368212	0.604173	-3.52578	Lrrk1	Lrrk1	ILMN_2701515	233328	leucine-rich repeat kinase 1	NM_146191	CAAGAGTCATGGCCGGAAAGCCCAGTGCAAGGGTCCCTGGTCTCCCTTTA
KdA5Eo2OnUKecqELqU	1.19217	2.28496	7.11034	3.58378	0.00362691	0.569818	-1.99454	Nlrx1	Nlrx1	ILMN_2958484	270151	NLR family member X1	NM_178420	CTCAAATGCACAGGATCGATGGCTCCAAGGCTGCTAGGGACAAGTGGGCC
KUCVF.9Pp5WfIN0P9U	1.19326	2.28669	6.65877	2.67407	0.0199137	0.588122	-3.1127	Psors1c2	Psors1c2	ILMN_1236058	57390	psoriasis susceptibility 1 candidate 2 (human)	NM_020576	CCAAAGCCCACCTTTTTCATTGGCTGCCCGCTTAGAATCTCAATTTTCCC
xijjihAlCHtcuHnIXs	1.19953	2.29665	8.83212	2.29992	0.039742	0.604173	-3.57711	Ercc5	Ercc5	ILMN_2769261	22592	excision repair cross-complementing rodent repair deficiency, complementation group 5	NM_011729	GAGGATGATGAGGACAAAGCCAAGACTGTCCTAGTGACTGCTAGACCTGT
o1FRS8KU_w9cLHsp3o	1.20379	2.30344	6.9096	2.40392	0.0328505	0.602853	-3.44902	Jdp2	Jdp2	ILMN_2663585	81703	Jun dimerization protein 2	NM_030887	TCCACCCACCAGTTAAGGCCATTGTAATTCCTAAGTACTGTAGGCTCTGG
N196sDuJ6nv_8oEqg8	1.20512	2.30556	7.95578	2.85398	0.0142247	0.586142	-2.8878	Arid3a	Arid3a	ILMN_2687828	13496	AT rich interactive domain 3A (BRIGHT-like)	NM_007880	TCCTTCTGGGTAAATGTGAGCTGGGCTGTTTTGTTAGGAACAGGGGAATT
fn8O_918B_Vq0UMCqQ	1.20598	2.30694	9.34732	3.30974	0.00604894	0.573605	-2.32418	Cisd1	Cisd1	ILMN_2706205	52637	CDGSH iron sulfur domain 1	NM_134007	GCTTTAATGTTGTTCTCCTTAAACTTGCCCGGGTCACCAATAAAGGGGCA
6fnut376SA7.OTpJKU	1.20654	2.30784	6.42836	2.35055	0.0362302	0.604173	-3.51489	Bdnf	Bdnf	ILMN_3105417	12064	brain derived neurotrophic factor	NM_001048141	CTTGCTGTGGTCTCTTGTTGGCAGAAATGTTTTATGCATGGCAGCAGGCC
oXqBFN.XVeoS53gjc0	1.20976	2.31299	6.40051	2.50627	0.0271993	0.6001	-3.32204	A4galt	A4galt	ILMN_3009373	239559	alpha 1,4-galactosyltransferase	NM_001004150	CCTGGGAACACCATCTTTCCTCCCCTGGGACAGTGCTCTGAAGATCTATC
Hks33pddQqnp9C3Unc	1.22506	2.33764	8.27259	7.15056	1.02e-05	0.115765	1.15812	2410006F04Rik	2410006F04Rik	ILMN_1230434	78313	RIKEN cDNA 2410006F04 gene	AK019107	GCAGTATCTTCTGGCCTCCTCCAAGGGGCTGGCTTCAAGTCTCCAGCTCT
oniHlSC.EueCeh5cEU	1.22549	2.33835	7.80907	2.57351	0.024012	0.590901	-3.23828	BC046404	Lrrc75a	ILMN_3158698	192976	leucine rich repeat containing 75A	NM_198861	GCTGAGACTGCCCAGAAGTTTACAGTGCTGAAGCTGGACTGCCTAACACC
lll66Ki7yo6CI5fH94	1.2288	2.34372	7.29918	2.26375	0.0424467	0.604173	-3.62137	Mfsd7c	Mfsd7c	ILMN_1248190	217721	major facilitator superfamily domain containing 7C	NM_145447	GCCGCCTGGTGGAGGGAGTGTTAGGGATGGAAGAGATGCCTTACTTTCTG
6VY5V3h8Sg0dFIElL4	1.23069	2.3468	7.02064	3.55118	0.00385362	0.569818	-2.03327	LOC672498	Gm9564	ILMN_1220489	672498	predicted gene 9564	XM_001479836	CCCCGATGCCCCTCTGACTTACAGGAATCACTCACCAGAACAGCCAGTTG
ck.Bu95.ESKNkW4luc	1.23174	2.3485	8.71906	2.3193	0.038361	0.604173	-3.55333	Tgm2	Tgm2	ILMN_2692615	21817	transglutaminase 2, C polypeptide	NM_009373	GCATTTAACGTGTTCTGCTTTACACAGAGGATCGCACCGTGAGCCGTGCT
BtAI.VXXcWfSgTiQNY	1.23304	2.35061	6.5897	3.62574	0.00335496	0.569818	-1.9449	Zfp429	Zfp429	ILMN_1254717	72807	zinc finger protein 429	NM_001080941	GTCAAAAGATTTCCCCCTCCTCTACCGCTTCAGGAACATGAGCAAATCCG
rcKuCBJKneiufoIRvk	1.24558	2.37113	7.48813	2.7714	0.0166033	0.586142	-2.991	6330534C20Rik	Ccdc160	ILMN_3161819	434778	coiled-coil domain containing 160	NM_001034059	CTAAGGGTGAAGAACAGCAGGGCTCTGGAGGTGCTTGGAAGACACGTTGC
67aRS6kp353kjwRkt0	1.25091	2.37992	7.97134	3.99771	0.00169168	0.569818	-1.51615	Tmem40	Tmem40	ILMN_2756632	94346	transmembrane protein 40	NM_144805	TGTCGGCACCAGTGGGCAGGCTCTTGCTCTGCAGATTAACACGCAGTCTC
oonHmlLhBRUm3dIMQg	1.25875	2.39288	7.74418	3.08181	0.00927613	0.584796	-2.6043	Ttn	Ttn	ILMN_1223811	22138	titin	NM_011652	GGAGCTACTGCGGCCAGTGACAACCACCCAGCGTCTCTCAGAATACAAGA
uguu9TUCXoAiU5_W6o	1.26408	2.40175	6.40304	3.65906	0.00315392	0.569818	-1.90566	LOC239559	NA	ILMN_2529168	NA	NA	XM_139501	GAAGTGGTGTTCCATCCAAAGCCTGGAAAAGAGCCATGCTTGCCGTGGGG
KhqEvXrc5qRMTnWLHo	1.27736	2.42396	6.9888	3.60541	0.00348404	0.569818	-1.96892	Cidea	Cidea	ILMN_1215446	12683	cell death-inducing DNA fragmentation factor, alpha subunit-like effector A	NM_007702	GACGGGACAGTTCCTGGTCTATGCGGGCACATACATGCTCCGAGTACTGG
fUeEegyg7jqbZFd7A4	1.28284	2.43317	6.05741	2.34269	0.0367552	0.604173	-3.52457	Mbp	Mbp	ILMN_3011353	17196	myelin basic protein	NM_001025245	CCACTGACACTGGAATAGGAATGTGATGGGCGTCGCACCCTCTGTAAATG
ZGXlOz86vC2NJ4d1nY	1.30047	2.46309	7.56999	2.4708	0.029042	0.602853	-3.36613	Insig2	Insig2	ILMN_2690256	72999	insulin induced gene 2	NM_133748	ACGCCTGCCATGTATTTATGGGTTAAGTCGATCAGCTGACTCTCCGCTCG
idXuOrhf7se7fq1PM4	1.30429	2.46963	11.2304	3.10551	0.00887247	0.581562	-2.57498	Rab15	Rab15	ILMN_1217009	104886	RAB15, member RAS oncogene family	NM_134050	CTCCCTGTGATGGGTGACCTTTGTGTACTGTGTCTTGGGTCCATTATATG
TIeReA6jo7JQna6hV0	1.31053	2.48033	7.46004	3.87276	0.00212629	0.569818	-1.6578	Slc16a6	Slc16a6	ILMN_3152241	104681	solute carrier family 16 (monocarboxylic acid transporters), member 6	NM_134038	AGACTGCACCTGAAATGGGATGGATGTAGCCAAGCTCGGTGGGACCCCTC
ih4OHh9WxhJQpf7yXU	1.3147	2.48751	10.0198	2.55354	0.0249185	0.592703	-3.26318	Col4a1	Col4a1	ILMN_2621643	12826	collagen, type IV, alpha 1	NM_009931	GACTGAATGACTGACTTCCCGTACGACAGCCAAGGCCTTTGTTAGCCTCC
HRLaO.8rPSRVj3lt18	1.32124	2.49881	7.78489	3.15462	0.00809104	0.581527	-2.51434	Cyp7b1	Cyp7b1	ILMN_2601215	13123	cytochrome P450, family 7, subfamily b, polypeptide 1	NM_007825	CACAGTCGGATGTTTTTAGGTATTCAGCACCCCGATTCTGCCGTCTCCTT
0lI4o6ffeJRU46U4QU	1.34269	2.53624	8.86627	3.01921	0.010433	0.584796	-2.68193	Rhox6	Rhox6	ILMN_1250192	19202	reproductive homeobox 6	NM_008955	GCCAGATGAGGATGGCTTCTTCTGAGCCACCCATGATGGCCATGACAACC
H4uBfuh38PIv9_zLpI	1.34455	2.53951	5.81835	3.98475	0.00173217	0.569818	-1.53072	Id2	Id2	ILMN_2887239	15902	inhibitor of DNA binding 2	NM_010496	TGAGTGAACCTTGTGGACTCTTTAATTAGAGTTTTCTTGTATAGTGGCAG
HhKuXzH_9y5PUK79Kk	1.34743	2.54458	7.03595	5.11844	0.00023592	0.489982	-0.367913	Mmd2	Mmd2	ILMN_1252636	75104	monocyte to macrophage differentiation-associated 2	NM_175217	GACAGGGTGCCTTATACTTTGTTCTAGTGCATTCCAAGGTGTTTCAGGGC
Ql06iHeAqpIbje4i.8	1.35028	2.54961	9.46313	3.81205	0.00237735	0.569818	-1.72751	Aff1	Aff1	ILMN_3154640	17355	AF4/FMR2 family, member 1	NM_133919	GCCTCATGGGAGACTCTGAAAGGGGGCAGACGTGATCTGTGAGAGTTTTT
rNSCOVQes4KETnUcb0	1.35455	2.55717	7.79758	2.81648	0.0152598	0.586142	-2.93464	LOC386123	NA	ILMN_1237918	NA	NA	XM_359079	ATCCAGAAGATGCCCCAACTGGTATGAAGGACACATGCTCCACTACGTTC
Wp1uusg2Huv9airH.I	1.36203	2.57047	6.93747	3.50608	0.00419125	0.569818	-2.08708	Muc1	Muc1	ILMN_1231229	17829	mucin 1, transmembrane	NM_013605	GGCTCCGTGGTGGTAGAATCGACTGTGGTTTTCCGGGAGGGTACTTTTAG
ZrsodTHS4SpKCJQIwU	1.36674	2.57887	5.49319	2.88788	0.0133487	0.586142	-2.84547	Atf3	Atf3	ILMN_2619408	11910	activating transcription factor 3	NM_007498	GGTGTAGGACTCCATACTCAGTGACAGGGCAGGAAGAGCCAAAGATAACC
l8VM5UT8t389cvriAU	1.37007	2.58484	6.16966	2.41797	0.0320127	0.602853	-3.43164	Runx1t1	Runx1t1	ILMN_2662450	12395	runt-related transcription factor 1; translocated to, 1 (cyclin D-related)	NM_009822	TTACCCATATGCCCACATTTAGTCTCTTTATTCCTAGTTGGTGAGAAACC
oT_u5FSFX4h4_7BX8Q	1.37349	2.59097	10.7563	2.19123	0.0484061	0.606422	-3.70961	Peg3	Peg3	ILMN_1245246	18616	paternally expressed 3	NM_008817	CATTTGGTGTGCACCCAGACCCCTTGAGACTGATTGTGTAACCCTTTACA
oJBeAGHphTSLmm3PdU	1.39013	2.62102	5.08464	2.96828	0.0114797	0.586041	-2.74526	Tmem25	Tmem25	ILMN_2789294	71687	transmembrane protein 25	NM_027865	AGCAACCTGAAAACGACTGGCGACCATCAGAGTGCGGCGTCTATTCTCCC
B7SH1eq3ktyBEQB2Sk	1.39042	2.62155	6.61165	2.41008	0.0324809	0.602853	-3.4414	Vgf	Vgf	ILMN_2925923	381677	VGF nerve growth factor inducible	NM_001039385	TGTCAGACTTCCCTGGGGTCTGCAGTCTAGAACACACAAAACTCGCAGGC
N5UgvxLngnoeXBF4R0	1.39345	2.62707	8.57922	2.78454	0.0162	0.586142	-2.97457	LOC100045343	NA	ILMN_2674281	NA	NA	XR_031575	TGCCCAGAAGTTTACAGTGCTGAAGCTGGACTGCCTAACACCTGACACTC
cfrI99dL5WJej08t6w	1.40024	2.63946	8.86169	3.79058	0.00247325	0.569818	-1.75229	1110059G02Rik	NA	ILMN_2473692	NA	NA	NA	CTTGGTAGATTCTTCCTCAGTTGCCCGAGCCTGGATTCATTAGTCTGGTA
ELE6K9d6rV6J5UmKoU	1.40497	2.64812	6.11186	4.00925	0.00165646	0.569818	-1.50319	Ehmt2	Ehmt2	ILMN_2615204	110147	euchromatic histone lysine N-methyltransferase 2	NM_145830	AGTACATGGAGGTTCCTCTGGGGTCCCTGGAGCTGCCCAGCGAGGGGACC
ZunRB8Av_C314UXVYc	1.41384	2.66445	6.00192	5.45739	0.000134346	0.400467	-0.0656315	Eya1	Eya1	ILMN_2430513	14048	eyes absent 1 homolog (Drosophila)	NM_010164	GTGGCTCACAACTTAAAAGTTTTGAAGTCTTCCTGACCACCTCCCCGACT
lLGLn6SI2mClVheCDo	1.41418	2.66509	4.80523	3.28655	0.0063175	0.573605	-2.35246	E030030I06Rik	NA	ILMN_2650420	NA	NA	XM_286230	AGTACGAGTGCTTGGCAGAGATCGGCGAAGGCCCCCGACCTGAAGAATGG
oLS.8F7w14v6jP1e7k	1.4175	2.67123	6.52696	2.78475	0.0161937	0.586142	-2.9743	Ercc8	Ercc8	ILMN_2600315	71991	excision repaiross-complementing rodent repair deficiency, complementation group 8	NM_028042	AGTCAGTTTTTAACCTGTTAATCCTGAGTTTGGGATATTTCCCTGTGTGC
6l236h4o53Xv559DUU	1.43331	2.70065	6.0025	2.5776	0.0238302	0.590901	-3.23318	Lyzl4	Lyzl4	ILMN_1232761	69032	lysozyme-like 4	NM_026915	GCCTCGTCTTGGGACTGAGGATGCTCTCCTGTTTGCTGCTTCAATCCACC
6g9DFcddJt16g8bK10	1.45341	2.73855	6.89946	2.70421	0.0188247	0.586142	-3.07502	Ssbp2	Ssbp2	ILMN_2693461	66970	single-stranded DNA binding protein 2	NM_024186	GAATTCAATACCCTACTCCTCAGCGTCTCCTGGGAATTACGTAGGTCCTC
oB_eP_657uhQ4ns9VE	1.46871	2.76774	6.55195	2.46696	0.0292487	0.602853	-3.3709	9030024J15Rik	NA	ILMN_1241496	NA	NA	NA	AACTTGCTGATTTTGTGGTGCTGTGTGGACCAATGAGCTGTATTCCCCAC
fh36aNrUurIq.jQSJc	1.47136	2.77282	12.3991	3.80509	0.00240802	0.569818	-1.73554	Id1	Id1	ILMN_2672190	15901	inhibitor of DNA binding 1	NM_010495	GACTCTTGGCGGATCGGTCCAGTGGGTAGAGGGTTTGATCAACAGAGCCT
BpSKxygrEpqL2GKGRc	1.47508	2.77998	9.1563	2.26992	0.0419736	0.604173	-3.61384	1190002F15Rik	NA	ILMN_2427096	NA	NA	NA	GGCCAGAGGTACTAGGAAGGTACAGGCGGGAGTTCGACGAGGACGCACCT
6f0sTS1CnRTrurnq7U	1.52186	2.87162	6.5449	2.63701	0.0213378	0.588122	-3.15901	Agpat9	Agpat9	ILMN_1241390	231510	1-acylglycerol-3-phosphate O-acyltransferase 9	NM_172715	CTTTCAGTACATCAGTCCAAGGCTCACCATGGTGTGGGTGCTGGGTGTCC
fYLwBUU15Z0IIeFrGo	1.52299	2.87385	5.43444	2.24302	0.0440752	0.604173	-3.64667	Htr1d	Htr1d	ILMN_2752064	15552	5-hydroxytryptamine (serotonin) receptor 1D	NM_008309	CGAAGTTAAAACCCACCATCCTGCCGCTCAAGAAGACTGACCGGTACGGG
im3wR5xHrrK3TtBXkg	1.52656	2.88098	7.17731	4.10018	0.00140407	0.569818	-1.4019	Mrc1	Mrc1	ILMN_1239430	17533	mannose receptor, C type 1	NM_008625	GCGTCTTAACACTGCTACACTGGTGGTAGGTCTCATGTCAACCCTGCAGA
Ntf3QiSQIOuSn91FS0	1.52657	2.88101	5.73854	3.12702	0.00852136	0.581527	-2.5484	Nxf7	Nxf7	ILMN_2629335	170722	nuclear RNA export factor 7	NM_130888	GTCCTTTCTCAAGAGCAGCAAAGAATGGTGCAGGCTTTCTCCACCCAGTC
3heXyCKguTRuqeeL9o	1.54577	2.91959	7.67989	2.74111	0.0175708	0.586142	-3.02887	Gm525	Gm525	ILMN_3059859	217071	predicted gene 525	NM_001033266	GACCTGCCTTAGAAGAGGGAAGTGCATCACGTGGGGCTGCTGAGTTTCGG
Np4473mB5RY8SIEHdU	1.54704	2.92217	9.4222	3.04792	0.00988562	0.584796	-2.6463	Rhox9	Rhox9	ILMN_1234077	104384	reproductive homeobox 9	NM_023894	GGCTGATGATGTTCTGCGAACTGCCACCGATTACAGAGAACAACTCTCCC
o3NHdUUd8XrR5aR6Do	1.55146	2.93113	6.61592	2.49299	0.0278757	0.601655	-3.33856	5530400B01Rik	NA	ILMN_2416218	NA	NA	NA	TCTATCACTCTCCCACCACTCTTACCTGGTCACTGCCGGCACTGGAATGG
Te7MDHuTuRk939eri4	1.55898	2.94646	7.29622	3.78017	0.0025212	0.569818	-1.76435	Rshl3	NA	ILMN_1241366	NA	NA	XM_137041	CTGTGTATAAATACTGTGCATGTGCACGCATTCTCTTTCCTGGGTGAGTG
oV7Kd3eLz3e3UUorjQ	1.57254	2.97428	7.77591	2.27184	0.0418272	0.604173	-3.61149	Emid2	Col26a1	ILMN_1247358	140709	collagen, type XXVI, alpha 1	NM_024474	CCCTGTAGGCTCTCTCTGAGTTATTCTCTGTCTCCACCAGGAGGTGATCA
oWJXZSQ0_ztLTv_77A	1.58418	2.99837	6.88643	3.10807	0.00882986	0.581527	-2.57181	Atp12a	Atp12a	ILMN_1228582	192113	ATPase, H+/K+ transporting, nongastric, alpha polypeptide	NM_138652	CCGAGCCCTCGCCAGCAATCATTGTATGTCAGTCATGTTTTGTGTTGTAA
BjJ4nR4VP1FQo5OS7k	1.62413	3.08257	8.80996	2.4642	0.0293983	0.602853	-3.37433	Col4a2	Col4a2	ILMN_2822579	12827	collagen, type IV, alpha 2	NM_009932	GATAGCTGAGCTCACTGACCCATTTCCACCCAAGGATGCATGCAGTGTGC
9ULN7BX4lXISz5Td6U	1.6461	3.12986	7.6389	3.19338	0.0075235	0.581527	-2.46663	Vldlr	Vldlr	ILMN_1218264	22359	very low density lipoprotein receptor	NM_013703	CCAAGTATCTGTAACCCTTGAGCCCCTAGACAGTATTGCCATCTCTGGCC
Ed4n9VeUf_E.R7k.yg	1.67319	3.1892	6.77667	3.82836	0.00230704	0.569818	-1.70872	Insm1	Insm1	ILMN_2859558	53626	insulinoma-associated 1	NM_016889	CTCTGAGCTTTCCCCCTGCCACTTTTGACATTTCACTGTGCATTTTAGGA
Honp6p_rSrigwCiYoM	1.67903	3.20214	8.50402	2.42227	0.0317601	0.602853	-3.42631	Prss8	Prss8	ILMN_2846148	76560	protease, serine 8 (prostasin)	NM_133351	GGAGCTGGCTGGGGCTTGGGTCAGGGTGAGGAATAAAAGGAGCGAGGAAT
iSe0d04LBSVwS9ee_U	1.71829	3.29046	5.3703	3.39241	0.00518201	0.569818	-2.22382	4932442L08Rik	NA	ILMN_1235800	NA	NA	XM_135972	CAGCTGTCACTCTCATGAAGTAACCAGCCCTAACAGTTCCTGCTGTTGCC
rJCFo0KK5761GsNpmA	1.74711	3.35687	9.69314	2.6828	0.019592	0.586681	-3.10178	LOC208080	NA	ILMN_2533444	NA	NA	XM_146931	AGCAAGACCGGATCAAGGAGGTGCTGTTGGTCCACGGTAATCGGCGCGAA
0u4GSYoH0eqJ4O8FHc	1.79374	3.46713	7.28601	2.53929	0.0255859	0.594696	-3.28094	Ube2cbp	Ube2cbp	ILMN_2701304	70348	ubiquitin-conjugating enzyme E2C binding protein	NM_027394	GTGTGAACGCAGCGAGGAACTTCACTGGGGAGCTGAATGTTAACCACTCT
BoLiULTX5yp.97siKg	1.8037	3.49115	9.63324	3.34751	0.00563603	0.569818	-2.27824	Irak3	Irak3	ILMN_1253972	73914	interleukin-1 receptor-associated kinase 3	NM_028679	GGAAGTGAGCCAAGTCATCCTTGCTAGGGCTTTTTCTGTGTAGAGAGGGA
TPOygeiehLgFV6ekdI	1.80422	3.4924	8.03981	2.42951	0.0313398	0.602853	-3.41735	Slc1a4	Slc1a4	ILMN_2888552	55963	solute carrier family 1 (glutamate/neutral amino acid transporter), member 4	NM_018861	ATTATGTAGGAACTGGAGCTGGACAGTGAAACCCCCTGGCTGGCACTCAG
idKlz1NCFE3HFZKpFQ	1.83791	3.57491	7.9745	3.14674	0.0082116	0.581527	-2.52406	Krt7	Krt7	ILMN_2961152	110310	keratin 7	NM_033073	CTCAGGGCCTATTCCATCAAGACCACATCTACTACCCGCAGGGGCACCCA
WsqS3OHeOl_sY38lLU	1.84864	3.60161	9.70208	3.17558	0.00777903	0.581527	-2.48853	BC052688	NA	ILMN_1224278	NA	NA	XM_888474	GTAGGGCAGTCTATGACTCTGATGGCCTTGGTACGATCTTTAGCCAGTCC
6uu6DegXn73EEk6Qcc	1.8745	3.66674	5.17451	3.29535	0.00621419	0.573605	-2.34172	Ctsj	Ctsj	ILMN_1228474	26898	cathepsin J	NM_012007	GTGGTGTGGAATCTGGAACCTGCTTGTTCTACAACAGCATGGCAACTACT
ujhIXSkjbRIkbknHk4	1.88051	3.68204	5.70016	4.269	0.00103543	0.569818	-1.21757	Pparg	Pparg	ILMN_1221060	19016	peroxisome proliferator activated receptor gamma	NM_011146	GATGACAGACCTCAGGCAGATCGTCACAGAGCACGTGCAGCTACTGCATG
uV.X9RGZBfmO4HeIfY	1.91905	3.78173	6.56942	5.51359	0.000122561	0.400467	-0.0174994	Hrk	Hrk	ILMN_1229407	12123	harakiri, BCL2 interacting protein (contains only BH3 domain)	NM_007545	CCCTTTCCTTTCCACACGCGCAACCTTGCGATGTGAACTCTGAGACTTCG
Ni75q5de7mb9rDufu4	1.92753	3.80402	8.39001	3.22382	0.00710595	0.581527	-2.42924	Idb2	Id2	ILMN_1236868	15902	inhibitor of DNA binding 2	AK013239	GAGTGTTGCGGGTGCCTCCTGTGTGCGCGTTTCGGTAATGTGCTTGTGTG
xVIEXQEgeUQdT7dHUk	1.94486	3.85001	8.9755	2.45976	0.0296399	0.602853	-3.37983	Slc11a1	Slc11a1	ILMN_2983516	18173	solute carrier family 11 (proton-coupled divalent metal ion transporters), member 1	NM_013612	CCCAGAACACCTCAAACAGAACTGCCACAACTCCATTGTCTCACTCCAGC
9eeEeC77UrvfsOkyAE	1.97984	3.9445	7.03346	3.84757	0.00222698	0.569818	-1.68665	Thap4	Thap4	ILMN_2773540	67026	THAP domain containing 4	NM_025920	CTGCTGACACTGAAGTGTTGTCCAGGTGTTCTTGTAATGGCATAGAAAAC
WVlnlS7uSByr.AtbK8	2.0528	4.14909	7.81832	2.95119	0.0118538	0.586041	-2.76653	Slc6a9	Slc6a9	ILMN_2667384	14664	solute carrier family 6 (neurotransmitter transporter, glycine), member 9	NM_008135	CCCGCCGCTGCCCAGTGTGTGCAGAACTAGGGTTTTAAAGTCCGTAGGTT
0vpZfYMerjS9Doiegk	2.05628	4.15913	6.28775	4.21544	0.00114007	0.569818	-1.27551	Gm566	NA	ILMN_1257368	NA	NA	XR_005162	GTTGGCCGCCTTCGAATACTGGGTGATCAGTTCAATGGAGAGCTGGAAGC
QdSwJN9Wg1EnCXqyh0	2.0688	4.19538	5.89701	2.59333	0.0231441	0.588162	-3.21356	Prl2c3	Prl2c3	ILMN_2875585	18812	prolactin family 2, subfamily c, member 3	NM_011118	CTCCAGTAAAGCATCTTCCCGGAATCCACAGCTAAGCCTGGGTAGGACTC
TLdyhXp6LKj6_1_k0M	2.1193	4.34483	9.67384	2.74197	0.0175428	0.586142	-3.0278	Sct	Sct	ILMN_2592834	20287	secretin	NM_011328	AGTCTCTAGGACCCTGGCTGGAGTAGGGATTGGTTGTCCTTGGCATCAAT
TQTjqeEjDt.dnorfpQ	2.12587	4.36467	7.96649	2.81224	0.0153815	0.586142	-2.93994	2410088K16Rik	NA	ILMN_2606937	NA	NA	XM_001473750	CAACATGATGGGCTGACAGATAATGTCTTTCTCGCTGGAGGTCTTGGCCA
rCKw1N9Wg1EnCXqyh0	2.22284	4.6681	5.37522	2.68706	0.019437	0.586369	-3.09646	Prl2c4	Prl2c4	ILMN_2996648	26421	prolactin family 2, subfamily c, member 4	NM_011954	AAGAGGTAATCCATCTTCCCGGAATCCACAGCTAAGCCTGGGTAGGACTC
TT.X95ccdFKzvVDHOs	2.59177	6.0284	5.71612	3.23878	0.00690929	0.581527	-2.41089	Serpinb9f	Serpinb9f	ILMN_2493397	20709	serine (or cysteine) peptidase inhibitor, clade B, member 9f	NM_183197	CATTTTCCTTTCTGCCTACTACTCACCAGGTATGTTCCCAATACTATGGT
H4qUS053LPQjJ9cP.Q	2.61561	6.12881	6.43572	4.14738	0.00128906	0.569818	-1.34987	Arrdc3	NA	ILMN_2666279	NA	NA	NM_178917	TGAGGGCCACAGTCATGCTCTAGTATTCAAGATAGCTTCCTAATTTTTCA
9XFG70X5SJcmBBUHkk	2.96686	7.81834	6.84019	4.11898	0.00135705	0.569818	-1.38113	Plac1	Plac1	ILMN_2835771	56096	placental specific protein 1	NM_019538	CCTACCACGTGTTCACCTTGCCAGAGCCTAGCGAACAACCCAACTGCAGC
oFV.4P5HC2Pkev6LVo	3.00536	8.02979	9.32184	3.30446	0.00610913	0.573605	-2.33062	H19	H19	ILMN_2906728	14955	H19, imprinted maternally expressed transcript	NR_001592	ACCCCCTTTTGAATTTGCACTAAGTCGATTGCACTGGTTTGGAGTCCCGG
0QKCe.3QJ1ntR6wyKA	3.02042	8.11405	7.01631	4.96732	0.000304803	0.518277	-0.509407	2310010B21Rik	Fastkd3	ILMN_2696360	69577	FAST kinase domains 3	NM_027123	CAAAGGAAGCTGTTTTCTCAAAGCTCCGCTGTCCACTGGTAATAGAGGAA
HTo3sjR93rdS4oo9PE	3.21234	9.26855	7.20047	7.01628	1.24e-05	0.115765	1.07673	Glrx1	Glrx	ILMN_2776922	93692	glutaredoxin	NM_053108	CATGGATCTGTAGATCACTTCTCTGGTCTCCAGTGAGGAGGATTCATTAC
uhLeS4gdB8rvdqgHUI	4.39463	21.0337	8.13051	5.52557	0.000120193	0.400467	-0.00730995	Cops8	Cops8	ILMN_1218868	108679	COP9 (constitutive photomorphogenic) homolog, subunit 8 (Arabidopsis thaliana)	NM_133805	GACAGTCTGCAGTGAGAACTCAACTTAGGTGTTCTCGGGGAAACTCCAAG

## Sheet: Smad3_KO_ESCs
nuIDs	logFC	Fold Change	AveExpr	t	P.Value	adj.P.Val	B	ILMN_GENE	geneSymbol	PROBE_ID	ENTREZ_GENE_ID	GENE_NAME	ACCESSION	PROBE_SEQUENCE
u_6NJl1L1.UDT15UCc	-3.65158	-12.5671	9.79112	-2.78584	0.0161608	0.789438	-3.04802	Acta2	Acta2	ILMN_2693895	11475	actin, alpha 2, smooth muscle, aorta	NM_007392	TTGTGGATCAGCGCCTCCAGTTCCTTTCCAAATCATTCCTGCCCAAAGCT
rrFKvktykIknzd417U	-3.20533	-9.22359	9.23335	-2.22974	0.0451493	0.789438	-3.68287	LOC381844	NA	ILMN_2539866	NA	NA	XM_355857	GGTACCAGGGTTGCAGTCTAGGCAAGAGCAGCTTATCTCTGATCCTGTCC
3VS007IfVi51hx5Y7U	-3.01843	-8.10288	8.76935	-2.2585	0.042854	0.789438	-3.65049	Zscan4c	Zscan4c	ILMN_3013659	245109	zinc finger and SCAN domain containing 4C	NM_001013765	CCCCAGTCATCATGTAGACTTCCCGAGTGCTCCGACTACTGCCGATGTCC
r4He86cWw7_kLq9vgw	-2.91818	-7.55892	10.2491	-3.45592	0.00460225	0.729992	-2.29544	Spink3	Spink3	ILMN_2708477	20730	serine peptidase inhibitor, Kazal type 3	NM_009258	TGAACTCTGTTATGGCTACCGTAATGTTTGGCAAGTGGGTTCGTTGAATA
r0pd3V6IQQf0knutF0	-2.72345	-6.6045	7.42502	-2.34132	0.0368471	0.789438	-3.55676	Gm428	Gm428	ILMN_2836827	242502	predicted gene 428	NM_001081644	TCAGGCCTCTCTCCCTGGAGACAACAACTTTCAGCAGCTGTGGTCACCTC
ffgl17TrU7dDkKEIJU	-2.51882	-5.73115	7.14926	-2.31248	0.0388417	0.789438	-3.58948	LOC212386	NA	ILMN_2531895	NA	NA	XM_142890	CTTGAAGCCTCCTGTCATGGTCCATGTCTCAATGCAAGGACAAGAAGCCC
W4nXq0ntIlycQvyOtE	-2.39574	-5.26248	7.06465	-4.8625	0.000364736	0.633765	-0.918328	Cphx	Cphx1	ILMN_1218639	105594	cytoplasmic polyadenylated homeobox 1	NM_175342	TGAGCTCCTGGGTCAGCTGTCAGAGCCTAGCTACAAGTTTAGATGGTCAC
6_p3iB6n.V76KK0bSU	-2.2604	-4.79124	6.15044	-2.96341	0.0115852	0.787963	-2.84522	Tmem92	Tmem92	ILMN_2866742	544806	transmembrane protein 92	NM_001034896	TTGGGCTCTGAGAACTGGGCTTTTCCCTGTTGGAGGAGGTCACGTCAGCC
HFu.jakDBKPrenXnk4	-2.20483	-4.61021	8.80375	-3.31183	0.00602534	0.729992	-2.45371	Pga5	Pga5	ILMN_2625262	58803	pepsinogen 5, group I	NM_021453	ACCGTGTTTGATCGGGCAAATAACAGGATTGGTCTGGCTCCTGCTGCATG
xS4qVRJQ9ciFyIVPdw	-2.12986	-4.37674	9.35672	-2.83601	0.0147119	0.789438	-2.99059	LOC100046049	NA	ILMN_1254911	NA	NA	XM_001476363	CAGTGAGGGCCCCACAGCCAATTCCTAGAGACCTAGAGACCCATTCTCTA
BtF7vMrHdpfTTlSUxs	-2.05786	-4.16369	6.62633	-3.10225	0.00892693	0.741636	-2.68794	Gbp2	Gbp2	ILMN_3122961	14469	guanylate binding protein 2	NM_010260	GTCACCTGTGTTATAGGTACTCTCGGCCTTCATCATGCCCAGCCATACGT
i.0idX1T8nz.chJeQ8	-2.01997	-4.05575	9.45159	-4.0251	0.00160932	0.683429	-1.69853	Sox21	Sox21	ILMN_1254295	223227	SRY (sex determining region Y)-box 21	NM_177753	TTTTCAGAGCTCCCTTCCCATTTAGCTTATTTTCTAGACAGCCTGCAATT
rVCIKtZH__2ueAhXMk	-2.01484	-4.04137	9.6343	-2.716	0.0184147	0.789438	-3.12808	Dppa3	Dppa3	ILMN_1225176	73708	developmental pluripotency-associated 3	NM_139218	CCCAAGAGAAGGGTCCGCACTTTGTTGTCGGTGCTGAAAGACCCTATAGC
Hhfno4oQglTes7i91I	-1.95467	-3.87627	12.5676	-3.28641	0.00631922	0.729992	-2.48188	Fbxo15	Fbxo15	ILMN_2987637	50764	F-box protein 15	NM_015798	GACCTTGCTGGATGAGGACAAGAAGCCCATCTGGTATGTGAGTTCTCCAG
NYXXKBVPRXDfb0JlpE	-1.91537	-3.77209	10.2003	-2.52986	0.0260367	0.789438	-3.34158	1700061G19Rik	NA	ILMN_2674544	NA	NA	XM_140052	CGACCTCCTAGGAACCCCATTCACCCTAATCTTCGTTCAAGCGCCGGCAC
xdU5BKvl4n8KC0XhIk	-1.87429	-3.66622	6.91683	-3.36069	0.00549873	0.729992	-2.39977	4930432K21Rik	4930432K21Rik	ILMN_2672745	74666	RIKEN cDNA 4930432K21 gene	NM_029045	CTCCCATGCAACAGGGTTGCCTGAGCTTTAAGGAAGTCACCTGACAGAGC
6bSBNo00p11INldT50	-1.84445	-3.59117	6.35068	-2.6207	0.0219953	0.789438	-3.23743	LOC544808	AA623943	ILMN_1232020	544808	expressed sequence AA623943	XM_618920	CGTCAGAACATCGGATCATCAGGCTCCTCCAGAATCGCCCTCCATTGCTC
KS7riR2h84gopuF6ec	-1.84362	-3.58911	12.3185	-4.35293	0.00089103	0.658438	-1.37844	Fabp3	Fabp3	ILMN_2887630	14077	fatty acid binding protein 3, muscle and heart	NM_010174	CAGTGTGGTGAGCACTCGGACTTATGAGAAGGAGGCGTGACCTGGCTGCT
ucflQByWjQfReTQ5Sg	-1.78583	-3.44817	9.44991	-3.58824	0.00359695	0.729992	-2.15243	Got1l1	Got1l1	ILMN_1246289	76615	glutamic-oxaloacetic transaminase 1-like 1	NM_029674	CTACTTGCCCAAAACTAGCCGGATCAACTTCACCTGCATCAATGCCAGGA
fmlEH6O1RN3gz5ep3k	-1.785	-3.44618	7.84537	-3.51746	0.00410333	0.729992	-2.22864	Cd59a	Cd59a	ILMN_1228942	12509	CD59a antigen	NM_007652	GCGGCCACAACTTGGATGTCCCACATCTCTGAATATTGCCTGGGCTCTGC
opQ44ok6r94WKEuPAU	-1.77758	-3.4285	8.25464	-3.11716	0.00868054	0.738003	-2.67114	9430047F21Rik	Rian	ILMN_1236820	75745	RNA imprinted and accumulated in nucleus	AK034848	GGCCAATGATGAGGAGCATGGGGTTTCTGACCGAGGACAGTGATTAAACC
Kq.oDV_rV_roce4E58	-1.74268	-3.34657	10.639	-3.64113	0.00326053	0.729992	-2.09594	Liph	Liph	ILMN_1217063	239759	lipase, member H	NM_153404	GGGTTTGGAAATCCCTTGGGTCCCTTGGGTGGACTACTGTGAACATGCTT
K2Ke0RAVLhKVDrikCE	-1.73475	-3.32821	5.6104	-2.6539	0.0206767	0.789438	-3.19933	Grm7	Grm7	ILMN_2872782	108073	glutamate receptor, metabotropic 7	NM_177328	TCGAGGCTGTCACACAAACCCAGTGACAGGCCCAATGGTGAGGCAAAGAC
NVirdCBIqcX6oFMCLs	-1.73329	-3.32485	9.89406	-2.24916	0.0435871	0.789438	-3.66102	Ly6g6e	Ly6g6e	ILMN_2991389	70274	lymphocyte antigen 6 complex, locus G6E	NM_027366	CCCGAGGGTCTCAAGAACAGAGGGCTACCTTGGGGAACCATAAAGAGTGT
cJh_0h4_gehbkJPuns	-1.72303	-3.3013	9.10052	-2.39912	0.0331416	0.789438	-3.49102	Tex14	Tex14	ILMN_2620323	83560	testis expressed gene 14	NM_031386	AGCGACTTGTCAGACTGATTGGAACTGGACCGTGCAAGCATTGTGGCTGT
NrVEhhQRIUvlQp0.3s	-1.71168	-3.27542	6.2437	-3.41403	0.00497678	0.729992	-2.3412	Kctd19	Kctd19	ILMN_2639552	279499	potassium channel tetramerisation domain containing 19	NM_177791	GGTCCCACAGACGACCAACACAGACCAGTTGCCCAAGGCTCATTTTCTGT
HfAlIdeGE5SV.UESLs	-1.70376	-3.25748	11.627	-7.25183	8.88072e-06	0.110849	0.671355	Tdrd12	Tdrd12	ILMN_2751804	71981	tudor domain containing 12	NM_028034	CTTAAAGCCAGACTCCTGACGACATGCCAGCCCTTTCCAACACAGAGTGT
Bi0iglELtVKI7oCcQI	-1.70277	-3.25526	6.41696	-2.22099	0.0458707	0.789438	-3.69271	AF067061	AF067061	ILMN_2717345	236546	cDNA sequence AF067061	NM_199060	GAGTCAGAGGAAGCCACAAGTGTCCCCAGGAGATGTGGAAAGCTACAAAG
HZhAZ11mcB7xQV9IAk	-1.6982	-3.24495	6.50696	-3.64447	0.00324041	0.729992	-2.09239	Acoxl	Acoxl	ILMN_1223777	74121	acyl-Coenzyme A oxidase-like	NM_028765	CGCGACAAACGCTCCTCCGCGCTAAACTGTTACCAACCCTTCAGAAAAGC
lUoKaWsn0uyXeQwCJ8	-1.66861	-3.17908	7.88041	-4.75955	0.000435688	0.633765	-1.00757	Serpinf1	Serpinf1	ILMN_2639239	20317	serine (or cysteine) peptidase inhibitor, clade F, member 1	NM_011340	CCAGGAAGGCGGCCGGTAGCTTCAGTGTAGCCTCTGCAATAAAAGAGCTT
lNX0SdC6HRSwIKRoXc	-1.66299	-3.16672	6.87482	-3.02916	0.0102399	0.768662	-2.77056	Ctsw	Ctsw	ILMN_2721399	13041	cathepsin W	NM_009985	ATCCCTTCACAGCTCAAGTGGACTCACCAGTAAAGAAGGCACGGACCTCT
Nat73eeunnt.0up.Hg	-1.63897	-3.11443	9.13773	-3.47715	0.00442353	0.729992	-2.27234	Olfr985	Olfr985	ILMN_3009110	258854	olfactory receptor 985	NM_146855	CGGGTCTGTTCTCTGCTGGTGGCTGCTGTCTTTTCAGTGGGCTTTACTGA
xXpTVdtwUJzkLPXOUg	-1.62903	-3.09305	7.88697	-3.98355	0.00173597	0.683429	-1.7404	Ttn	NA	ILMN_2416670	NA	NA	XM_130312	CCTGGCCATCCCCTCGTCTAACCAAGCTATGCAAGTATTCCTATGCCAGA
ulV4fSAp_k40UXFl04	-1.61234	-3.05748	8.52076	-3.58763	0.00360106	0.729992	-2.15309	Cpne9	Cpne9	ILMN_1255211	211232	copine family member IX	NM_170673	GCCCCCTGACTTCAGAAAGGCTTGGCATGATCACCACCTACCGCCTCATG
xSKUQRMKUSdPVeFRHY	-1.6048	-3.04153	7.18084	-3.85552	0.00219469	0.706002	-1.87119	Ripply1	Ripply1	ILMN_3160638	622473	ripply1 homolog (zebrafish)	NM_001037915	CAGAGGCCACAACACATAAGGCCACAGCTCATTCCCCTGACCCACACTCG
rUoSuIjKhCdKPotfV0	-1.58353	-2.99703	7.28945	-4.98473	0.000295891	0.633765	-0.814819	Optn	Optn	ILMN_2907370	71648	optineurin	NM_181848	CCAGGACAGGTGAGAGATAGGGACAAGCTCAGGATTGGAGTCCTTCCCTC
rVWQlNbfRSrdQcT4eg	-1.57511	-2.97958	7.81488	-2.22516	0.0455254	0.789438	-3.68802	Ela2a	Cela2a	ILMN_2674620	13706	chymotrypsin-like elastase family, member 2A	NM_007919	CCCCCGCAAGCCATCCGTCTTCACCAGGGTCTCCAACTACATTGACTGGA
f.8X2KDuHZ6Veimd4U	-1.5487	-2.92554	10.0656	-2.23285	0.0448958	0.789438	-3.67938	Lefty1	Lefty1	ILMN_1246073	13590	left right determination factor 1	NM_010094	TTTTTACCTTCGAGGAATGTGACTCGCTGGCCCCTGGAGGCGCTCTGACC
oof8dCet.fVS7KkNeU	-1.5474	-2.9229	11.8715	-7.04678	1.18529e-05	0.110849	0.566659	Stmn2	Stmn2	ILMN_1253304	20257	stathmin-like 2	NM_025285	GGACTTTTACTCAAGCTGGTCTTTCTTCCCCAGTGTAGGGCAATCCTGCC
NVwtViinW54gHvi7Eg	-1.53771	-2.90334	10.4747	-3.90351	0.00200966	0.683429	-1.82186	Tcfap2c	Tfap2c	ILMN_2783226	21420	transcription factor AP-2, gamma	NM_009335	CCCTAAGTCCCCGAGGAGGCTCCGTGCTGAGAAACTGTTGAGTGTACAGA
cpfogBJWddLoSSt408	-1.53336	-2.8946	9.17975	-3.91213	0.00197817	0.683429	-1.81304	Si	Pmel	ILMN_2627503	20431	premelanosome protein	NM_021882	GGCCTTGGAGAAAACAGCCCGCTCCTCAGTGGACAGCAGGTCTGATCATT
rJCFo0KK5761GsNpmA	-1.52114	-2.87018	9.69314	-2.33581	0.0372208	0.789438	-3.56302	LOC208080	NA	ILMN_2533444	NA	NA	XM_146931	AGCAAGACCGGATCAAGGAGGTGCTGTTGGTCCACGGTAATCGGCGCGAA
06jqfFxe5_X97NRXuk	-1.51614	-2.86024	6.87704	-2.93928	0.0121219	0.789438	-2.87269	Myl3	Myl3	ILMN_2691780	17897	myosin, light polypeptide 3	NM_010859	TGGGATGGGCTTACCTACCTGTGCTTGCCTTTCTGTATCCACCCTGTGGC
3V0s6UF40qcXS.AUeg	-1.51386	-2.85573	6.25462	-2.30037	0.039709	0.789438	-3.60318	Spic	Spic	ILMN_2854004	20728	Spi-C transcription factor (Spi-1/PU.1 related)	NM_011461	CCCTCAGTATGGCCAACCTGATCAGGGCTACCTCAGTTTAAACCACTGGA
iZ39Xjk8416GXtzdAE	-1.50956	-2.84724	10.3641	-2.64855	0.0208837	0.789438	-3.20547	Dnajc6	Dnajc6	ILMN_1230224	72685	DnaJ (Hsp40) homolog, subfamily C, member 6	NM_198412	CGCTCTTTCCCTGATGCATTATGATCCTGGACGCCTGTCTATCTCAAAAC
W_f6MZUdH_cS05hOzk	-1.49073	-2.81031	9.27577	-2.34274	0.0367517	0.789438	-3.55515	Fgfr2	Fgfr2	ILMN_1225071	14183	fibroblast growth factor receptor 2	NM_201601	TTGCTTTGGATACGCCCACTCACTTTGCTACAGTCATGCGACATGTATGC
NR94HFRXdujLvkKiS4	-1.48948	-2.80787	7.24127	-3.6856	0.00300261	0.729992	-2.04876	Aldh3b1	Aldh3b1	ILMN_2645793	67689	aldehyde dehydrogenase 3 family, member B1	NM_026316	CACTTCTGAACTACCCACCCTCTCGTGGATAGTGTTGCAAGGGAGCAGTG
cS6le9_4LU3U608heU	-1.48485	-2.79888	9.33935	-4.51367	0.000669857	0.633765	-1.22832	Pde1b	Pde1b	ILMN_1224034	18574	phosphodiesterase 1B, Ca2+-calmodulin dependent	NM_008800	CAGTGGGCCCTGTTCTTGTGAAGTCCATCTCCATGGTCATTAGACCTGCC
Zt5J4p_3d9vSF3xe_U	-1.48261	-2.79455	13.1638	-3.26016	0.00663791	0.729992	-2.51105	Gab1	Gab1	ILMN_1222009	14388	growth factor receptor bound protein 2-associated protein 1	NM_021356	GTCTGCAGCTGAGGCTTGTCTCTCTTCGTTCAGACCTCTTACCTGTTGCC
iVHzDntPXmgdVNyIpQ	-1.46954	-2.76933	8.30301	-2.74052	0.0175903	0.789438	-3.09996	Zmat4	Zmat4	ILMN_2736314	320158	zinc finger, matrin type 4	NM_177086	CCCACTTATAATGCTGTCATTCCTGCGGAACTCCCCATCTAGAGAGGCCA
rq5fTVUqLw4SfvRFFw	-1.46445	-2.75957	8.76128	-2.63466	0.021431	0.789438	-3.22141	5330431K02Rik	NA	ILMN_1243921	NA	NA	NM_026606	GGGTGCCTTCATCCCCCAGGGAGTTAATGACAGCTTGTTCACACCACCTA
6jXbjXXbvdTWfSAI5k	-1.46371	-2.75817	5.16118	-2.87876	0.013579	0.789438	-2.94172	Muc3	Muc3	ILMN_2718570	666339	mucin 3, intestinal	XM_001478962	GATCCTCGTGATCCTCCTCGTGTTCTCCATCCGCTTCAGAAAAGATGCGC
NUe55RCtO1Dl1Ol0sk	-1.46151	-2.75397	6.96547	-4.14883	0.00128568	0.683429	-1.57556	BC065085	Fam167a	ILMN_2974737	219148	family with sequence similarity 167, member A	NM_177628	CCACTGTGCTGCCACAAGGTCATGTCCAATGCCTCCATGGCCTCAGTAGC
W7pSXveTLi9ShJyp3E	-1.45689	-2.74516	11.9057	-2.21828	0.0460957	0.789438	-3.69575	Ddx3y	Ddx3y	ILMN_2899599	26900	DEAD (Asp-Glu-Ala-Asp) box polypeptide 3, Y-linked	NM_012008	TGTGGCCAGCCTGTTCTGCATAGTGAGTTCCAGGACAGCTAGGGCTCTAC
i5633PgVSNF8RfXqXg	-1.45398	-2.73963	6.1611	-2.32005	0.0383079	0.789438	-3.58089	Krt1-12	Krt12	ILMN_2687011	268482	keratin 12	NM_010661	TGCTGGTCTTCTATTGAACCCCAGATCACCTTACACCTTCCTGGGCCTGA
udDrktKbjeleUee3NE	-1.45063	-2.73327	6.57536	-3.92304	0.00193903	0.683429	-1.80189	4931440B09Rik	Prss41	ILMN_2650180	71003	protease, serine 41	NM_027644	CTCAATGGTGCAGTCAGGCGTGATCTGGCCCTGCCACTGCTGTCTATCAC
QVCgpun91s.feg2l6M	-1.45005	-2.73217	10.074	-2.38285	0.0341466	0.789438	-3.50954	1700029P11Rik	1700029P11Rik	ILMN_3046125	66346	RIKEN cDNA 1700029P11 gene	NM_025503	CCCAAGGAAGGCGTGGCTTTCTCCGTATTTCTTCTGGAATCGGCCTGGAT
f.j.uwK6QESRX6XV7k	-1.44592	-2.72437	8.89373	-2.26969	0.0419911	0.789438	-3.63787	Cdyl2	Cdyl2	ILMN_2728967	75796	chromodomain protein, Y chromosome-like 2	NM_029441	TTTGATTTTGTGTAAAGGTGGCAAACACAGCACCCTTGGCCTCCCTGTGC
cr6eCKeO7p7rFTv84A	-1.44369	-2.72016	8.73821	-2.54168	0.0254726	0.789438	-3.32804	Oas1g	Oas1g	ILMN_1253808	23960	2'-5' oligoadenylate synthetase 1G	NM_011852	GGTTGGCTGAAGAGGCTGATGTGTGGCTGTGGTACCCATGTTTTATGAAA
xVUlePnnpKUsvAnF7M	-1.43368	-2.70135	8.54886	-2.55117	0.0250286	0.789438	-3.31717	Adap1	Adap1	ILMN_1224713	231821	ArfGAP with dual PH domains 1	NM_172723	CCCCCAGCCCTGATTGCTGCTGGCAGGCCAGTAGTTAAAGCTACCTGTAT
cXooGfo56IZXv7IJTU	-1.43296	-2.69999	6.60507	-3.93054	0.00191257	0.683429	-1.79423	Pla1a	Pla1a	ILMN_2722024	85031	phospholipase A1 member A	NM_134102	CCTGGAGGAACGCTTGGATGCTGGAGACGCCCTGTTTGTAGAAGCCATCC
BiA6K_r5Vz3iLdNX04	-1.42614	-2.68727	6.36843	-2.51847	0.0265922	0.789438	-3.35464	Zscan5b	Zscan5b	ILMN_2519822	170734	zinc finger and SCAN domain containing 5B	NM_133204	GAGAAATGGAGGTTGGGTTGCCCCTATTCTGAGAGTCTCATCCCTTCATG
llIxys4c6fUbuVBeCI	-1.42129	-2.67826	8.01562	-3.03135	0.0101978	0.768662	-2.76807	Slc12a8	Slc12a8	ILMN_2721789	171286	solute carrier family 12 (potassium/chloride transporters), member 8	NM_001083902	GCCAGATACTAGGTATGACTATGGCTTCCACGTGTGCCCAACCTGAAGAG
QfkhXr1ZXujd0kceO4	-1.42128	-2.67822	8.87148	-2.42053	0.0318621	0.789438	-3.46661	1700019H03Rik	NA	ILMN_2466052	NA	NA	NA	CTTGCAGACCCTGGTTCCCGCCCTGTGGATCTCTCAGCACTACTGATGTG
QUpFXsfs7ogv0H7tyk	-1.41827	-2.67265	9.15597	-2.20738	0.0470144	0.789438	-3.70799	Dmrtc1c	NA	ILMN_2677947	NA	NA	XM_904802	CCAGGCACCCCTGTACTTGTATGTGGAGAAGTTTCAACTTGTGTCTAGGC
cXhGc7A7T0F3TeitFU	-1.4134	-2.66365	7.9144	-2.17994	0.0494018	0.789438	-3.73873	1110006E14Rik	NA	ILMN_1258966	NA	NA	NA	CCTGACACGCTATGTAAATGTCATTCAACCTCTCATCTGGAGGTCACCCC
ivv05ARb7BQCfeR.n0	-1.40686	-2.65159	10.2838	-2.21113	0.0466967	0.789438	-3.70379	Spp1	Spp1	ILMN_2690603	20750	secreted phosphoprotein 1	NM_009263	GTTGTTTCATGCAAACACCGTTGTAACCAAAAGCTTCTGCACTTTGCTTC
EFEaNHikeOylXeQYfU	-1.38992	-2.62064	4.86207	-3.97047	0.00177791	0.683429	-1.75364	Tnc	Tnc	ILMN_2463180	21923	tenascin C	NM_011607	ACCACACGGATCACTGAGGCACTGATGTAGGCCCCTCTGCAACGACTTCC
oLnt7igKgL.rp2nnVc	-1.38243	-2.60707	8.23118	-2.89539	0.0131622	0.789438	-2.92273	4930424G05Rik	Patl2	ILMN_2646179	67578	protein associated with topoisomerase II homolog 2 (yeast)	NM_026251	AGTGCTGTCTGTGAGGAAAGGGAAAGTTTTGGTGGCTCGGCTGCTCCCCT
BLOko_SO4SSpftoiGU	-1.3737	-2.59135	8.49961	-2.97994	0.0112312	0.778464	-2.82642	Aim2	Aim2	ILMN_3009792	383619	absent in melanoma 2	NM_001013779	AGTATGGCAGGATTGCAGATGTGACAGCAGGGCCTTGTCGGAGAGACGCC
oVWa0Tur4KY006ES.4	-1.36277	-2.57178	9.49728	-2.2191	0.0460278	0.789438	-3.69483	Immp2l	Immp2l	ILMN_1242333	93757	IMP2 inner mitochondrial membrane peptidase-like (S. cerevisiae)	NM_053122	CCCCCGCGGTCACATGTGGGTTGAAGGCGATCATCATGGACACAGTTTTG
6oqevtfju63kyTqAR4	-1.36108	-2.56878	10.5173	-2.46001	0.0296263	0.789438	-3.42152	Tens1	NA	ILMN_2491469	NA	NA	XM_109868	GGAGGGCTGGTTGTCCTTGATGTGTGGTCTGCATAGCATGGGAAACACTG
iHuTRwpXtX16qWeTQw	-1.34886	-2.54711	9.25548	-3.46499	0.00452499	0.729992	-2.28556	Mef2b	Mef2b	ILMN_3111575	17259	myocyte enhancer factor 2B	NM_001045484	ACTGTGCATCACTAAGGCCCTGTCCCTTCCTGGGGGCCGCTGCATCAATA
0Uvo6Tz_6nT7utMJH4	-1.33851	-2.52889	6.61609	-3.17589	0.00777443	0.73114	-2.60515	Trim36	Trim36	ILMN_2857947	28105	tripartite motif-containing 36	NM_178872	CCAGTTGGATGGCATTATTTGTGGGCTCATTGTGTGGTCATAAGCACTTG
3h7B7ovOR6F6en1cuo	-1.33764	-2.52738	7.60144	-4.92812	0.000325912	0.633765	-0.862433	2010204K13Rik	NA	ILMN_2522062	NA	NA	NM_023450	GACTGTAACTGTGGAGTTATGCACTGGACCTGGCTGGCTTCCCTAGTGGG
9NIhXkTSI16_OfFEOU	-1.33594	-2.52441	5.85723	-3.56654	0.00374503	0.729992	-2.17572	LOC381524	NA	ILMN_2536748	NA	NA	XM_358609	ATCAGAGACCCTGCACATCAGAGATCCTGGTTGATGCTTACCACAATGCC
QCinoIqamSLXMieuE8	-1.32863	-2.51164	7.19126	-3.75077	0.00266174	0.729992	-1.98013	ENPP3	Enpp3	ILMN_1229710	209558	ectonucleotide pyrophosphatase/phosphodiesterase 3	AK089553	AAGGAGGCTGGAAGAGGGCGGGCGCAGAGTCCTATAGAGCTGGTGACATT
Hg.3.j_oj70SgstdV0	-1.3247	-2.5048	7.94558	-2.82054	0.0151442	0.789438	-3.00828	LOC100045780	NA	ILMN_2772155	NA	NA	XM_001475019	GAATTTTCTTTTGATTTGGGAGATTGTTCACAGGAAGTAGTCCTCCCCTC
uqSiaConUG33U7_FIc	-1.3186	-2.49425	11.9404	-2.84739	0.0144013	0.789438	-2.97756	Mylpf	Mylpf	ILMN_2977331	17907	myosin light chain, phosphorylatable, fast skeletal muscle	NM_016754	GGGCAGGAGCGGAAGGGAGCTCCAACGTCTTCTCCATGTTTGACCAGACT
3eKCLdRTLVQqeL3Ul4	-1.31611	-2.48994	8.45233	-2.19934	0.0477021	0.789438	-3.717	Inpp5d	Inpp5d	ILMN_2959191	16331	inositol polyphosphate-5-phosphatase D	NM_010566	CTGAGGAAGAGTCTCCACCATAGTCCCCAAGGGCTGAGTTCTCCAGCCTG
fp_.xR4udnUBfoT7d8	-1.3158	-2.48941	6.91655	-2.77241	0.0165722	0.789438	-3.06341	4930539E08Rik	4930539E08Rik	ILMN_1238069	207819	RIKEN cDNA 4930539E08 gene	NM_172450	GGCTTGTTTTACCACTGAGTGCTCGCTCCAAACCTTGGACATTGTCTCTT
xXYd.Zw6Qn_qZIe4q4	-1.31051	-2.48029	7.63599	-2.71328	0.0185085	0.789438	-3.1312	Ahnak2	Ahnak2	ILMN_3161105	100041194	AHNAK nucleoprotein 2	NM_001033476	CCTCGACTCTTTCGCTAATGGCAAGCTTTGGGGCGCAGACTGTGAGGGTG
ukIcqRBd1dXycnkh0k	-1.30617	-2.47285	6.92858	-2.23508	0.0447148	0.789438	-3.67687	Gnat1	Gnat1	ILMN_2765547	14685	guanine nucleotide binding protein, alpha transducing 1	NM_008140	GCAAGACTAGGGCACAACCTCTCCCTCCCTTAGCTAGCTGCAGACTCAGC
HaAIBUiX6gOujXHQVQ	-1.27303	-2.41669	7.74773	-2.64611	0.0209792	0.789438	-3.20828	AA467197	AA467197	ILMN_3160750	433470	expressed sequence AA467197	NM_001004174	CGGAAAAGAAACCCAGAGCCTTGGGAAATGGTGGATCCTACTCAACCCCA
rC11ARC0j9LIVJIXhE	-1.27238	-2.4156	8.03003	-4.25807	0.00105594	0.683429	-1.46915	Zfp819	Zfp819	ILMN_2619689	74400	zinc finger protein 819	NM_028913	AAGTCCTCCAAACACAAGTCAGATTTCAGTAGACCCAGCAGACCTGACAC
un_7h9JpTfq.URBdV4	-1.27138	-2.41392	7.60575	-3.80194	0.00242203	0.719075	-1.9267	Rapsn	Rapsn	ILMN_2723095	19400	receptor-associated protein of the synapse	NM_009023	GCTTTGTGTGACTTCAGCGGCCATCTTGGGTTTCCACACAACCTCCCCTG
fUte9zt1w4FHqBy6l0	-1.26843	-2.40899	7.55833	-2.94166	0.0120678	0.789438	-2.86997	4930519F16Rik	NA	ILMN_1255197	NA	NA	XM_486739	CCAGTCCTGTTCTATGTCTCCTAATGAACCACTGGGAACTAGTGGGCCTC
i2pVIdsAhln_NHt1JU	-1.26398	-2.40158	5.74271	-3.19514	0.00749869	0.729992	-2.58359	6430411K18Rik	6430411K18Rik	ILMN_2966602	76880	RIKEN cDNA 6430411K18 gen	NR_002848	TCGGGCCCCAGACTCGTAAAAGACGCCGCTTTGATCACTGTCTCCAGCCC
QfeSfiReo49HtTuLnk	-1.25763	-2.39103	7.02353	-2.25864	0.042843	0.789438	-3.65033	Pdzk1	Pdzk1	ILMN_2924754	59020	PDZ domain containing 1	NM_021517	CTTCTGCAGCTTGAGCACCTGGGATGATTCACTGTCCATGTGAGTGCTGC
0XVPp6HWuOESm4fkQM	-1.25454	-2.38591	8.09213	-2.18777	0.0487088	0.789438	-3.72996	Ms4a10	Ms4a10	ILMN_2617256	69826	membrane-spanning 4-domains, subfamily A, member 10	NM_023529	CCTCCCATTGGCTGGACTCCGGTGATGACACAGGCGTGACTTGCACAAAT
KmKXa9eKMQjFPiNHqE	-1.22958	-2.34499	9.28679	-2.8942	0.0131914	0.789438	-2.92408	Slc27a2	Slc27a2	ILMN_2648445	26458	solute carrier family 27 (fatty acid transporter), member 2	NM_011978	GCGAGGCCTCGGTTCCTGAGGATACAAGATACCATTGAGATCACTGGGAC
xd_ui4F5EeD1Uuzu.U	-1.22046	-2.33021	7.95474	-2.25469	0.0431515	0.789438	-3.65479	3100002J23Rik	NA	ILMN_2635708	NA	NA	XM_001002726	CTCTTGGTGGAGTGAACCTGCACACTGAATTCCCCAGTGTATGTGTTTCC
Nu55frXSLCScJVP690	-1.21433	-2.32034	10.8852	-3.19252	0.00753564	0.729992	-2.58653	Gstm2	Gstm2	ILMN_2624854	14863	glutathione S-transferase, mu 2	NM_008183	GTGTGCTGCCTTGGTCCTCAGAGTAAGCAGCTAAGCCCCATTTGGTTCTC
Nv3gki6OgXqC4n3dSU	-1.20782	-2.30988	8.68912	-2.32908	0.0376814	0.789438	-3.57066	Trps1	Trps1	ILMN_1226073	83925	trichorhinophalangeal syndrome I (human)	AK036590	GTTTCTGAAGCAGAGTGGATGGAACCTGGGAAGTGAGCTTCTCTCCAGCC
Ni5W4uLi53QrJ96SxI	-1.19621	-2.29136	6.83668	-3.20464	0.00736626	0.729992	-2.57297	3010031K01Rik	NA	ILMN_2522460	NA	NA	NA	GAGTGCCCGTGAGTGAGTGAGTGCTCTCAAGGTAGCTTCTGGCAGTACAG
QSe4reLjeTrHpSXHQo	-1.19558	-2.29036	7.59644	-2.80241	0.0156671	0.789438	-3.02903	Mtl5	Mtl5	ILMN_2602024	17771	metallothionein-like 5, testis-specific (tesmin)	NM_001039657	CAGCTGTGAGGTCTGAGTGATCTGCATGGTACTGGCCAGCCTACTCAAGG
Kyl6fee.Wgu9.7P8Z4	-1.18701	-2.2768	7.11625	-3.35381	0.00556994	0.729992	-2.40734	AI593442	AI593442	ILMN_2654624	330941	expressed sequence AI593442	NM_177907	TAGGCCTGGCTTCTGCTGTTTCCGGAAGTGTTCTTTTGTATTTTACGCTG
6TcTfNRTXGjV9JR6WU	-1.18679	-2.27646	6.70642	-3.02618	0.0102974	0.768662	-2.77394	Olfr986	Olfr986	ILMN_2891121	258608	olfactory receptor 986	NM_146615	CATCTACATCTTATCCACCATCCTACGGATCCCTTCAGCCACTGGCCGCC
rrGU1QBO47u5CCemSk	-1.18451	-2.27286	7.47674	-2.43076	0.0312677	0.789438	-3.45493	C430014G13Rik	Sash1	ILMN_1214706	70097	SAM and SH3 domain containing 1	AK049453	GGTACGCCATCCCAAAACATGTGATGTGTGTGCAAGAAGCTGGCGCAGGC
BEopfq4XnrMizns9.c	-1.18309	-2.27062	8.24661	-2.83096	0.0148515	0.789438	-2.99636	Eps8l2	Eps8l2	ILMN_2821263	98845	EPS8-like 2	NM_133191	ACAGGAGGCCTTGGGTGACCTGCTGGTATAGAGTATGCTGTATTCTTTCT
rlSF5.SnfJ5d6A5xEI	-1.17965	-2.26522	7.01196	-2.98474	0.0111305	0.776811	-2.82097	C330020F18Rik	Prss41	ILMN_1244203	71003	protease, serine 41	AK049297	GCCCAGACCTGCTTTCAGGCTCTTAGCTGCCTCTGGAAATGCTACACAAG
96PfS5d_3150lLFB7I	-1.17431	-2.25685	7.91477	-2.21778	0.046138	0.789438	-3.69632	Wdr20b	Wdr20rt	ILMN_1235032	70948	WD repeat domain 20, retrogene	NM_027614	TGGATTCTTCAGTGCCTCTTGTCTTCCTGCTCAGCCAGTACCAACTGTAG
B1xB93iU9TZRZfUZeU	-1.16618	-2.24417	7.31557	-3.94737	0.00185458	0.683429	-1.77709	D8Ertd82e	D8Ertd82e	ILMN_2731237	244418	DNA segment, Chr 8, ERATO Doi 82, expressed	NM_172911	TCCTACAACTTCTCTGAGCCATTCCATCGCCACCGCCTTCCACGCCTGCC
95wh_Q8qjfe0nXnrEk	-1.16609	-2.24402	6.68934	-2.44108	0.0306788	0.789438	-3.44315	Tcstv3	Tcstv3	ILMN_2637059	236219	2-cell-stage, variable group, member 3	NM_153523	TGCTAAGACTTGCAATTAGGGGATCTTCTGTCAGCTCCTGCTGGTACAGC
cnG9SQdi.QqRw.XWec	-1.16494	-2.24223	6.37838	-3.19402	0.00751446	0.729992	-2.58485	A930023F12Rik	NA	ILMN_1249274	NA	NA	AK044567	GCTACGTTCCAGCAACTCGAGTTTCAAGGGCACTAATTTCCTCCGCTGCT
EMIBm6gq5_VujlIo4k	-1.16167	-2.23717	8.84839	-2.76265	0.0168774	0.789438	-3.07459	Slc25a12	Slc25a12	ILMN_2972855	78830	solute carrier family 25 (mitochondrial carrier, Aralar), member 12	NM_172436	ATAAGAAACGCGTGGGAAGGGTGCTTGCCCGTGGATGCCAGAGGATGAGC
67aRS6kp353kjwRkt0	-1.16084	-2.23588	7.97134	-3.70986	0.00287079	0.729992	-2.02314	Tmem40	Tmem40	ILMN_2756632	94346	transmembrane protein 40	NM_144805	TGTCGGCACCAGTGGGCAGGCTCTTGCTCTGCAGATTAACACGCAGTCTC
fDttBXTdR54gcKVZ6Y	-1.15639	-2.22899	7.3259	-3.80238	0.00242006	0.719075	-1.92624	Plekha4	Plekha4	ILMN_3102085	69217	pleckstrin homology domain containing, family A (phosphoinositide binding specific) member 4	NM_148927	AATGTCGTCAACCCTCATCTCCACTGCTGAGAACTAAGGCCCCGCTGGCG
Np4473mB5RY8SIEHdU	-1.15096	-2.22061	9.4222	-2.26757	0.0421529	0.789438	-3.64025	Rhox9	Rhox9	ILMN_1234077	104384	reproductive homeobox 9	NM_023894	GGCTGATGATGTTCTGCGAACTGCCACCGATTACAGAGAACAACTCTCCC
TlxKkelesT93hP34pc	-1.15054	-2.21997	8.22093	-2.57896	0.02377	0.789438	-3.2853	Cdh3	Cdh3	ILMN_3156246	12560	cadherin 3	NM_001037809	GCCTACAGGGCACTGGCCCTGGTACATTTCTCTGACATTTCTTGAGGCCT
HtDqnXnjniUD31F7nk	-1.14463	-2.21089	7.52484	-2.57534	0.0239303	0.789438	-3.28945	LOC382163	NA	ILMN_1237356	NA	NA	XM_356263	GTCAATGGGGCTCCTGCTGATGCTGAGCCAAATTCTTCCACCTGTGCTGC
TdZ1rvh747P4z3nzdU	-1.13995	-2.20374	11.2612	-2.33486	0.0372849	0.789438	-3.56409	LOC100044968	NA	ILMN_1234929	NA	NA	XM_001473421	CTCCGCTCCGGTGTTGACTGTTGATGTATTTGATATTCTGCTTATCTCCC
Zl_IX6ee7cLoekiHuk	-1.1335	-2.19391	7.39042	-3.61482	0.00342365	0.729992	-2.12399	Parp14	Parp14	ILMN_2825803	547253	poly (ADP-ribose) polymerase family, member 14	NM_001039530	GCCTTGAGACCTTGGCTGCTGTGTCTAAGTGGACTGGCAGAGACTGTGGC
6o9X.eJjoXF9CVH9SY	-1.13194	-2.19154	7.08069	-3.43402	0.00479432	0.729992	-2.31933	4930550C14Rik	4930550C14Rik	ILMN_1250814	75311	RIKEN cDNA 4930550C14 gene	NM_029247	GGATTCCCTTTTCTGAGCGATGGACCTACCTTCAAGCCCACTTTCCAGCG
K6Jfm7_SdSJp5Hg79Y	-1.13093	-2.19001	9.47565	-2.80171	0.0156878	0.789438	-3.02984	Rage	Mok	ILMN_2755243	26448	MOK protein kinase	NM_011973	TGGAGCCTTGCGTGTTTGCAGCTCCAGAGCGGCTGCACTGAATGTTTCCG
ZjpNUI_zSEjV1qHxRk	-1.12873	-2.18666	9.64243	-2.1794	0.0494497	0.789438	-3.73933	Psma8	NA	ILMN_1234190	NA	NA	XM_357002	GATGGCATCCCAAGATTGTATCAGACAGATCCCTCCGGGACTTACCACGC
EeM9QOO7Omq6nwrLpc	-1.12686	-2.18382	9.30504	-2.3849	0.0340187	0.789438	-3.50721	Lima1	Lima1	ILMN_2669189	65970	LIM domain and actin binding 1	NM_023063	CTGATATTCCAAATGATGTGTATGGCGGGGTGGGCTTAAGGTAGTGGCCT
KrVfkBIec.PoXyhIlo	-1.11654	-2.16827	11.9732	-3.26652	0.00655924	0.729992	-2.50397	Klf2	Klf2	ILMN_2604029	16598	Kruppel-like factor 2 (lung)	NM_008452	GGTCCCCTTGCAAACAGACTGCTATTTATTGGACCTTAGGACAGAGCCGG
0xBVEh5iHgWWcQlAj8	-1.11441	-2.16507	7.48707	-2.92894	0.0123594	0.789438	-2.88447	En1	En1	ILMN_2776047	13798	engrailed 1	NM_010133	TACAACCCCACAGACTGCGAGACTGAACCGCCGCTACAAGCCAAAGATTT
93pej4XdfQ4XhxT4V4	-1.11075	-2.15957	6.59862	-2.72593	0.0180764	0.789438	-3.11669	Lrrc51	NA	ILMN_1258770	NA	NA	XM_890234	TCTGGCCTGGATTGACCTCTCCTTCAATGACCTGACTACCATTGACCCTG
QleVat13qeCzwwCUzg	-1.11013	-2.15865	6.82514	-2.6128	0.0223212	0.789438	-3.2465	1520401A03Rik	1520401A03Rik	ILMN_1245875	320309	RIKEN cDNA 1520401A03 gene	NM_177132	GCCCTGCCCCGGGTCTCCTCTGGGCTGAAGTATTAATAAAAGCCATATGA
Kke1cVtIdeSOG88MAk	-1.10198	-2.14649	9.93082	-2.39566	0.033353	0.789438	-3.49496	Ggnbp1	Ggnbp1	ILMN_2721198	70772	gametogenetin binding protein 1	NM_027544	GCACTGTCCCTACCCGTCAGACTCCTGCAGATGACGTTATTAATAAAAGC
Hk4VTp3QFNFFCB3qJU	-1.09323	-2.13352	8.09636	-2.78586	0.0161602	0.789438	-3.04799	Hspb8	Hspb8	ILMN_2944366	80888	heat shock protein 8	NM_030704	GCATGACCCCATGGCTCTCAAACCATCACCACCAAGAACTCTGGGAGCCC
Wp5UgFt66fX8u7bA3U	-1.08015	-2.11426	7.21396	-2.59761	0.0229606	0.789438	-3.26392	Sgk2	Sgk2	ILMN_2827080	27219	serum/glucocorticoid regulated kinase 2	NM_013731	GGCTGCCCAGAAACCGTCTGGTGGCTTCCTTTAGTGTGTCGTAAATCTCC
i3cZ4kCVF.hVJ4d3Xo	-1.07698	-2.10962	8.93221	-2.74961	0.0172938	0.789438	-3.08954	Pipox	Pipox	ILMN_2689581	19193	pipecolic acid oxidase	NM_008952	TCTCTACGCTGAGCAAAGCCCACCTTTGACCCCAGCTGACTCTCTCCTGG
HuJ1Ifs.XfGvuTmv4s	-1.07228	-2.10275	10.5432	-3.61282	0.00343643	0.729992	-2.12613	2310079N02Rik	Ntpcr	ILMN_2635801	66566	nucleoside-triphosphatase, cancer-related	NM_025636	GTGAGCTCCAGACTTGTATTTCCTCTTACGGTTGTGCATGCGGTTTGAGT
ZnP1Usk_1qKF4HYBek	-1.06913	-2.09817	8.76335	-2.517	0.0266643	0.789438	-3.35632	Mia1	Mia	ILMN_2880657	12587	melanoma inhibitory activity	NM_019394	GCTATTTCCCCAGTAGCATTGTCCGGGAGGACCTGAACTCGAAACCTGGC
xeHeOXoVUK4CKglN3k	-1.06672	-2.09466	9.48711	-3.23753	0.00692549	0.729992	-2.53624	Slc28a1	Slc28a1	ILMN_3161390	434203	solute carrier family 28 (sodium-coupled nucleoside transporter), member 1	NM_001004184	CTGACTCTGATGCCTGGACCCCCAAGGTGAAAGAGGGAAGCCATCTCTGC
6Uq7r41xh1W519SQHc	-1.05704	-2.08066	6.18954	-4.11911	0.00135672	0.683429	-1.60486	Adap2	Adap2	ILMN_2589256	216991	ArfGAP with dual PH domains 2	NM_172133	CCAGGGTGTGGTTGATCCTACGACTCCCCGTGCTCCTTCCAGCAAACTCT
ZgcdSoWSAeQqAR15XY	-1.05269	-2.0744	8.53681	-3.14792	0.00819352	0.737722	-2.63654	C330024D21Rik	NA	ILMN_1228708	NA	NA	XM_001477456	GAACTACTCCAGGGACCGCAGAAACTGCAAGGGAAACACTCCTGCCCTCG
uZRbqu4.Ovewgi8Uc4	-1.05259	-2.07425	8.76351	-2.19825	0.0477961	0.789438	-3.71823	D14Ertd668e	Phf11d	ILMN_2684848	219132	PHD finger protein 11D	NM_199015	CGCCACCGTGGGGTGTGATTTATGGTTCTGTAAGAAGAGTTACCACTATG
K4nufQluBf5FU71SFI	-1.0513	-2.07239	7.81536	-2.95521	0.0117648	0.789438	-2.85455	Dtna	Dtna	ILMN_2724339	13527	dystrobrevin alpha	NM_207650	TGAGCTGTGCTTCAAGCCGTGAACCTTTGCACCCCATGTTCCCAGACCAG
ZdXheUtf7Rp3vTkx_A	-1.04719	-2.0665	9.79272	-4.99733	0.00028961	0.633765	-0.804295	Ulk1	Ulk1	ILMN_2506115	22241	unc-51 like kinase 1	NM_009469	CTCCCTGACCTGCCAGTCCTTTGTCACGGCTCTGTTCATGCATACTTGAA
6tT.tJqB6OCHn56NPk	-1.04686	-2.06602	8.4526	-2.94106	0.0120815	0.789438	-2.87066	Rnf125	Rnf125	ILMN_1232600	67664	ring finger protein 125	NM_026301	GTCCATTTTGTCAGCGGGAACTGGATGAAGACTGCTTGCTGGATCATTGC
led1.cgkoT.p1_nnF0	-1.03716	-2.05219	8.31991	-2.58212	0.023631	0.789438	-3.28168	9830143E02Rik	Schip1	ILMN_1219232	30953	schwannomin interacting protein 1	AK036626	CTGCTCTCCTTTCTAGAAGCAGGACATTTTGGCTCCTTGGCTGCTACCTC
0OWJ66_GJUONVOSLOg	-1.03298	-2.04624	7.45789	-2.47605	0.0287618	0.789438	-3.40318	AU015836	NA	ILMN_2540556	NA	NA	XR_035182	ATGCCGAGCTGGTGGTTGACGAGCCCAATGATCCCCATGCAGAGTATGGA
Eh6wioudehXnbuX.3E	-1.0306	-2.04287	8.38497	-2.32287	0.0381116	0.789438	-3.5777	Rnf135	Rnf135	ILMN_2820379	71956	ring finger protein 135	NM_028019	GACTGGTAAGAGGGAGTGCTCCTGGACCCTGCTCGTGTGCCTTTTTCTAC
9kqCAcXuoe6ZG.qN3k	-1.02376	-2.03321	9.62101	-2.46689	0.0292524	0.789438	-3.41365	LOC384382	NA	ILMN_1255679	NA	NA	XM_357613	GCAGGGAAGAAACTACCTGTGGGACTGTGGCGCACGTTTGGGATCTCTGC
lnX2Xn55uIeLB5yNfo	-1.01829	-2.02552	13.2507	-2.26208	0.0425758	0.789438	-3.64645	ENSMUSG00000074075	Gm10621	ILMN_1242047	100038635	predicted gene 10621	XM_001475386	GCTCCTTCGCCTGCTTGCTGCGTGAGACTGAGTAACTGCTAGATCCTTGG
TetXvQxHfTgfeeXqfY	-1.01138	-2.01584	13.7554	-4.66679	0.000511976	0.633765	-1.08958	Ifitm1	Ifitm1	ILMN_1217180	68713	interferon induced transmembrane protein 1	NM_026820	CTGGTCCCTGTTCAATACACTCTTCATGAACTTCTGCTGCCTGGGCTTCG
xuyJlv4OeUKtXs3D1U	-1.00597	-2.00829	6.35231	-2.59733	0.0229726	0.789438	-3.26424	D14Ertd171e	Erc2	ILMN_1244989	238988	ELKS/RAB6-interacting/CAST family member 2	NM_177814	GTGTAGAGCGCCGTTTGAATGCTGCCAAGGGTCCCTGTATCTAATTCCCC
NpAFoB154LKUiH_u.s	-1.00513	-2.00713	6.64769	-3.23031	0.00701989	0.729992	-2.54429	1700023D19Rik	NA	ILMN_2733128	NA	NA	XM_917226	GGCAAAACCGGAAACTCCTGCTGAAGTAGGCCAGAGACTTTGGTGTTTGT
Tl6un.UdnetJpPtxNQ	-1.00428	-2.00594	9.58543	-3.55625	0.00381738	0.729992	-2.18678	Emp3	Emp3	ILMN_2984744	13732	epithelial membrane protein 3	NM_010129	GCCTGGGTGGCTTTTCCACTCGCTCTGGTCAGCGGCATTGTCTACATCCA
ZuhCW9Ld3uXy.VzUSY	-0.999061	-1.9987	5.38475	-2.29529	0.0400783	0.789438	-3.60893	Gpr114	Gpr114	ILMN_2856926	382045	G protein-coupled receptor 114	NM_001033468	GTGGACAAGCCGTTCAGTCTCTCTGTGCCTTAGTTTCCCTATCCACAGCG
9V973iRPcJCzf6kj3U	-0.997659	-1.99676	6.59339	-2.75822	0.0170176	0.789438	-3.07966	Hsf2bp	NA	ILMN_2768077	NA	NA	XM_484622	CCCTTCTGTTCTGAGCACATTCTAAGCAAGTATCTTTGGGCAGATTCTCC
NogWn.2r_.13glyV74	-0.993418	-1.9909	12.9059	-4.36228	0.000876289	0.658438	-1.36958	Hmgb2l1	Hmgxb4	ILMN_1238509	70823	HMG box domain containing 4	NM_178017	GGAGAACCGGCTTTTTCGGGTTTGTTTTCCTCTGAAGCCTAGCCCTGTTG
HR.jvSAfRXvfIXtdwY	-0.989069	-1.9849	5.81664	-3.07907	0.00932403	0.74754	-2.7141	Crct1	Crct1	ILMN_2681913	74175	cysteine-rich C-terminal 1	NM_028798	CACTTTGATGTTCAGAAACTTCACCCTGTTCTTAGACCTGTCCTCTAACG
xB1CbiNuhZCxJN5CJo	-0.988687	-1.98438	6.29288	-2.42706	0.0314814	0.789438	-3.45915	Mobp	Mobp	ILMN_3097381	17433	myelin-associated oligodendrocytic basic protein	NM_001039365	AACTCCAAGCGTGAGATCGTGGACCGCAAGTACAGCATCTGCAAGAGCGG
Bbp4sy8e5X_A6XK.co	-0.985827	-1.98045	9.19906	-2.33331	0.0373911	0.789438	-3.56586	Acss1	Acss1	ILMN_2628174	68738	acyl-CoA synthetase short-chain family member 1	NM_080575	CGTGGCTGAGTATAGTTACTGTGCCCTTTGAAATGGCCTAGGTTTCTAGG
xguPU5Pc0jRRIcKeh4	-0.984806	-1.97905	6.84054	-3.03465	0.0101349	0.768662	-2.76434	A330049H05Rik	Kcnq1ot1	ILMN_2574839	63830	KCNQ1 overlapping transcript 1	AK039482	GAAGTGATTCCATGCATTCTATCAGATCACCACAGACTAAGGCTGGACTG
HLpQftao7LOPea0iCg	-0.983242	-1.9769	7.15836	-3.16361	0.00795574	0.737722	-2.61893	6.03e+24	NA	ILMN_1252149	NA	NA	NA	AGTGGCCAACTTGTCCGGGGATGTAGTATGATTCTGCGGTCAGAGAAGGA
KW.U9_vV3ntTqx_9n0	-0.977034	-1.96841	5.40933	-3.1461	0.00822152	0.737722	-2.63858	Dgkg	Dgkg	ILMN_1237518	110197	diacylglycerol kinase, gamma	NM_138650	CCGTTTCCATTCTTGGTTCCCTCTGCTGTCCATGGGTACTTGTTCGCTTC
ffRHwyKPWH1rXgufRU	-0.970109	-1.95899	12.8206	-4.52491	0.000656703	0.633765	-1.218	Ifitm3	Ifitm3	ILMN_2658501	66141	interferon induced transmembrane protein 3	NM_025378	CTTCACACTTAATAGAGGATTCCGACTTCCGGTCCTGAAGTGCTTCACCC
ZVS7fxxu1QmoNwi6DU	-0.969653	-1.95837	8.89559	-2.79913	0.0157636	0.789438	-3.03279	C77370	C77370	ILMN_1218340	245555	expressed sequence C77370	NM_001077354	CCCCAGTGTCTTTACTACGTGTCCCAAGCGGGAATCTAAGAGTGGAATCC
uXFUkjXd6zgmC58ujg	-0.962732	-1.949	8.7224	-2.64294	0.0211032	0.789438	-3.21191	Raet1c	Raet1c	ILMN_1239542	19370	retinoic acid early transcript gamma	NM_009018	CCTACCCCAGCAGATCCTCTCTGGTATGAAGCGAAGTGCTTAGTGGATGA
cJaPlZ5f_RFS56.CA0	-0.953623	-1.93673	9.54907	-3.87827	0.0021049	0.690701	-1.84776	Lonrf1	Lonrf1	ILMN_1250309	244421	LON peptidase N-terminal domain and ring finger 1	NM_001081150	AGCCGGATTGCCCGCTGCCTTTTGCACACCCAGTGCTGGTTTAAGAAATC
HlhOzoDkcTO1dudEik	-0.947614	-1.92868	6.26044	-2.36778	0.0351042	0.789438	-3.5267	C330016F22Rik	Kdm3a	ILMN_2556191	104263	lysine (K)-specific demethylase 3A	AK049243	GCCGACATGTATGGAAATGCACTACATATGTCCCTCGTGCTCACAGAGGC
BfkjXHikJKBenIQoTE	-0.947241	-1.92818	6.03664	-2.59995	0.0228609	0.789438	-3.26123	4930528F23Rik	NA	ILMN_1217280	NA	NA	XM_128478	CTTGCAGATCCTACTGAGGCAAGCAGGAACCTGGCTAGACAAGGACATAC
NrRJV.Muizeld2ORMo	-0.945551	-1.92592	6.36218	-2.51214	0.0269055	0.789438	-3.36189	Olfml1	Olfml1	ILMN_1219253	244198	olfactomedin-like 1	NM_172907	GGTCACAGCCCCTTTATAGTGGAGTATCTGGCCCTCTCGATGCACATAGG
36IJxIEaq_eOjFS5p4	-0.941522	-1.92055	9.80909	-3.20504	0.00736063	0.729992	-2.57251	Palld	Palld	ILMN_3092653	72333	palladin, cytoskeletal associated protein	NM_001081390	TGGAGAAGCTACAGAACACGGGGGTTGCTGATGGATACCCAGTGCGGCTG
HReePaxZeR.eXiJuns	-0.940145	-1.91872	8.57542	-3.63007	0.00332814	0.729992	-2.10772	Slc9a8	Slc9a8	ILMN_2626535	77031	solute carrier family 9 (sodium/hydrogen exchanger), member 8	NM_148929	CACCTGCTGATTCGGTACCGCCTGCACTTTCTGCCTGAGAGCGTGGCTGT
Z1a9J9PU.oopfaJ7so	-0.934771	-1.91159	6.26568	-2.91256	0.012745	0.789438	-2.90314	Cyp26a1	Cyp26a1	ILMN_2957054	13082	cytochrome P450, family 26, subfamily a, polypeptide 1	NM_007811	TCCCGGTTCAGCTTCATTCCATTTGGAGGAGGCCTTCGGAGCTGTGTAGG
TCnlVH.tX_R.gSK06Y	-0.933628	-1.91007	9.47762	-2.27068	0.0419152	0.789438	-3.63674	Cds1	Cds1	ILMN_2919860	74596	CDP-diacylglycerol synthase 1	NM_173370	AAGGCTGCCCCCACTTTTGTCCCTTTGCACTTTGAACAGAGGTCATGGCG
udX50.lM.I7fLotIlc	-0.931994	-1.90791	7.82465	-3.27071	0.00650786	0.729992	-2.49931	Spnb2	Sptbn1	ILMN_2689307	20742	spectrin beta, non-erythrocytic 1	NM_009260	CTCCCTTGCTCATTTGCCATATTTAGATGTCTTAGTGGAGTCAGAGCCCT
loIUiL5dhvvRcDW6ak	-0.930918	-1.90649	8.81607	-2.55154	0.025011	0.789438	-3.31674	0610031G08Rik	NA	ILMN_2444799	NA	NA	NA	GGAAGACCAGAGAGTTGCCTCGACGTTGTTCACCTAAATCCGTGGCGGGC
BlHZR14VcH3j94f6IM	-0.929438	-1.90453	9.05693	-2.78469	0.0161956	0.789438	-3.04933	Rps6kl1	Rps6kl1	ILMN_2649333	238323	ribosomal protein S6 kinase-like 1	NM_146244	GCCACTCGCCACTCCTGACCCCTAACTTCTGATTTCTGACTTTGGAGAAT
EBRt5SoqNCUivQ_6NU	-0.926231	-1.90031	10.9877	-2.97359	0.0113659	0.778713	-2.83364	Glipr2	Glipr2	ILMN_3053593	384009	GLI pathogenesis-related 2	NM_027450	AACCACGTCTGCCAGGGAGGGATCAAGCCAGAGGTTCAATTGTGGATCCC
lU9Op_sl960XS17p3w	-0.925871	-1.89983	6.13556	-2.70579	0.0187692	0.789438	-3.13979	Wnt5a	Wnt5a	ILMN_2511913	22418	wingless-type MMTV integration site family, member 5A	NM_009524	CCATTCATGGGCTTGGTAGCCTTCTGGTCACCTCAGTCCTGTGGCTCTTA
u7J6CGqXpyoajiKe7Q	-0.924269	-1.89772	6.8262	-2.78457	0.0161994	0.789438	-3.04948	Meg3	Meg3	ILMN_1227149	17263	maternally expressed 3	NR_003633	TGTAGCTGGAAGACGGGGCCTGGCTAGGGACGGGATGAGAGGCTGTGTCA
BJL13eLe54KJpdq730	-0.924188	-1.89762	10.9832	-3.59233	0.00356972	0.729992	-2.14805	1110002N22Rik	Tefm	ILMN_2938179	68550	transcription elongation factor, mitochondrial	NM_183275	AGCAGTTCCTCTCTGAGTCTGTGCTGAAGGAGCGGCCTCGGGTGTTCTTC
0KzuzFlRXJPF3iQGgE	-0.921136	-1.89361	5.83716	-2.84408	0.0144909	0.789438	-2.98135	Anxa8	Anxa8	ILMN_2724558	11752	annexin A8	NM_013473	AGGTATGTGTATACCGCCCACCCTAGCATTACCTCTGAGCAAACGGAAAC
6Wl71_rtIX17gCO6AQ	-0.917674	-1.88907	7.11463	-2.50201	0.0274144	0.789438	-3.37348	Apob48r	Apobr	ILMN_2888834	171504	apolipoprotein B receptor	NM_138310	CCGGCCTGTTCCTTGGGTGTCAGACCTTCCTGTGAAAAGATGTGGAAACA
iX8Xv6j_EIbUp0u7p4	-0.915145	-1.88576	7.29659	-2.88823	0.01334	0.789438	-2.9309	2900055J20Rik	NA	ILMN_2473521	NA	NA	NA	CCTTTACCTGTTTGGGATTTGACAAGACGTCCAGGCTCAGTGTGTGGCTG
WZ31VFlufqDK.5QwG4	-0.911609	-1.88114	5.98333	-2.76312	0.0168627	0.789438	-3.07406	Slc4a1	Slc4a1	ILMN_1227675	20533	solute carrier family 4 (anion exchanger), member 1	NM_011403	CGCTCTTCCCCCACCGCCGTGCTTGGGAATAGGTTTTGCCAATAAACGTG
3kKheruheR5tt7zTkQ	-0.91035	-1.8795	11.2685	-5.52564	0.000120178	0.633765	-0.387908	Ddhd2	NA	ILMN_2672113	NA	NA	XM_356065	GCAAGGGACCTGGGTGTGGACCTGCACTGCGTCGTCTGTTATCATGCACA
KEaXUmJLeoHVogQucg	-0.903887	-1.8711	11.1386	-3.44655	0.00468343	0.729992	-2.30565	Avpi1	Avpi1	ILMN_2755585	69534	arginine vasopressin-induced 1	NM_027106	ACACGGCCTCCAGCGAGCAGTCTGGGAACTCCCGGAGAACAAGTGCTAGA
Qgve7XnuS6_KKvfd74	-0.902135	-1.86883	6.2753	-3.26572	0.00656901	0.729992	-2.50486	Nsf	Nsf	ILMN_1243464	18195	N-ethylmaleimide sensitive fusion protein	AK051430	GAAGTTCTGTGTCCTGCTGTGCAGTGGTTGAGGAGGGTTCTTCTCTGTTG
3Ws.KB5ef9F9hdU_5U	-0.895651	-1.86045	8.74592	-2.69787	0.0190488	0.789438	-3.14888	Irak2	Irak2	ILMN_2937735	108960	interleukin-1 receptor-associated kinase 2	NM_172161	CCGGTATTTAGGAACTGCCTGCTTTTCACCTTCGACCTCCCATTGTGCCC
36UvNE2.skOzjoobUo	-0.895181	-1.85984	8.28364	-2.39528	0.0333761	0.789438	-3.49539	Raet1b	Raet1b	ILMN_1245816	19369	retinoic acid early transcript beta	NM_009017	TGGCCAGTTATCACATCGTTTGTAGCAATGTATGATGGAGGACGTCCAGG
u4aZQe0VDvbXwi.71U	-0.893358	-1.85749	12.298	-2.47536	0.0287989	0.789438	-3.40398	2410116G06Rik	Gtsf1l	ILMN_2980015	68236	gametocyte specific factor 1-like	NM_026630	TGACGGCGCCAACTGTCACCCAATGTTCGTCCTTAAGAGTTTTGTTCCCC
Bq6CgX30fDrrp9_aYg	-0.891446	-1.85503	8.37629	-2.81816	0.015212	0.789438	-3.01101	Casz1	Casz1	ILMN_2665095	69743	castor zinc finger 1	NM_027195	GGGTGGAAGGAACCTTCTTCACTTAATGGTGGTGGCTTCTTGCGGCGAGA
NpHR6L4H6.yoSSkSsI	-0.891257	-1.85479	6.45977	-3.92151	0.00194446	0.683429	-1.80344	Hars	Hars	ILMN_1251489	15115	histidyl-tRNA synthetase	AK077437	GGCACTCACTGGAGTTGAACTTGGTTTTAGGGACAGCAGGCACAGGTAAG
ciNGxz17.QEbr6uu0o	-0.889805	-1.85293	7.73839	-2.46438	0.0293886	0.789438	-3.41653	D030041G16Rik	NA	ILMN_2578056	NA	NA	AK083530	GAGATCACGTACTATTCCTGTTTTCAAACACGTGGTTGGGTGGTGTCAGG
lnpISq79K_1QoJIdRE	-0.889781	-1.85289	7.8929	-2.93101	0.0123113	0.789438	-2.8821	2010005J08Rik	Urgcp	ILMN_1226228	72046	upregulator of cell proliferation	NM_178623	GCTGGCAGACAGGGGTGTTTCAGGTTGTCCCAAGGAAGCAGACTCCACAC
3YVIgHiW2S0YXUx3uM	-0.888334	-1.85104	8.56516	-2.59908	0.022898	0.789438	-3.26223	LOC100045877	NA	ILMN_2642969	NA	NA	XR_032069	CGACCCAGAGAAACTGAGCCGTCGCAGTCACGACCTCCATACTCTGTGAT
6ogGevnogToaJffrno	-0.886691	-1.84893	7.79159	-2.51337	0.026844	0.789438	-3.36047	Copz2	Copz2	ILMN_2647028	56358	coatomer protein complex, subunit zeta 2	NM_019877	GGAGAAACGCTGGTTGCTGGAGAACATGGACGGAGCCTTCTTGGTGCTGG
0AfpSk3qC5KHd4gunU	-0.886516	-1.84871	6.01359	-2.21288	0.046549	0.789438	-3.70182	Zfhx1a	Zeb1	ILMN_1251561	21417	zinc finger E-box binding homeobox 1	AK014114	AAACTTGGCCAGGCATCTGGGAAGTGCAGGACTCTCTGAGAAGTGGCTCC
3p.Kd5FfTe4p6jyr1w	-0.880101	-1.8405	8.13232	-2.2607	0.0426831	0.789438	-3.64801	Glb1	Glb1	ILMN_2556758	12091	galactosidase, beta 1	AK034049	GGCTTTAGGCTCTGCACCCTTCATCTGTGAGGCTGGGATTAGGGTTCCTA
cO4hlpE59R5JX579r0	-0.879461	-1.83969	5.72731	-2.55868	0.0246823	0.789438	-3.30857	Diras2	Diras2	ILMN_2926480	68203	DIRAS family, GTP-binding RAS-like 2	NM_001024474	ATGTGAGACGCCGGCACATGCTTCCACTGCAGCCCTTGCTGTTTCGGTTC
oedJV3Ge6yO7_fUUIk	-0.874009	-1.83275	6.79238	-2.29031	0.0404437	0.789438	-3.61456	Neurl2	Neurl2	ILMN_1256950	415115	neuralized-like 2 (Drosophila)	NM_001082974	CTGCTCAGCCCCTCTACGCTGTGGTAGATGTGTTTGCTTCCACCAAGAGC
Q05sYFURySLU5lpyCE	-0.867246	-1.82418	8.49322	-2.70613	0.0187573	0.789438	-3.1394	1700007E06Rik	NA	ILMN_2444375	NA	NA	XM_908448	TCATGCGTACGAACCCCACACTAGCAGAGTCCATGCGCCGGCTAGAAGAC
3VzdyBUkn5ST75K8w0	-0.865859	-1.82242	6.41009	-2.75653	0.0170717	0.789438	-3.08161	LOC381431	NA	ILMN_2528143	NA	NA	XM_355389	CCCTATCTCTAGAACCCAGCAGCTTGCCAGCATTGTTGCAGGTTATAATC
Ku0qNAd6l17O4JLTQ4	-0.865736	-1.82227	8.61157	-2.99938	0.0108287	0.774649	-2.80434	Arl4a	Arl4a	ILMN_3144984	11861	ADP-ribosylation factor-like 4A	NM_007487	GTGTCAGGGATCAAACTCTGGGCCTCCTGTATGTGAAGCAGTCATCAATG
oLlJN9OrQjCKnjNQrk	-0.864631	-1.82087	8.04812	-3.12331	0.00858081	0.737722	-2.66421	Hsd17b1	Hsd17b1	ILMN_2997763	15485	hydroxysteroid (17-beta) dehydrogenase 1	NM_010475	AGTGCCAGCATCTTCATGGGTCAAGATAAGAGGGCTGATATCCAAGGTGC
f35enflLjgCK564lfU	-0.859611	-1.81455	10.9591	-3.68875	0.00298515	0.729992	-2.04542	Usp28	Usp28	ILMN_2828768	235323	ubiquitin specific peptidase 28	NM_175482	TCTTGCCTGGCTCTTGCCAGTGATGAAAAGAGGTGCTGGTGAGCCCTTCC
HJOed5EoBR11E5K49g	-0.854281	-1.80786	10.3613	-2.25446	0.0431696	0.789438	-3.65505	Dido1	Dido1	ILMN_3016099	23856	death inducer-obliterator 1	NM_011805	AGCATGCTGCTCTGCACAGGAAACCACTCCTCCACATGCAGGTGATTCGA
BVdepxvujjOXCLkjeU	-0.852316	-1.8054	6.96311	-3.49959	0.00424225	0.729992	-2.24798	Fgd4	Fgd4	ILMN_1252036	224014	FYVE, RhoGEF and PH domain containing 4	NM_139232	CCCCTCCTGGGCTACGTTGTGGATGATATGCCTAAGAGTGCAGATCTGCC
9R.Xw1QknUv_4FOWdQ	-0.846557	-1.7982	7.07206	-3.65565	0.00317392	0.729992	-2.0805	Rtl1	Rtl1	ILMN_2438819	353326	retrotransposon-like 1	NM_184109	CACTTTCCTTAATCCCAAGCAGCTCCAGTTTTGTGAACCATGCCGCTCCA
E6StWuWu6e3egfj_dM	-0.846095	-1.79763	8.01654	-2.86347	0.0139738	0.789438	-2.95918	C920007D24Rik	Cds2	ILMN_2572849	110911	CDP-diacylglycerol synthase (phosphatidate cytidylyltransferase) 2	AK050589	TGGCAGGTCCCGGTGCCGGTGTGGCTGTCTCTGGAACTTGATTTGCTCAT
o6fySSV69fVLTHzoI4	-0.845973	-1.79748	8.58185	-2.30744	0.0392003	0.789438	-3.59518	Ephx1	Ephx1	ILMN_2664224	13849	epoxide hydrolase 1, microsomal	NM_010145	TGGCTTTAGCAGCAGCCCTGGTTCCTTCCCAGTCATACTTATGGAAGATG
WHTVHjZr17bnh7pzp4	-0.843748	-1.79471	8.51132	-3.00454	0.0107243	0.774649	-2.79848	Ramp3	Ramp3	ILMN_2749052	56089	receptor (calcitonin) activity modifying protein 3	NM_019511	ACTCATCCCACTGATCGCGGTTCCTGTCGTGCTGACTGTGGCTATGGCTG
9tVJfe9LqcOixAal.s	-0.83995	-1.78999	6.53115	-2.26519	0.0423359	0.789438	-3.64294	Lpxn	Lpxn	ILMN_1230587	107321	leupaxin	NM_134152	GTCCCCAGCCTTCTGTTCAGTGGGCTAATGGAGTACAAACGGGCCTTTGT
Nb96i6Dn_Tm_sY4QeY	-0.839457	-1.78938	8.8379	-2.51151	0.0269368	0.789438	-3.36261	Rnf165	NA	ILMN_2590554	NA	NA	XM_001481319	CGTTTCTGGGAGTGGAATGCTTTGCATGCGTTGGTACGATGACAACTGCG
cknuq.9Y35yVkpN_E0	-0.838548	-1.78825	9.11518	-4.5216	0.000660544	0.633765	-1.22103	Tle1	Tle1	ILMN_1245089	21885	transducin-like enhancer of split 1, homolog of Drosophila E(spl)	AK046402	GCAGCTGTGGGGTTTTTCCGATCTTGCTAGCCCGCAGGCATCTTGACATC
Zqtnh_XoJ7hJEdf4Ig	-0.836376	-1.78556	9.54371	-2.64023	0.0212099	0.789438	-3.21501	Osbpl1a	Osbpl1a	ILMN_2577039	64291	oxysterol binding protein-like 1A	NM_207530	GGGGTCGCTGACTTGCCTGGAAGCTGTGACAGCACACTCCTTTGAAGAGA
6tcUSh_XZAEUTi3s0U	-0.835669	-1.78468	6.68907	-3.22786	0.00705229	0.729992	-2.54703	LOC381256	NA	ILMN_2526204	NA	NA	XM_358537	GTCCTACCACAGGACTTGCCTCGCAAAACACCACATGAGTCTGTATCACC
iJLLVJDhUioKFIINeo	-0.832986	-1.78137	5.54657	-2.73902	0.0176395	0.789438	-3.10168	Kng1	Kng1	ILMN_2788221	16644	kininogen 1	NM_023125	AGCAGTAGTCCCAGCAATGACCCAGAGGGAAGGACCAGAAGAATCCTGGG
NUyJKXxN7_J_kad3Xk	-0.831479	-1.77951	9.54312	-4.23606	0.00109856	0.683429	-1.49043	Frap1	Mtor	ILMN_2563765	56717	mechanistic target of rapamycin (serine/threonine kinase)	AK036004	CCATAGAGCAGGCCTTACATCTGTTTGAGCTTGGCACGGCTCTCTCCTGC
NO59ITeOh_qSeXBWQQ	-0.830272	-1.77802	11.5955	-2.81766	0.0152263	0.789438	-3.01158	Adk	Adk	ILMN_2986899	11534	adenosine kinase	NM_134079	ATGTGCTTCAGACATCTGATGGACTTGGGGCAGCTGCCTAACCCGCAACA
u2ILj4QgW15Ib5pdU4	-0.827885	-1.77508	9.97205	-2.28136	0.0411084	0.789438	-3.62468	Ctsa	Ctsa	ILMN_2669714	19025	cathepsin A	NM_001038492	TCGAGAAGTGATTGACAAGAACCGTCCTGCAGACGTTGCGGCCTCCCATG
QlLA3uKCi1CigFXgtE	-0.820488	-1.766	8.3977	-2.77257	0.0165671	0.789438	-3.06322	Mtap1b	Map1b	ILMN_2737867	17755	microtubule-associated protein 1B	NM_008634	GCCAGTAAATCTGTGAGGAAGGAGTCCAAGGAGGAAACCCCTGAAGTCAC
ZlcaOJFn_skPK.z0Xo	-0.819556	-1.76486	9.22295	-3.94764	0.00185369	0.683429	-1.77682	Ddx26	Map1b	ILMN_2576590	17755	microtubule-associated protein 1B	AK051573	GCCCTACGGATGAGCACCGCTTTGGTAGCAATTAGGTTTTATTCACCTGG
HhJKT1Ls7jpeEr.vSI	-0.816213	-1.76078	9.15359	-2.28243	0.0410283	0.789438	-3.62347	Rad9b	Rad9b	ILMN_1225080	231724	RAD9 homolog B	NM_144912	GACAGCAGGCATTCCAGTGTATGTGATGGCCTGACAGGTTTTGTTCAGAG
iqQKuyhB.Xiv3.UdKk	-0.816163	-1.76072	7.49675	-3.57115	0.00371309	0.729992	-2.17077	D230007L07Rik	Tma16	ILMN_2573998	66282	translation machinery associated 16 homolog (S. cerevisiae)	AK051835	GGGCAAAGGGTGTAGGACAACTTTCCTGAGGTTTCTTTTCCACTCAGGGC
oRI6dtVTQXfQRJfafk	-0.814089	-1.75819	10.528	-2.3635	0.0353807	0.789438	-3.53157	Mvp	Mvp	ILMN_2887065	78388	major vault protein	NM_080638	CACAGATGGCTCGTCCCCCATCAACCTCTTCAACACAGCCTTCGGCTTGC
WrpXlQde.veqOC_eJ4	-0.812736	-1.75654	6.20368	-3.34763	0.00563473	0.729992	-2.41415	C630030D09Rik	Vwf	ILMN_1214322	22371	Von Willebrand factor homolog	AK083237	GGTGGCCCTGCCCAACTCCTGTTTGTTCTGGGGATGAAGTTGCTGAGCTG
Ki1OBfueF0N7mJfMrk	-0.810091	-1.75332	9.10756	-4.30589	0.000969193	0.671399	-1.42323	Hps3	Hps3	ILMN_1229418	12807	Hermansky-Pudlak syndrome 3 homolog (human)	NM_080634	GAGTCCATGAACCTTGTGCTGACCTCAATCTGTGCGAGCCTTATAGGTGC
cU1J1So05X.ek7uzNQ	-0.809857	-1.75304	8.48334	-2.75214	0.0172123	0.789438	-3.08664	Gabpb2	Gabpb2	ILMN_2710380	213054	GA repeat binding protein, beta 2	NM_029885	CCATCCAGCTCCCAGGGATCATGCCCTTTTCTGGCATGTGTGTATATCCA
Qn1H0t0oFJum4KRx58	-0.807611	-1.75031	5.7937	-2.27411	0.0416544	0.789438	-3.63287	2410124H12Rik	NA	ILMN_1247719	NA	NA	XM_001473308	GCTTCCACTTCAGTCTCAGGAACCAGCGTGGCGTGAAGGCACTACTGCTT
Z91ZQ3hu6J9ouu_xic	-0.807185	-1.74979	7.52959	-3.2717	0.00649587	0.729992	-2.49822	Jak3	Jak3	ILMN_1219155	16453	Janus kinase 3	NM_010589	TTCTCCCGCCAATCTGACGTGTGGAGCTTCGGAGTGGTGTTGTACGAGCT
6hVAOyYB_rNKU.TXSE	-0.804556	-1.74661	9.96901	-3.84756	0.00222702	0.706002	-1.87941	4932441K18Rik	Txlng	ILMN_2895908	353170	taxilin gamma	NM_178935	GACCCCAAAATGTAGCGAAACTTGGGTATCAGGCCATTTCATCCTCAGAC
ot3rjXRQzrjHuF9KFU	-0.803757	-1.74564	8.52462	-3.66513	0.00311864	0.729992	-2.07044	C130022E19Rik	5830428H23Rik	ILMN_1258205	414758	RIKEN cDNA 5830428H23 gene	AK047931	GTCTCTGGTGATCCTCACCAATATGGTGATACTGTGACCTTCAGGACCCC
Td.qTfXRLUv0uS94SU	-0.800186	-1.74133	6.8051	-2.55593	0.0248085	0.789438	-3.31172	C130060B01Rik	NA	ILMN_1217147	NA	NA	AK048425	CTCTTTGGGCATCTTCCTCACAGTCCAGTTTCAGTGCAGTTCTGACAGCC
9p3OnpKlGpScH9z9dw	-0.799208	-1.74015	6.35588	-3.14441	0.00824762	0.737722	-2.64048	Noxo1	Noxo1	ILMN_2683856	71893	NADPH oxidase organizer 1	NM_027988	GGCTCTATGGCTGGCAGGGCCACGGGCCAGCTAACTTTCTATTTCCTCTA
iqNNutNlNeGlNm.9tA	-0.798691	-1.73952	9.27681	-2.93493	0.0122212	0.789438	-2.87764	Vti1a	Vti1a	ILMN_2484918	53611	vesicle transport through interaction with t-SNAREs 1A	NM_016862	GGGATCATCGTGGTCATCGCCATCCTGACGGCCATCGCGTTTTTCGTCAA
rmBzLTXR3k54ulSeQc	-0.792144	-1.73165	6.75117	-2.84404	0.014492	0.789438	-2.98139	Calr3	Calr3	ILMN_1232231	73316	calreticulin 3	NM_029782	GCGAACTATAGTCATCCTCACTCTGCATGCTGAGTGGCCCAGCTGCAACT
unCUoolgNYoX0XIIko	-0.79194	-1.7314	6.27984	-2.18113	0.0492959	0.789438	-3.73739	Sfi1	Sfi1	ILMN_1256699	78887	Sfi1 homolog, spindle assembly associated (yeast)	NM_030207	GCTAAGCCAGGAGGAGCCGAAATCCGAGGACCTTCACCTAGAAGAGCAGG
BFYhDvvFu1Ux3dHTvk	-0.790369	-1.72952	12.4708	-2.89301	0.0132209	0.789438	-2.92544	Cxxc6	NA	ILMN_2598232	NA	NA	XM_125673	ACCCGAGACAATGTTGTTACCGTGTCCCCATACTCTCTCACTCATGTTGC
op6Dh5ScSRU9F8FOEM	-0.787391	-1.72595	6.80858	-2.2784	0.0413304	0.789438	-3.62802	Masp2	Masp2	ILMN_1216142	17175	mannan-binding lectin serine peptidase 2	NM_010767	GGCTGGAATGACTGCCAGCTACAGCACCCATTCACCTTAACCATGACAAT
xJ6yK56fULeOlote3c	-0.78567	-1.72389	11.8788	-2.52082	0.0264763	0.789438	-3.35194	Fblim1	Fblim1	ILMN_2837671	74202	filamin binding LIM protein 1	NM_133754	AGCTGGTAGAGGTGCTGGCTTCCAAGTCTGATGGCCGGAGTCCTGTCTCT
K6ZVFXXiOg6HY.iQlM	-0.781729	-1.71919	9.26207	-2.99009	0.0110192	0.775426	-2.81488	Cirbp	Cirbp	ILMN_2761594	12696	cold inducible RNA binding protein	NM_007705	TGGCGCCCCACCCCTCCTGAGATGGAATGGACTCGATTTGAGCAAGCCAT
rmf4oFoA4F57zN7dWU	-0.779426	-1.71645	9.86067	-4.57166	0.000604817	0.633765	-1.17529	1110003P22Rik	Tbc1d10b	ILMN_1213881	68449	TBC1 domain family, member 10b	NM_144522	GCGCTTTGAGGAACCGGAAAATGAACCTGCTGTTATATCTGTCTCCCGCC
9gCuIsKpdB9enC3e1U	-0.778132	-1.71491	9.58663	-2.56188	0.024536	0.789438	-3.30489	Mks1	Mks1	ILMN_1231624	380718	Meckel syndrome, type 1	NM_001039684	GAAAAGGTGAGAGTAAGGGGCCTCAACTTCCTGGCTAAGTCTCTGTCCCC
QpK4aT.SfUuH1ISsik	-0.777799	-1.71451	8.46289	-2.67817	0.0197621	0.789438	-3.17149	A130062D16Rik	Tacc1	ILMN_1215689	320165	transforming, acidic coiled-coil containing protein 1	AK037910	GGCAGGTGACGGCATTTTCAGCTTCCAGTGACTTCCAGACAGGTAGAGGC
NdN3VOtVNLeju3iasQ	-0.777726	-1.71443	7.91681	-2.60083	0.0228233	0.789438	-3.26022	Hmha1	Hmha1	ILMN_2685023	70719	histocompatibility (minor) HA-1	NM_027521	CTCATCTCTCCCATGGTCCCCATCAGTCTGGATGTGTCTGAGCGGGTACA
fOvp76f9F3rXu0eJtA	-0.776888	-1.71343	12.5376	-2.70387	0.0188368	0.789438	-3.142	Arrdc4	Arrdc4	ILMN_2648967	66412	arrestin domain containing 4	NM_001042592	ATGGTTGGCTGTTGGCTTTTCACCTCTGGTCCTGTGTCACTGAGCGTCAA
WNmenlC5Rd5ZYxTlLw	-0.773899	-1.70988	6.81494	-2.31605	0.0385894	0.789438	-3.58543	2610528J11Rik	2610528J11Rik	ILMN_1221084	66451	RIKEN cDNA 2610528J11 gene	NM_025572	ATCGCGCTGGCTGCCAAGTGCCACCTCTGCCGCCGATACCATGCCAGTTA
0d.lZ1CX2U3nzUv2Oo	-0.772749	-1.70852	9.43777	-2.37745	0.0344869	0.789438	-3.51569	Tulp2	Tulp2	ILMN_1256080	56734	tubby-like protein 2	NM_008807	CTCTTTGCCCGCTCCAAGCCTTCGCCATCTGCTTATCCAGTTTCGATGGG
H0SHtKCRG5KXfTeoFI	-0.771149	-1.70663	6.76333	-2.40917	0.0325347	0.789438	-3.47956	1200012P04Rik	Pkp2	ILMN_1245384	67451	plakophilin 2	AK004731	TCACAGACTGTCAGGAAGCACACGTGCAGGCCTCTTCATCTGGGAACCAG
3_ioVMgd2dRFzAkkHk	-0.770215	-1.70552	8.44696	-2.21159	0.0466573	0.789438	-3.70326	9130213B05Rik	Parm1	ILMN_2756704	231440	prostate androgen-regulated mucin-like protein 1	NM_145562	TTGGAGGGACCCATAGAACTCTCGCTCCACACCTATAAAGCAGCAACTGC
Wp.v5.4ISeKan6ddiI	-0.769509	-1.70469	11.2305	-2.57615	0.0238945	0.789438	-3.28853	Cotl1	Cotl1	ILMN_2915232	72042	coactosin-like 1 (Dictyostelium)	NM_028071	GGCTTTGTTTGCTTTTGAAGACAGCTGAGGCGGGCTTGGCTCCTCGAGAG
0iuRyS7VSal8IOWgks	-0.769181	-1.7043	6.42358	-2.61226	0.0223434	0.789438	-3.24711	Aptx	Aptx	ILMN_3037920	66408	aprataxin	NM_025545	GAGGTGCACTAGCAGTGTCCCCAGCGGGCCTTAAGAATGCCGGAAGCAGT
ZRvZ5865JaB01uEl_w	-0.765819	-1.70033	9.44006	-2.50481	0.027273	0.789438	-3.37028	LOC380623	NA	ILMN_1258466	NA	NA	XM_358377	CACGTTCGCTGCTTATGGTGCAGCCGGAACTCATCCGTGACAGCCTTGTA
oyiemve5d54iWIAsdk	-0.762202	-1.69608	8.51512	-2.40701	0.0326643	0.789438	-3.48202	9330175B10Rik	Gm10033	ILMN_2596756	378466	predicted gene 10033	NM_194351	TAGGAGCTGGCGGTTCTGTGCCTCTGCTGAGAGCCGAGAAAAGTACTCGC
0L1IUk7VFyIHV4SXic	-0.761859	-1.69567	6.20155	-2.36666	0.0351763	0.789438	-3.52797	Hmg20a	Hmg20a	ILMN_1235497	66867	high mobility group 20A	AK051678	AGTTCCAGACCAGCATGTCCCACCTAGAGAACTCCCTGACAGCCTGAGCT
ut3rlNTMdenuTqO6u4	-0.760358	-1.69391	11.8579	-2.31646	0.0385603	0.789438	-3.58496	Slc25a20	Slc25a20	ILMN_3138499	57279	solute carrier family 25 (mitochondrial carnitine/acylcarnitine translocase), member 20	NM_020520	GTCTCTGGTGCCATCCATATACTCCTGGCTGTGCATGGGATGTGGGTGTG
ojiDg1XvjWSTp3Aemg	-0.756771	-1.6897	6.989	-2.39688	0.0332781	0.789438	-3.49356	Casc4	Casc4	ILMN_2614203	319996	cancer susceptibility candidate 4	NM_177054	GATGAGAATGAATCCCCTGTTGATCCGCAGCATGGCTCTAAACTGGCGGA
oEVL7tfLBNSkkuUtVk	-0.756119	-1.68894	10.1578	-2.49951	0.0275417	0.789438	-3.37635	Ipmk	Ipmk	ILMN_2938390	69718	inositol polyphosphate multikinase	NM_027184	ACACCCAGTTGTGTCCTTAGTAACATCCAGGCAGCAGTGCCAGTCCCCGC
EGRK6CVesEeTn477tw	-0.751504	-1.68355	7.97614	-4.33789	0.00091528	0.658438	-1.39272	Rims2	Rims2	ILMN_2740869	116838	regulating synaptic membrane exocytosis 2	NM_053271	ACGCACAGGTGGAAGCCCCTGGTAACACTGCATGCTTGATGTTGTGTCTA
cXTfsy9OODuSqF5VJ4	-0.750397	-1.68226	9.39163	-2.99743	0.0108684	0.774649	-2.80655	B3gnt9	B3gnt9	ILMN_2665708	97440	UDP-GlcNAc:betaGal beta-1,3-N-acetylglucosaminyltransferase 9	NM_178879	CCTCATCTTGTATAGTTCATGATGAATGTGCAGGGGACCTGCCCCAGCTG
f_Ss0YZl4fWucUdL0U	-0.749176	-1.68083	8.48799	-2.79324	0.0159385	0.789438	-3.03954	D030074E01Rik	Trappc8	ILMN_3160672	75964	trafficking protein particle complex 8	NM_029491	TTGCAGGTATCACGACGCGCCTGACTTCCGGTGCTACCACTCAGTTCACC
uklSdwqYUZkycf4pdg	-0.748351	-1.67987	6.06596	-2.59856	0.0229201	0.789438	-3.26283	1700016K19Rik	1700016K19Rik	ILMN_1250938	74230	RIKEN cDNA 1700016K19 gene	NM_198637	GCAGCCCAGCTCTAAGGGCGACCACGCGCATAGCTACTTTGAGGCCTCGA
c.364L25jVohUoSYnk	-0.746457	-1.67767	8.80335	-2.315	0.0386628	0.789438	-3.58661	Cdkn2a	Cdkn2a	ILMN_1221177	12578	cyclin-dependent kinase inhibitor 2A	NM_009877	TTTTCTTGGTGAAGTTCGTGCGATCCCGGAGACCCAGGACAGCGAGCTGC
ck6VNfp1OkjAdCitN0	-0.740747	-1.67104	5.27095	-2.44107	0.0306794	0.789438	-3.44316	Cdh15	Cdh15	ILMN_2610645	12555	cadherin 15	NM_007662	GCATGGCCCATCCTTGGCTCCATGGCAGATAAACTCAAGGAGGTCATCTC
60gBJXOEEe6Hrrl6mc	-0.740592	-1.67086	8.16815	-2.68422	0.0195404	0.789438	-3.16455	Sgk3	Sgk3	ILMN_2665359	170755	serum/glucocorticoid regulated kinase 3	NM_177547	TCAGAAAACAGCCCTATGACAACACTGTGGACTGGTGGTGCCTGGGCGCT
31La4UEU6DU9Cn7bXo	-0.739765	-1.6699	7.52737	-2.52749	0.0261514	0.789438	-3.3443	Rprd2	Rprd2	ILMN_3081402	75137	regulation of nuclear pre-mRNA domain containing 2	NM_001081293	TCCAGTCGGTGACCAACACCATGGAATCCATTCAAGGCTTGTCGTCCTGG
EfV77x3_iBXn3J6Fng	-0.737048	-1.66676	7.23865	-2.89975	0.0130549	0.789438	-2.91775	Myak	Hipk1	ILMN_2637032	15257	homeodomain interacting protein kinase 1	AF071071	CTTCCCTGTTGTTACTCTTTGGAGAACCCTGCTTCTAGCTGGACCGCTGA
6RZh8vaLfy90ldX1tc	-0.735641	-1.66514	6.62662	-2.86302	0.0139856	0.789438	-2.95969	1700010A01Rik	NA	ILMN_1240723	NA	NA	NA	CACCGCGACTTAGTTCGGAGTCTTTAGTTCTCAGCCCTCCCTTCCGTCCT
r5eX6zekS32T7SOW8o	-0.735346	-1.6648	6.0023	-2.69074	0.019304	0.789438	-3.15706	A130014O09Rik	Iqgap1	ILMN_2559724	29875	IQ motif containing GTPase activating protein 1	AK037401	TGCCTGCCTTGGTATCTGGCACAGTCTTCGCATTGTCAGATGCCGTTAGG
06PfK40vJ55d1b0teo	-0.730398	-1.6591	7.23647	-3.40461	0.00506518	0.729992	-2.35152	Pde7a	Pde7a	ILMN_2604556	18583	phosphodiesterase 7A	NM_008802	TGGATTCTTAGGTGATCAGTTAGCTGCTGCCTCTCCCGTTCAGTCCTGGG
636iv6IB34rJE5b7v0	-0.730201	-1.65887	9.20893	-2.64988	0.020832	0.789438	-3.20394	LOC100046395	NA	ILMN_2727785	NA	NA	XR_032392	TCTTGGGAGGTTTGGAGAAACTCTTGAGGTAGCACATGCCGTTGTGTTTC
ZvzdfgRKNSdT9HXvlU	-0.730104	-1.65876	7.5288	-2.59111	0.0232395	0.789438	-3.27137	D630036F01Rik	Mipol1	ILMN_1243477	73490	mirror-image polydactyly gene 1 homolog (human)	AK085510	GTTTATCTCCTTGAACACAGGATCCAGCTCCATTTCACTCCTGTTGCCCC
lIW8X6.kui79DFFZJU	-0.729658	-1.65825	10.06	-2.9274	0.012395	0.789438	-2.88622	Chd9	Chd9	ILMN_2697954	109151	chromodomain helicase DNA binding protein 9	NM_177224	AGACCGTTACCTTGGTTTGCAGTGGAGTGTTTCAATACCACCCGCAGCCC
EIJ13CF6CQNieh14Vk	-0.729162	-1.65768	9.07125	-5.12767	0.00023228	0.633765	-0.6971	Dync2li1	Dync2li1	ILMN_3090123	213575	dynein cytoplasmic 2 light intermediate chain 1	NM_172256	AGAAGCTCCTCTAAGACCTGGAAGCAAATCGAGCTGGACTCCTGACCCGC
lt3XqywdIktSKfrX1U	-0.7283	-1.65669	7.86201	-2.40914	0.0325369	0.789438	-3.4796	Prr19	Prr19	ILMN_1216541	623131	proline rich 19	NM_001081294	GTCTCTCCTGGGTAGTAACTCAGAGCAGTCCAGAGGCTTGGTCCTTCCCC
BVt0J19LHxKz_cUR4k	-0.727792	-1.6561	10.0972	-2.74577	0.0174186	0.789438	-3.09395	LOC237877	NA	ILMN_2534259	NA	NA	XM_111221	CCCGTCTCAAGCTCCTTCAGTACTTACAGGTATTTGCTACCACACTGAGC
BgcgJMfXlQEhneK8vo	-0.724113	-1.65188	5.55758	-2.26728	0.0421754	0.789438	-3.64058	Cd1d1	Cd1d1	ILMN_2734212	12479	CD1d1 antigen	NM_007639	GAACTAGAAAGCATACTTCCTGCCCAAACAGACGCTCTGAGGTTAGTTGG
H3oEiPixrKm5u6hiUU	-0.722159	-1.64965	7.5921	-2.2196	0.0459859	0.789438	-3.69427	2210015D19Rik	2210015D19Rik	ILMN_2544510	76508	RIKEN cDNA 2210015D19 gene	AK008730	TCTGGAACAGAGATTGAGTACGGTAGGGCGTGCGTGTGGGACGAGCCACC
04LV0wv0tyU_pFS16I	-0.719198	-1.64627	7.22177	-2.25767	0.0429188	0.789438	-3.65143	5430434G16Rik	NA	ILMN_1258364	NA	NA	NA	TGAAGTCCCTCATAAGTTTCAGTCTAGCCATTGGGCACCCAGTCCTGGAG
ZXNuWk_X3FH6uPORuY	-0.717947	-1.64484	7.08689	-2.80528	0.0155833	0.789438	-3.02575	Ttc9b	Ttc9b	ILMN_1237237	73032	tetratricopeptide repeat domain 9B	NM_028417	CCTATCGTGCCGGCATTGCCTTCTACCACTTGGGTGATTATGCACGTGCG
QVFEuJ3oxVAEXhzQhk	-0.716357	-1.64303	6.10121	-2.26788	0.0421296	0.789438	-3.63991	D430021F02Rik	D130040H23Rik	ILMN_1220981	211135	RIKEN cDNA D130040H23 gene	AK084981	CCCACCACAGTGAGCTCTGGATACCCCAAAACACCTGACTATCAAGACGC
EedflXe4ovGiKn_3cg	-0.715938	-1.64255	9.28141	-3.40492	0.00506218	0.729992	-2.35117	Tnip1	Tnip1	ILMN_2799361	57783	TNFAIP3 interacting protein 1	NM_021327	CTGCTCCTTGCCCCTCTGTGAGGAGTTACGGAGAGGGCTTTGTCTCTAGA
KI5Tu426LkkAuklKls	-0.715069	-1.64156	8.88223	-2.33739	0.0371133	0.789438	-3.56123	Pi4k2b	Pi4k2b	ILMN_3099758	67073	phosphatidylinositol 4-kinase type 2 beta	NM_028744	AGATGCCATGTGTGATCGTGGAGTGCAGCAAAAGTGGCAGCCAGGGCCGT
056UyovF7n0QEbt5Sg	-0.713772	-1.64009	7.46457	-2.89112	0.0132678	0.789438	-2.9276	C530036F05Rik	NA	ILMN_2476373	NA	NA	NA	TGCTGGCCATAGGGAGTTACCTGTGCTTCACAAACACGTGTCTGCCAGGA
HpJd1YhOpJHjIMiD_I	-0.713707	-1.64001	8.11986	-3.31511	0.0059884	0.729992	-2.45007	scl0001534.1_16	Rhot1	ILMN_1220049	59040	ras homolog gene family, member T1	AK041119	GGCAGCCTCTCCCGAGACATGGGCAGCACTGATAGAATAGAGAATTTGAG
6SU1iuJLodU_JcBUKI	-0.712963	-1.63917	10.8091	-2.40446	0.0328178	0.789438	-3.48493	Cyba	Cyba	ILMN_2806700	13057	cytochrome b-245, alpha polypeptide	NM_007806	CAGCCATCCGAGGTGAGCAGTGGACTCCCATTGAGCCTAAACCCAAGGAG
rdIl2E.UUZ2.FJ23d0	-0.71132	-1.6373	8.88171	-3.32672	0.00585969	0.729992	-2.43724	Zfp28	Zfp28	ILMN_2419275	22690	zinc finger protein 28	NM_175247	CTCAGAGCCTCGACATTTCCACCACGCTCGTTTACCAGCTCGTCTCTCTC
3VXqV5frxQoxTJI1EQ	-0.709183	-1.63488	7.28846	-3.68961	0.00298038	0.729992	-2.04451	Fahd2a	Fahd2a	ILMN_2882425	68126	fumarylacetoacetate hydrolase domain containing 2A	NM_029629	CCCCCTGGGCCCTGCCTTGGTTACCAAGGATACCATAGCAGATCCACACA
HXneoUkESvVLfTq27M	-0.708881	-1.63454	7.96104	-2.29439	0.0401447	0.789438	-3.60996	Serping1	Serping1	ILMN_2775421	12258	serine (or cysteine) peptidase inhibitor, clade G, member 1	NM_009776	CCTGCTCTGGGACCAGCAACACAGGTTCCCAGTCTTCATGGGTCGTGTAT
KQhVJdlf_dN5IkK04I	-0.708086	-1.63364	10.9406	-2.32842	0.0377271	0.789438	-3.57141	Taf1d	Taf1d	ILMN_3162771	75316	TATA box binding protein (Tbp)-associated factor, RNA polymerase I, D	NM_029248	CAAGACCCCAGCCTCGCCCTTTTGCTCATCTGCAGAGCAAGGTCATGAAG
ou6nvevvuP7gKRHodg	-0.705223	-1.6304	7.08819	-3.54531	0.00389591	0.729992	-2.19857	9530005P22Rik	Dicer1	ILMN_1221840	192119	dicer 1, ribonuclease type III	AK035253	GTGTGGGCTGTTCTGGTTGTTGTGATTTGTGAAAGGCACACTGGACTCGA
W4kupLj0R7qUmLm.fU	-0.702595	-1.62743	6.15429	-2.67991	0.0196979	0.789438	-3.16949	Tmem116	Tmem116	ILMN_2624031	77462	transmembrane protein 116	NM_029912	TGAGCAGTGGGCAGTGATTCACACTGTGGGCCAGCGAGTGCGTTTCTTCC
0uVBLK_t7KsqLT3o04	-0.702077	-1.62685	7.59048	-2.44826	0.0302756	0.789438	-3.43495	E330027G05Rik	Etl4	ILMN_1244653	208618	enhancer trap locus 4	AK054453	GTGCCCAACAGTAGGTTGGTCTGTAGGGTAGGGAGTCATTCTGGATCATG
iduSyiiQ4gkNa1U100	-0.701987	-1.62674	8.57869	-3.4134	0.00498265	0.729992	-2.34189	Mgmt	Mgmt	ILMN_2876448	17314	O-6-methylguanine-DNA methyltransferase	NM_008598	CTCGTGCAGTAGGAGGAGCAATGAGAAGCAATCCGGTCCCCATCCTCATC
rDu8BKU36JFe9frd7o	-0.699772	-1.62425	6.34431	-2.24805	0.0436745	0.789438	-3.66226	Gng3	Gng3	ILMN_1253137	14704	guanine nucleotide binding protein (G protein), gamma 3	NM_010316	AATGTGTTAAACAGGCCATCTTGGAGCACCCTGTTCCTTGGTCTCTGTGG
Q0X1SUle_CUpItRZ0E	-0.696585	-1.62066	8.63433	-2.28547	0.0408024	0.789438	-3.62004	Adrb3	Adrb3	ILMN_2764057	11556	adrenergic receptor, beta 3	NM_013462	TCACCTTCCCAGCCAGCCCTGTTGAAGCCAGGCAGAGTCCACCGCTCAAC
ZUKq8.AHevVGpYgL_k	-0.696437	-1.6205	7.68815	-2.27926	0.0412664	0.789438	-3.62706	B430110C06Rik	Trps1	ILMN_1230460	83925	trichorhinophalangeal syndrome I (human)	AK046585	CCAAGGGGGTTATTTAAAACTCTGGTTCCCACGGGCCGAGAAAGTTTGGC
KReitR63dPHuEd1JaM	-0.693921	-1.61767	6.54629	-2.50645	0.0271901	0.789438	-3.3684	Senp5	Senp5	ILMN_1259953	320213	SUMO/sentrin specific peptidase 5	NM_177103	CACCTGGAGGTCCACTGGTCTCTCATTACTGTGACACTCTCCAGCCGGAT
Ke9FFT_QfM0UtSScKM	-0.692606	-1.6162	6.85637	-3.78735	0.00248804	0.727129	-1.94189	Mbtps2	Mbtps2	ILMN_2596955	270669	membrane-bound transcription factor peptidase, site 2	NM_172307	CTGTTCACCACCCATTTGCAACTTATATCACCAGTCCAGCAGCTAAGGAT
rW6vNvTlctPQTkUers	-0.691232	-1.61466	9.44061	-3.23185	0.00699975	0.729992	-2.54258	Mapk8	Mapk8	ILMN_2456617	26419	mitogen-activated protein kinase 8	NM_016700	CCGTGGGTTATCGTTCATGCCCTAGTCATTCAACATGCACCACTGGGTGT
3CEerpJMlVOju5taT8	-0.688064	-1.61112	10.5291	-3.53068	0.0040035	0.729992	-2.21435	Amdhd2	Amdhd2	ILMN_2831944	245847	amidohydrolase domain containing 2	NM_172935	AAGACACTGGGTGGCAGCATAGCCCCCATGGATGTGTGCGTCCGGCATTT
WvqizknIahB9Go8keY	-0.686767	-1.60967	6.60139	-2.29369	0.0401955	0.789438	-3.61074	Klhl10	Klhl10	ILMN_2921031	66720	kelch-like 10	NM_025727	GTTGGGGAGTATGCAGCTAGACGGGACAACTTCACGGGATTAGCACTGCG
W5dL1KjpKhJuTNVFsM	-0.682567	-1.60499	8.51983	-2.38828	0.0338084	0.789438	-3.50337	Csf2ra	Csf2ra	ILMN_2866276	12982	colony stimulating factor 2 receptor, alpha, low-affinity (granulocyte-macrophage)	NM_009970	TGCCTCAGTTCCAGGGATGGCAGGGACAGCGTGCATATCCCCACCGTAAT
xhqewFJ45XhS3eKPgY	-0.682051	-1.60442	7.66953	-2.20663	0.047078	0.789438	-3.70883	Mtap7	Map7	ILMN_1231159	17761	microtubule-associated protein 7	AK008018	GACGGGCTGTAAACCAGCTGATGCCCTGACCAGTCTCTGAGGATTGAACG
HSRIlruE4SBXkdLif0	-0.681217	-1.60349	10.7446	-3.44241	0.00471983	0.729992	-2.31018	Rab4a	Rab4a	ILMN_1212902	19341	RAB4A, member RAS oncogene family	NM_009003	CAGCACAGAGCCGGTGTGACATGACAGAACCCTGCACTCAGTGAGCTTTC
rrjI1JTjHhXCIOIZ3k	-0.680077	-1.60223	6.87357	-2.22034	0.0459249	0.789438	-3.69344	Pvt1	Pvt1	ILMN_1237084	19296	plasmacytoma variant translocation 1	NR_003368	GGTGATAGATCCAGCCATGATACTGACCCTAAGAGAATGAGACGCTCTGC
EUBRo4lyL_UeiEsdJU	-0.678985	-1.60101	8.09037	-2.31859	0.0384105	0.789438	-3.58255	Sh3gl2	Sh3gl2	ILMN_2701695	20404	SH3-domain GRB2-like 2	NM_019535	CCAAACCACGGATGAGCCTAGAGTTTGCCACTGGAGACAGTACTCAGCCC
Bn3pv6Hw5935FAS..o	-0.677295	-1.59914	6.89208	-2.32	0.0383114	0.789438	-3.58095	Scmh1	Scmh1	ILMN_1230766	29871	sex comb on midleg homolog 1	NM_013883	GCTTCTGGCGTTTGGACTTAATGCTTCTCTTGCACCAAACAGTTTTTTGG
3nV3Ses85X_yFA.SJ0	-0.677238	-1.59908	6.18883	-2.23313	0.0448725	0.789438	-3.67906	Pld1	NA	ILMN_2595408	NA	NA	XM_130807	GCTCCCTCTCAGCTGGTATTATGCCCTTTGTAGACCAAATTTCAGAGCTC
NqOnRB7cHUvUiThFV8	-0.676704	-1.59848	8.69315	-2.23308	0.0448765	0.789438	-3.67911	9630032J03Rik	Usp36	ILMN_1244609	72344	ubiquitin specific peptidase 36	AK079342	GGGATGGCTCACAACTGTCTAACTCCAGTTCCAGAGCATGACACCCCCTT
Ep9ShvUyOLsfoV1714	-0.675366	-1.597	11.2621	-2.60332	0.022718	0.789438	-3.25737	Sec16a	Sec16a	ILMN_1225772	227648	SEC16 homolog A (S. cerevisiae)	NM_153125	GGCTTCCAGGACGTTCCATAGATGAGTGTACTTGGACCCTCCTGTTCCTG
Bz.9DvtuJknXu.e7kk	-0.675232	-1.59685	9.96962	-3.4638	0.00453506	0.729992	-2.28686	Clstn3	Clstn3	ILMN_2827217	232370	calsyntenin 3	NM_153508	TATTTTTTCAATGTTGTCGTGAGCGCAGCTCCTGTGTTTCTGTGTGCAGC
N1C1xHClKJxTlS.cXc	-0.674992	-1.59659	6.56643	-2.35582	0.0358816	0.789438	-3.54029	4831403C07Rik	NA	ILMN_2454970	NA	NA	NA	TCCAAGTCCTACACTAAGGCCAGGAGCTACCATGCCCAGTTTCTACCTCT
WjVx4xyR11SEk.lJ04	-0.674476	-1.59602	6.748	-2.27335	0.0417124	0.789438	-3.63373	Clock	Clock	ILMN_2600964	12753	circadian locomotor output cycles kaput	NM_007715	GATCCCTACTGATACTAGCACTCCTCCCAGACAGCATTTGCCAGCTCATG
xqS64VMX8txIlL1IEk	-0.672368	-1.59369	7.38243	-2.54832	0.0251611	0.789438	-3.32044	D130060C09Rik	Casc4	ILMN_2573285	319996	cancer susceptibility candidate 4	AK051613	GGGCAGTGGTGACCCATACCTTTAGTCTACAGAGCCAGTTCCAGAACAGC
xVesiKGjvWRRJW4QIA	-0.67214	-1.59343	7.40999	-2.19441	0.0481289	0.789438	-3.72253	Tagln3	Tagln3	ILMN_2745930	56370	transgelin 3	NM_019754	CCCCTGGTAGAGAGGACGGATGTTCCGCACCACAGCCCGTGACAAAGAAA
iVUp9y4nunt73e7vtM	-0.671161	-1.59235	10.4494	-3.22961	0.00702911	0.729992	-2.54507	Inpp5k	Inpp5k	ILMN_1248389	19062	inositol polyphosphate 5-phosphatase K	NM_008916	CCCCCAGGCTTCTAGTGAGCTGTGGCTGTCTGTTCTCTGTGTGTTGTCAT
KkuSelCjo_A3GCa6hA	-0.669301	-1.5903	7.68446	-2.51672	0.0266783	0.789438	-3.35664	A430092C21Rik	Gm9873	ILMN_2554612	791354	predicted gene 9873	AK079848	GCAGTGCAGCTGGCCAAGGATGGATTGAAATCTACGAAGCGGTGGGACAA
3tXnQreB6gbG67kAVc	-0.667742	-1.58858	11.0176	-2.90584	0.0129066	0.789438	-2.9108	Smpdl3b	Smpdl3b	ILMN_2602938	100340	sphingomyelin phosphodiesterase, acid-like 3B	NM_133888	GTCCCTGCTCAAGGTCTGAACTGGGAACGTACGTGGTGTGCAAAACCCCT
xfPABOSJJRlx5EXdDk	-0.665649	-1.58628	9.9981	-2.29139	0.0403645	0.789438	-3.61334	Foxp1	Foxp1	ILMN_1252078	108655	forkhead box P1	NM_053202	CTTATTAAAAACATGCAGAGCAGCCACGCCTACTGCACACCTCTCAATGC
unq5EiuvsdoEg_UrTU	-0.664772	-1.58532	7.23204	-2.75922	0.0169859	0.789438	-3.07852	Odf2	Odf2	ILMN_1217305	18286	outer dense fiber of sperm tails 2	AK037468	GCTGGGTGCACAGAGGTGGTTGTACTCGGAACAGAATTGCCAGGTCATCC
9eXF0So77ir8nru7gI	-0.662935	-1.5833	7.9605	-2.73293	0.0178414	0.789438	-3.10866	Taf9b	Taf9b	ILMN_2859348	407786	TAF9B RNA polymerase II, TATA box binding protein (TBP)-associated factor	NM_001001176	CTGCCTACCTCACAGGGATGTTGTGAGGGTTTAGCTGGTGTGTGTGAAAG
fXgUlxI4dOf4V8Rr9U	-0.659494	-1.57953	10.437	-3.10019	0.00896141	0.741636	-2.69026	Fn1	Fn1	ILMN_2595714	14268	fibronectin 1	NM_010233	CCTGAACCAGCCTACAGATGACTCATGCTTTGACCCTTACACGGTTTCCC
rcUiW0f5_XlGg1KfuQ	-0.65795	-1.57784	11.5538	-2.60517	0.0226402	0.789438	-3.25525	Timp1	Timp1	ILMN_2769918	21857	tissue inhibitor of metalloproteinase 1	NM_011593	CTACCAGAGCCGTCACTTTGCTTGCCTGCCACGGAATCCAGGCTTGTGCA
Ed_ISRN0l4N3RReXrk	-0.656954	-1.57675	8.4107	-2.34337	0.0367093	0.789438	-3.55444	Cln6	Cln6	ILMN_2525382	76524	ceroid-lipofuscinosis, neuronal 6	NM_001033175	CTCTTGAGACAGCACATCTCAGCCTGAATCTCTCACCACCTGCCTGGTGC
NrW7W4t0vNeRQSE38M	-0.655669	-1.57535	7.21991	-2.5125	0.0268874	0.789438	-3.36147	Aff4	Aff4	ILMN_1251170	93736	AF4/FMR2 family, member 4	NM_033565	GGTCCGTGTCCGTGAGTCTCAGTTATCCTGCACCAACAGACATCTTTAAT
xkEF5Hey6owtBX0I1Y	-0.655161	-1.57479	8.8695	-3.67606	0.00305612	0.729992	-2.05885	Pps	Inpp5k	ILMN_2584558	19062	inositol polyphosphate 5-phosphatase K	AK078104	GCAACAACCTGCACTCTGTAGTGGGGATAAGTCAACCCTTCAAGATCCCG
3ugLxUPc4FIrAnlfnA	-0.654649	-1.57423	6.37644	-2.67048	0.0200475	0.789438	-3.18031	C030039L03Rik	C030039L03Rik	ILMN_2722290	112415	RIKEN cDNA C030039L03 gene	NM_198417	GTGGAAAGTTACCCAATTCTATGAACCAGAGGTAAAGCTGCCCTTGCTAA
KUykiVrg6v3XHh8gkE	-0.653601	-1.57309	9.89606	-2.51807	0.0266115	0.789438	-3.35509	2410081M15Rik	Zbtb8a	ILMN_2854117	73680	zinc finger and BTB domain containing 8a	NM_028603	CCATAGGCAGAGCCCGGTGAATGGGTTTCTCCTACTGACTTAGAAGCAAC
37iOHn3uersoiwnLKg	-0.65025	-1.56944	6.3444	-2.8448	0.0144715	0.789438	-2.98053	Srr	Srr	ILMN_2622605	27364	serine racemase	NM_013761	TGTGAGATGACTGCTTCTGTGCTGGGTGTAGGAGAGTAAGCTAGTAGGGA
TpX7u2_NV_T2DArbvU	-0.649922	-1.56908	7.23815	-2.38616	0.0339402	0.789438	-3.50578	Spon2	Spon2	ILMN_1229547	100689	spondin 2, extracellular matrix protein	NM_133903	GGCCCTTGTGTGTCGTTGATCCCCTTGCATTCGAATAAAGGTCGTGTTCC
KXfTV90.WLRczQ6nhE	-0.647662	-1.56663	9.93231	-2.5334	0.0258667	0.789438	-3.33753	BC051227	Mpv17l2	ILMN_1238114	234384	MPV17 mitochondrial membrane protein-like 2	NM_183170	CCTCTTCATCCCTTCTCATTTCCGAGTCACCTATATCAATGGGCTGACAC
QX_X1H5m96ZE59i9dY	-0.646601	-1.56548	7.34858	-2.64622	0.0209749	0.789438	-3.20815	Giyd2	Slx1b	ILMN_2555803	75764	SLX1 structure-specific endonuclease subunit homolog B (S. cerevisiae)	NM_029420	CCTTTGCCTTCCACTTGCGCGTTCTGGCGCACATGCTTCGAGTTCCTCCG
fJJTr_SqEI0X_SH120	-0.646509	-1.56538	7.64463	-2.6523	0.0207385	0.789438	-3.20117	Gstm6	Gstm6	ILMN_1219305	14867	glutathione S-transferase, mu 6	NM_008184	AGCAGCCATGGTTTGCAGGGGACAAGATCACCTTTGCAGACTTCCTCGTC
l0XpHIg7onabqhNu3k	-0.64499	-1.56373	10.8492	-2.55238	0.0249723	0.789438	-3.31578	Gaa	Gaa	ILMN_1254199	14387	glucosidase, alpha, acid	NM_008064	TCACCTGGCACTAGAGAATGTGGAGCTCGGCGTGGGGACATCGTGTCTGC
r4GXYHZ3hUoxQlIS0c	-0.641375	-1.55981	9.07945	-2.73542	0.0177586	0.789438	-3.1058	Trim27	Trim27	ILMN_2556209	19720	tripartite motif-containing 27	AK049314	TGAACGCCTCGAACTCGCTCTGACCCAGGATACCAAGCCAGACAGTCACT
xX94XSv7y4X6_7bfUk	-0.639999	-1.55833	7.47268	-2.24737	0.0437287	0.789438	-3.66303	8030404L10Rik	NA	ILMN_1226383	NA	NA	NA	CCTTTCTGACCTCAGGTTTGTTAGTGACCTTGGTTGTGTCGTCTTCCAGC
olDlNGrUPUig6SN4hQ	-0.638507	-1.55672	8.65541	-4.09773	0.00141033	0.683429	-1.62603	Atl3	Atl3	ILMN_2635606	109168	atlastin GTPase 3	NM_146091	GCCAATGCCATCACGGGTCCAATTCCAGAGGAATGGCAGATCTGAGACCA
ok6KAL16.u4Iu957JM	-0.638233	-1.55642	5.32469	-2.76535	0.0167924	0.789438	-3.0715	Birc7	NA	ILMN_2600940	NA	NA	XM_283820	GCATGGAGGAAAAGTTCCTGGTTTGTGTGAAGAGTGTTCTGCTGTAGCAT
E1y_4SeSKUJf7gu6dI	-0.637913	-1.55608	7.79475	-2.29631	0.0400044	0.789438	-3.60778	Top3b	Top3b	ILMN_1228175	21976	topoisomerase (DNA) III beta	AK079765	TCCTAGTTGTGACAGCTGCAGAGGCCAAGCCTTTGTGAAGTGTGGCTCAG
9EsrtK8jCIVyV9l9Hk	-0.636905	-1.55499	6.24666	-2.58875	0.0233416	0.789438	-3.27408	Cdk3	NA	ILMN_2607040	NA	NA	NM_027165	ACAGTAGGTGTCAGGTTAGATAAGAGACCCTAGCCCTTCGCCTTCACTGC
HvU3tyrrKdOfLCxyik	-0.636757	-1.55483	11.116	-2.56695	0.0243062	0.789438	-3.29908	LOC100041567	NA	ILMN_1252479	NA	NA	XM_001476645	GTTCCATCTGTCTAGGGTGGTAGGCTCATGCTTAGTAAGTACTAGGAGGC
ouU392Fe.f1PQgW2tU	-0.636681	-1.55475	9.39716	-3.37809	0.00532263	0.729992	-2.38062	Garnl3	Garnl3	ILMN_1235488	99326	GTPase activating RANGAP domain-like 3	NM_178888	GTGCCATCTTTCTCGACCCTGTTTCTTTCCATTCAAGAACCGTCGGTCCC
rgqqaKrVRN7sDIU7II	-0.636065	-1.55408	9.16228	-2.47579	0.0287756	0.789438	-3.40348	Mt2	Mt2	ILMN_1219154	17750	metallothionein 2	NM_008630	GAAGGGGGGCGGAGGGGTCCCCACATCTGTGTAAATAGACCATGTAGAAG
xvp1EUpGqfDu7jL5UE	-0.635733	-1.55373	10.0281	-3.01986	0.0104203	0.770362	-2.7811	Rab27a	Rab27a	ILMN_2614966	11891	RAB27A, member RAS oncogene family	NM_023635	GTTGGCTCCACACCAGGCACGGGGCTTAATGTGTGTGATAGTTGCCCAAC
Zni1_u5qDKSR3gISCQ	-0.633838	-1.55169	10.631	-2.99636	0.0108904	0.774649	-2.80777	Trim2	Trim2	ILMN_2511355	80890	tripartite motif-containing 2	NM_030706	GCTGAGTCCTTGGTGTGCGGGAATAGGCAGCACTCTGAAAGACAGAAGCA
0X0hWK4cb7Dnd5.leQ	-0.633761	-1.5516	6.34767	-2.20878	0.0468956	0.789438	-3.70642	Spna2	NA	ILMN_2587932	NA	NA	XM_359378	CCTTCAGACCCGAGGTGACTACGTTGTAATGCTCTCTGCTTTGCCCTGCA
TnqjgpwUTLLn_gFf1g	-0.633072	-1.55086	6.95384	-2.37947	0.0343592	0.789438	-3.51339	C030033M19Rik	Rims1	ILMN_1233523	116837	regulating synaptic membrane exocytosis 1	NM_183018	GCTGGGGATGAAGGCTAACCACATAGTAGTGCTTTGGAAACCCTTTCCGA
3eSX1I_GhPo5HOOl0g	-0.629969	-1.54753	8.11949	-3.40707	0.00504195	0.729992	-2.34882	Gm527	Gm527	ILMN_3117134	217648	predicted gene 527	NM_001025605	CTGCAGCCTTCCAGATTGACGGACATTGGATGCACTATGATGGCCTCAGA
E660n6b4Wcd17OR90g	-0.62956	-1.54709	7.71103	-3.07808	0.00934127	0.74754	-2.71521	Rnf170	Rnf170	ILMN_2970742	77733	ring finger protein 170	NM_029965	TGGTGGTCAGCTTGGCGTTGACCGCTACTCTCCTGTATGCACTTCTCAGA
uTO6109OWXusObEukc	-0.629535	-1.54707	8.23919	-2.50842	0.0270913	0.789438	-3.36614	Syn1	Syn1	ILMN_1235133	20964	synapsin I	NM_013680	CATATGTGGTCCTCATTCATGCCGCCTGTGGTAATGCGTACAGTGGCACT
6qnHnjviUHH310u514	-0.628757	-1.54623	7.55102	-2.37915	0.0343796	0.789438	-3.51376	LOC385256	NA	ILMN_1233406	NA	NA	XM_358153	GGGGCTACTGCTGATGTTGAGCCAACTACTTCTTCCTCAGTGTGCTCCTG
9.m_KEkWG0u50_KFFk	-0.62785	-1.54526	7.47214	-2.84909	0.0143556	0.789438	-2.97562	1700113I22Rik	Ptges3l	ILMN_2662036	73635	prostaglandin E synthase 3 (cytosolic)-like	NM_026865	TTTGCGTTGAGGACAGCACCGACGTCAGTGTGCTCATTGAGGACCACCGC
ZC5EWRfs7RJUuvfK94	-0.626769	-1.5441	9.89509	-2.35107	0.0361952	0.789438	-3.54569	9130422G05Rik	Ttc39b	ILMN_2633062	69863	tetratricopeptide repeat domain 39B	NM_025782	AAGTGCACACCGCACCTTGTATGTCACAGCCCAGTGGTTCTTAGGTTCTG
TV1fUBJHsgkiaSe8bo	-0.625114	-1.54233	6.56173	-2.43518	0.0310141	0.789438	-3.44988	Wdr47	Wdr47	ILMN_2934399	99512	WD repeat domain 47	NM_181400	CCCTCCCTTCCAAACAGCACTGTAGAAGCAGAGCGGCAGCTGTTACGTGG
37r93pXiDJOofuBf6k	-0.622181	-1.5392	9.34034	-4.47851	0.0007128	0.633765	-1.26077	Diap1	Diap1	ILMN_2972459	13367	diaphanous homolog 1 (Drosophila)	NM_007858	TGTGGTTTCTCTGGCCCTGAGAATAGCATGGGACTTGTGAACCTTTGGGC
KV0Lv_VChfX13KoQOQ	-0.621937	-1.53894	7.1378	-2.57882	0.0237764	0.789438	-3.28547	A430096A09Rik	NA	ILMN_1242636	NA	NA	AK079868	CCCTCAAGTGTTTTGCCCAAGGACCTTCCTTCCTCTAGGGGACAAATGCA
Tcp_CRC0iXSxe0eVpI	-0.618604	-1.53539	7.98413	-2.62312	0.0218967	0.789438	-3.23466	0610010F05Rik	NA	ILMN_2670313	NA	NA	XM_203572	CTAGGCTTGAAGCACAAGTCAGAGCCTCAGTACCTGTCACTGCCCGGCAG
En0m0PHexeKunerOj8	-0.61773	-1.53446	6.4687	-3.33298	0.00579143	0.729992	-2.43033	Rufy3	Rufy3	ILMN_2962364	52822	RUN and FYVE domain containing 3	NM_027530	GCTTCAGCGTCAATTACTCTGTACCTGAGGGTGGCTCTGGGTATGGATTT
Wlu.54sF7VFvinN4Ls	-0.616919	-1.5336	10.2389	-2.25117	0.0434284	0.789438	-3.65876	Aldh3a2	Aldh3a2	ILMN_2925350	11671	aldehyde dehydrogenase family 3, subfamily A2	NM_007437	GCCGTGTTTTGCTGAGTAACCTGTCCCACCGTTGAGGCTATCTGAAGTGT
rCtd_O6KAlSFhHp5RU	-0.616147	-1.53278	9.52307	-2.23401	0.0448016	0.789438	-3.67808	Acacb	Acacb	ILMN_2421890	100705	acetyl-Coenzyme A carboxylase beta	NM_133904	AAGGTCCTCTTGATGTGGAGGAAAGCCCAGACCGACACTGGCTGCCACCC
H_p.qVJSnRFSAqu14Q	-0.615177	-1.53175	7.01391	-2.23243	0.0449298	0.789438	-3.67985	Crmp1	Crmp1	ILMN_2781663	12933	collapsin response mediator protein 1	NM_007765	TTGGGCTTTGGGCCCAGCCAGGCTCACACCCAGAAAGGGGTGTCCTGACA
ToXksazXoucCSpHBqA	-0.614687	-1.53123	8.03924	-2.22354	0.045659	0.789438	-3.68984	Sirt5	Sirt5	ILMN_2711045	68346	sirtuin 5	NM_178848	GGACCTGCAGTACGGTATCCTGGAGTGCTAAAGCAGGGCACTAACGGGAA
NlfkTSICvLxOdnameg	-0.613096	-1.52954	6.84161	-2.22406	0.045616	0.789438	-3.68926	Ccdc125	Ccdc125	ILMN_2693679	76041	coiled-coil domain containing 125	NM_183115	GCCCTTGCACATCAGAGAAAGGTTAGTTACATGCTCGCTCGGGCGCTGGA
r4g5e5fjsFeMXiTwLk	-0.612922	-1.52935	9.44667	-2.40324	0.0328914	0.789438	-3.48632	Ccdc130	Ccdc130	ILMN_2756733	67736	coiled-coil domain containing 130	NM_026350	TGAGAATGCCTGTGCCTTGATGTAACCCTGATACCTGAGCATTAAAGTGC
ch1CuCP6BSjHon5d1E	-0.612189	-1.52858	8.25682	-2.22047	0.0459136	0.789438	-3.69329	Wdr31	Wdr31	ILMN_2842654	71354	WD repeat domain 31	NM_023597	GACTCCAAGGTGAAGATTTGGAACCAGGATACTGGAGCTTGCCTCTCCAC
6rX_fE44lSyn.7Hcq0	-0.610377	-1.52666	6.38265	-2.48279	0.0284059	0.789438	-3.39547	D030030I23Rik	NA	ILMN_1226430	NA	NA	AK050889	GGTCCTTTGCTTACATGATGAGCCCAGTAGGCTTTTTGTACTCTAGGGTC
TpEKTr_69eIOBX657E	-0.608938	-1.52514	9.95052	-2.18799	0.04869	0.789438	-3.72972	Fgd1	Fgd1	ILMN_2594009	14163	FYVE, RhoGEF and PH domain containing 1	NM_008001	GGCACAAGGCATGGTTTGTGGTTCCTGAGAATGAACCCTTGGTGCTGTAC
ZS4cud3vn_fH_JIxJU	-0.607926	-1.52407	6.51026	-3.1845	0.00764981	0.73114	-2.5955	2900052P03Rik	NA	ILMN_1240268	NA	NA	XM_994800	CAGTGACTAGTGCTCTCTGTTGCTTTGCTTACTTTGAGCAGATACAGCCC
ceUqKF7x.Xu3u71AiY	-0.607893	-1.52403	12.7278	-3.17559	0.00777891	0.73114	-2.60549	Ash2l	Ash2l	ILMN_3154222	23808	ash2 (absent, small, or homeotic)-like (Drosophila)	NM_011791	CTGCCAGGGAGGACCTGTTACTTTCCTGTGTCTGTGTGTTCCAAAGAGCG
QW1k1ijin9xLun0SxE	-0.604128	-1.52006	5.69771	-2.73865	0.0176519	0.789438	-3.10211	Atp8b3	Atp8b3	ILMN_2968170	67331	ATPase, class I, type 8B, member 3	NM_026094	CCGTCCGCATCCGAGGATGAGGCTTTCTACAGTGTGGCTTCACAGTACAC
Npf_hSTVxdEF4iQKzI	-0.603954	-1.51988	6.13924	-2.23553	0.0446782	0.789438	-3.67636	Ranbp2	Ranbp2	ILMN_1256270	19386	RAN binding protein 2	AK051984	GGCCTTTTGGACCAGCATCCCTACCTCACAACCTGAGAGCAAAGGTATAG
KYfaeoeLdV2SfNz4iI	-0.602575	-1.51842	5.44921	-2.31548	0.0386294	0.789438	-3.58607	Hs3st3b1	Hs3st3b1	ILMN_2646146	54710	heparan sulfate (glucosamine) 3-O-sulfotransferase 3B1	NM_018805	CGACTTCGGCTGGGACTGAGTCTCCCCTCGCAGCTTATCTATTGAGAGAG
lZ.BbFd.VJQdx5TroU	-0.602463	-1.51831	8.59984	-2.33097	0.0375511	0.789438	-3.56851	Phf12	Phf12	ILMN_2635516	268448	PHD finger protein 12	NM_174852	CGCTTTAACCGTACCCTCTTTCCCAGCCAACTCTACTGCCATGGTGGACC
rrq3t7kxEvuCvuK3X4	-0.601224	-1.517	9.7717	-2.6264	0.0217634	0.789438	-3.23089	Fam110b	Fam110b	ILMN_1239592	242297	family with sequence similarity 110, member B	NM_173426	GGTGGGTCTGTCTGTGCATACACAGTTGTGAAGGTTGTGAGGTCTCCTTG
rn_fne7poihwJ14XSI	-0.598968	-1.51463	10.7279	-2.1739	0.0499428	0.789438	-3.74548	Anxa6	Anxa6	ILMN_2878060	11749	annexin A6	NM_013472	GCTTTGCTTGCTCTGTGTGGCGGAGAGGACTAAAGCTCCTGACCTCAGAG
fGeG8l5JEfTHidNXQc	-0.597808	-1.51342	10.3034	-2.65992	0.020446	0.789438	-3.19242	Cdc23	Cdc23	ILMN_1223168	52563	CDC23 cell division cycle 23	NM_178347	ACGCTGACGTTAGCCTGCAGCACACTTCATACTGAGCTCATCCCTCAACT
lsRkIlRSKeSgeClPfI	-0.594615	-1.51007	7.58065	-3.66161	0.00313906	0.729992	-2.07418	Med14	Med14	ILMN_1228189	26896	mediator complex subunit 14	NM_012005	GTACACGCAAGAGCCCACCAGAGGCTGCAGGAACTGAAGGCCATTCTTAG
TqKX7hrHuu3rgDu04o	-0.593536	-1.50894	11.2895	-3.00363	0.0107428	0.774649	-2.79952	Anxa11	Anxa11	ILMN_3107156	11744	annexin A11	NM_013469	GGGAGGCCTTGTGACGGTACTGTGGTGTCTGGTGAAAATGTGTCATGAGG
3z7l8r01GvVe6JC6qU	-0.5931	-1.50848	7.68677	-2.77456	0.0165056	0.789438	-3.06094	Slc27a1	Slc27a1	ILMN_2690122	26457	solute carrier family 27 (fatty acid transporter), member 1	NM_011977	TATTGTGCCTTAGGTTCATCCACGGTTCCCCTGTGGAGCAAGTGGGGGCC
Ea6cEenl60BLdCvkts	-0.592916	-1.50829	10.2162	-3.12028	0.00862979	0.737722	-2.66763	Slc12a2	Slc12a2	ILMN_3146420	20496	solute carrier family 12, member 2	NM_009194	CGGTGGCTAACACTGGCTGCCTGGTCAAACAGTCTCAAGGTTGCAGTCGT
NLX7ReRqpJr3xQoTjs	-0.591305	-1.50661	7.5553	-3.13177	0.00844564	0.737722	-2.65469	Shf	Shf	ILMN_3163419	435684	Src homology 2 domain containing F	NM_001013829	AGTCCTTGTCACCTGCACGGGGGCAGCGGTTCTTACCAAGGACATGATGT
TBYkjHrHEV_9dQB5CU	-0.588764	-1.50396	6.49519	-2.25357	0.0432391	0.789438	-3.65604	Rbm14	Rbm14	ILMN_1213455	56275	RNA binding motif protein 14	AK044883	AACCGAGCAGATACTGGTACTACACCCTTGTTCCTCCAAAACTGCAAGCC
Ki.xWJTfnZU.wFcJ5c	-0.587901	-1.50306	10.489	-3.15288	0.00811748	0.737722	-2.63096	Ankle2	Ankle2	ILMN_2737158	71782	ankyrin repeat and LEM domain containing 2	NM_027922	GAGTTTTACCCGAGCCATCTTGCTCGCCCATTTTAAACCCTAAGCTGCCT
6g9HiovtFSdISB_qes	-0.587156	-1.50228	7.53439	-3.2122	0.00726255	0.729992	-2.56452	Rrm2b	Rrm2b	ILMN_2994744	382985	ribonucleotide reductase M2 B (TP53 inducible)	NM_199476	GAATTCACTGAGGGAGTTGTCACCCAGCTCAGACAGAACTTGGGGCTGGT
Hq6t7e5MRL7gr7it18	-0.586526	-1.50163	9.96566	-2.38193	0.0342047	0.789438	-3.5106	1700012H17Rik	Fam110b	ILMN_2766755	242297	family with sequence similarity 110, member B	NM_173426	GGGTGGGTCTGTCTGTGCATACACAGTTGTGAAGGTTGTGAGGTCTCCTT
BQUrn1LW30kSOUGl00	-0.58295	-1.49791	7.10947	-2.67456	0.0198954	0.789438	-3.17562	Il20rb	Il20rb	ILMN_3047030	213208	interleukin 20 receptor beta	NM_001033543	CAACCAGGTGCTTCCAGTCCGTCTTCAGCACAGATGCCAACGGCCTCATC
BGeRgruTuFlS.olEhc	-0.581829	-1.49675	10.9665	-2.57728	0.0238445	0.789438	-3.28724	Gemin7	Gemin7	ILMN_2933618	69731	gem (nuclear organelle) associated protein 7	NM_027189	ACGCTGCACGAAGGTGTGCATGTGACCGCCCAGTTTGGAGCCACAGACCT
KZpDof3XqA1vSd1rqE	-0.581058	-1.49595	10.068	-3.10672	0.00885234	0.739171	-2.6829	Tom1	Tom1	ILMN_2959976	21968	target of myb1 homolog (chicken)	NM_011622	CGCGGCAATGGACTTTCTCCTGGGAAATCCGTTCAGCTCTCCGGTGGGAC
WpKV6sNkAr0vdIZ5Vw	-0.576931	-1.49167	7.91092	-2.2038	0.047319	0.789438	-3.712	Ppfibp2	Ppfibp2	ILMN_2964841	19024	PTPRF interacting protein, binding protein 2 (liprin beta 2)	NM_008905	GGCAGGCCCTGGGTAATCGCAAAAGGTTCAGTTCTCAGACGCTGCCCCTA
fX_m3pQkSuve166hPg	-0.576757	-1.49149	10.7237	-2.40547	0.0327571	0.789438	-3.48378	Prmt7	Prmt7	ILMN_1252819	214572	protein arginine N-methyltransferase 7	NM_145404	CCTTTGGCGTCTGGCCAAGCACAGGTGGTTCTGTCCTGGTGGGACATTGA
HtfRFZJOXiXFR_XJPs	-0.573529	-1.48816	10.6675	-3.43829	0.00475627	0.729992	-2.31467	9130011J15Rik	Smim7	ILMN_2593484	66818	small integral membrane protein 7	NM_172396	GTCCTTCACACCCGCAGCATGCCTGAGCCTACCCACTTGCCTAGCATTGT
rieKEgS6yO46nTS_no	-0.573134	-1.48775	6.5003	-2.72119	0.0182373	0.789438	-3.12213	A430083I17Rik	NA	ILMN_2569440	NA	NA	AK040290	GAGCTGAGGACAGAACAGTGGTAGATGTGATGGGCTCATCAGTTGGCTGG
36FJHu4X5XtHtXl3Tc	-0.573119	-1.48774	11.5168	-2.34851	0.0363653	0.789438	-3.5486	Twf2	Twf2	ILMN_1234388	23999	twinfilin, actin-binding protein, homolog 2 (Drosophila)	NM_011876	TGGACCAGCACTGTGTGACCTTGCCCTGTCACTGTCCCTGCCTCTCATCT
raJ5FSL7FaJ0xcS2dA	-0.572009	-1.48659	5.92488	-2.32579	0.0379082	0.789438	-3.57438	Izumo1	Izumo1	ILMN_2881054	73456	izumo sperm-egg fusion 1	NM_001018013	CGGAGCTGCACCCAGAGTTGTACCCGGAGCTCATACCTACAGTCGCTCAA
0Vh_4RQMha9vNSlFSE	-0.570984	-1.48554	7.25698	-2.43555	0.0309933	0.789438	-3.44947	D7Ertd70e	NA	ILMN_1250328	NA	NA	AK079628	CCCGACTTGTGACACCAAATAGACCGGTTCGTTATCCAGGCCACCCAGAC
uz6o77qderuLqSgHug	-0.570826	-1.48537	9.40314	-2.49632	0.0277043	0.789438	-3.37999	Sntb2	Sntb2	ILMN_2692942	20650	syntrophin, basic 2	NM_009229	TATTGGGGATGTTGTGGGCTCCTGGGTGTGAGTGGGCAGGAAACTGTGGA
Bx.UO4SFgVrqw5TX2Y	-0.570452	-1.48499	5.65673	-2.45463	0.0299218	0.789438	-3.42767	Zdhhc14	Zdhhc14	ILMN_1240332	224454	zinc finger, DHHC domain containing 14	NM_146073	TACTTTCCAATGTGACAGACCGAACCCGGTGGGTAATGCCATCCTTCGCG
Q_qTyvuvN.qLT5FxRE	-0.569875	-1.4844	8.23781	-2.46621	0.0292894	0.789438	-3.41444	E530020K13Rik	NA	ILMN_1232313	NA	NA	AK089161	TTGGGGCATTAGGTTGTGGTTATCTTTGGGAGTCATTGCACCTACCACAC
TnM1JfVImKS7s4sWWY	-0.565529	-1.47993	6.86182	-2.25337	0.043255	0.789438	-3.65627	Oplah	Oplah	ILMN_2662191	75475	5-oxoprolinase (ATP-hydrolysing)	NM_153122	GCTATATCCAGCCTTCCCAGAGCGAGGCAGTGTGTATGAGTACCGCCGCG
6l7t0RQg35cF7SLlw0	-0.562916	-1.47725	10.6129	-2.78935	0.0160549	0.789438	-3.04399	Vps54	Vps54	ILMN_2451470	245944	vacuolar protein sorting 54 (yeast)	NM_139061	GCCTGTGTCTCACACCAAGAATCTTGCCTAACCTGTCAGAGTGCCTAATC
i.Ot0Z54E7tH8a1dXs	-0.561303	-1.4756	8.14028	-2.74203	0.0175406	0.789438	-3.09823	Mcf2l	Mcf2l	ILMN_2689784	17207	mcf.2 transforming sequence-like	NM_178076	TTTATGGTCTCACGCTGCTGAACATGTGTCACTTTACGGTCCCTCCCTGT
ZQol7tddLF.uno_6nU	-0.560133	-1.4744	6.96922	-2.27352	0.0416991	0.789438	-3.63353	Gamt	Gamt	ILMN_2815506	14431	guanidinoacetate methyltransferase	NM_010255	CAAGGAGCCTGTGTCCTCCTCAGTACCTTTGTGGCTGGATTGTGGGCTCC
ilUSk_r_ip8RJC6AII	-0.560031	-1.4743	5.21775	-3.23355	0.00697741	0.729992	-2.54068	Csrp3	Csrp3	ILMN_2742068	13009	cysteine and glycine-rich protein 3	NM_013808	GCCCCACAGGCATTGGGTTTGGAGGGCTTACACAGCAAGTGGAAAAGAAG
9pOjoMii.gHpSopJSY	0.5602	1.47447	8.14123	3.0889	0.00915345	0.744375	-2.703	Ncapd2	Ncapd2	ILMN_2625746	68298	non-SMC condensin I complex, subunit D2	NM_146171	GGCATGGATGGAATAGAGGAGTTTGAAACTGGCCAGGGAGGCAGCCAGCG
lR261J6XXh3MJfR6DY	0.560953	1.47524	8.5203	2.381	0.0342633	0.789438	-3.51166	5430417L22Rik	NA	ILMN_1226555	NA	NA	NA	CACTCGTGGTCCAGCTGGCCTCCTGACTCTATAAGCCTTCACTGGAATCG
c7d1iPsCbghJ5eh7Hg	0.561163	1.47546	8.40589	3.22768	0.00705469	0.729992	-2.54723	H2-D1	H2-D1	ILMN_2476267	14964	histocompatibility 2, D region locus 1	NM_010380	TGTCTCTCCGAGATTGTAAAGCGTGAAGACAGCTGCCTGGACTGTACTGA
BNomuB30LdY8D8ADpc	0.561358	1.47566	5.94579	2.19041	0.0484774	0.789438	-3.72701	Cbx3	Cbx3	ILMN_2847230	12417	chromobox 3	NM_007624	ATCGGAGCGGTGAACTCTTCAAGTCTCCGATTAAATTTAAAAAATGGCCT
Bb0J0CJAp.kaJ0BN44	0.562284	1.4766	7.73561	2.42392	0.031664	0.789438	-3.46274	1810035L17Rik	Slirp	ILMN_1239860	380773	SRA stem-loop interacting RNA binding protein	NM_026958	CGTTCAAGCTCAAAGAGCAAAGGCTTTGCACGGAGCTCAAACATCTGATG
3pcFRzrz0x8kq0IIXo	0.56345	1.4778	10.9364	3.07087	0.00946868	0.74754	-2.72336	Prpf38a	Prpf38a	ILMN_2978570	230596	PRP38 pre-mRNA processing factor 38 (yeast) domain containing A	NM_172697	GGCCTAACCCACTATGGTTATTCATACTTAGCAGGGTCAAGAAGACCTGG
lUClPShFevSBv9fFro	0.564527	1.4789	8.18079	2.84799	0.0143852	0.789438	-2.97688	Actr5	Actr5	ILMN_2651496	109275	ARP5 actin-related protein 5	NM_175419	CCAAAGGCCATTCAGGACACCCTGGTTCAGAACGTTTTCCTTACCGGTGG
lrX4t1uCeAOOu3uLO8	0.568728	1.48321	10.3347	2.91879	0.012597	0.789438	-2.89604	Galnt2	Galnt2	ILMN_1240257	108148	UDP-N-acetyl-alpha-D-galactosamine:polypeptide N-acetylgalactosaminyltransferase 2	NM_139272	GGTCCTTGAGTCTCCGTGAAGCTGAAAATGATGGTGTCTGTGAGTATGTT
BRX5xA5ItV_vXQluiE	0.569498	1.48401	4.82518	3.03211	0.0101834	0.768662	-2.76722	E330027M22Rik	E330027M22Rik	ILMN_1221523	100038419	RIKEN cDNA gene, E330027M22Rik	AK054458	CACCCTTGCTACAAATGCAGAGTCCCCTTGGTTCCTCAAGCCGTGGAGAC
ZeUiYr6fdUXa5QwIAY	0.570119	1.48465	5.13223	2.58612	0.0234561	0.789438	-3.2771	Cd160	Cd160	ILMN_2707181	54215	CD160 antigen	NM_018767	CTGCCAGAGCGAGGTTGGCTTCTCCCACCTCGGTGCCAATAAAGAAAACG
0yUq4LpJFbt7lL5b6I	0.57268	1.48728	5.34599	3.07067	0.00947214	0.74754	-2.72358	Mamdc4	Mamdc4	ILMN_2831908	381352	MAM domain containing 4	NM_001081199	TAGCCAGGGTGAAGTGGCAGCACCCGTGTCTGTGCCAGTTGCCGTTGGAG
B6CKKei_KAguiojjuU	0.572939	1.48755	7.68901	2.34572	0.0365519	0.789438	-3.55177	LOC381212	NA	ILMN_2531554	NA	NA	XM_355145	TGGAAGAGGAGGCTGGAGTTGAGGAAAGAAGTGGAGGGAGATGATGTGCC
3rpJDVXn.uOl5cOi0o	0.574165	1.48882	6.72597	2.63445	0.0214396	0.789438	-3.22165	BC042423	NA	ILMN_1232925	NA	NA	NA	GGTGGCAGCAATCCCCCTGCTTTTGTGATGGCCTGCCTAATGGAGTCAGG
fm3lQS0F6MB7oz60mI	0.576036	1.49075	12.3004	2.44598	0.0304028	0.789438	-3.43755	LOC635470	Gm14407	ILMN_2536024	635470	predicted gene 14407	XM_915945	GCGTCTGCCCAACAGTCAACCTGGATAAACTGTGGATATTGGTCAGCGAG
ungr.h7jqdEfMOlz4s	0.577466	1.49223	7.39048	2.31053	0.0389799	0.789438	-3.59168	4732418C07Rik	Efcab14	ILMN_2828512	230648	EF-hand calcium binding domain 14	NM_172698	GCTGAAGGTTTTGACTGTGATGGGCTCACACTTATAATGGCCTATTGAGT
cegBAmlpiCleCClPlM	0.578018	1.4928	9.18689	3.41052	0.00500954	0.729992	-2.34504	Smyd2	Smyd2	ILMN_2957161	226830	SET and MYND domain containing 2	NM_026796	CTGGAAAACAAAGCGGCCGGCGAGAAGGCCCTGAAGAAGGCCATTGCCAT
HDNq4m4agnMngq2neQ	0.578181	1.49297	6.71502	3.04706	0.0099016	0.768463	-2.75029	Mrps27	Mrps27	ILMN_2588199	218506	mitochondrial ribosomal protein S27	NM_173757	AATATCGGGTGAGCGTGACGGGAAGCTATAGCTGAAGGGTCGGCTCTGCA
KXgj65VzqkjSAHV0ms	0.579098	1.49391	7.70171	2.61387	0.0222765	0.789438	-3.24526	Sufu	Sufu	ILMN_2441176	24069	suppressor of fused homolog (Drosophila)	NM_015752	CCTGAAGATTGGTGCCCCTATGGGGCAGATCAGAAAACTCCCTCAGCGGT
c2cevCCoDyoLae6vlI	0.579239	1.49406	8.5962	2.45244	0.0300429	0.789438	-3.43017	2310007F21Rik	Aagab	ILMN_2892904	66939	alpha- and gamma-adaptin binding protein	NM_025857	TCGCTACTGGTTAAGAAGGGAAATTAGGGAAGTCGGCTGTGGGTTGCCAG
cB.egUgpa5jqQK4DO4	0.581241	1.49614	6.51164	3.25693	0.00667812	0.729992	-2.51463	Psmb9	Psmb9	ILMN_1242466	16912	proteasome (prosome, macropain) subunit, beta type 9 (large multifunctional peptidase 2)	NM_013585	AACTTTCTGGAACCAGAAGGCCGGTGCGATGGGCAAAGGTGAAATATGTG
3S4RpVAe17Aj7MDAl8	0.582652	1.4976	9.30916	2.22573	0.0454789	0.789438	-3.68739	Mrpl20	Mrpl20	ILMN_2665316	66448	mitochondrial ribosomal protein L20	NM_025570	CAGTGACACGGCCCCAAACTGTCCTGTAAAGATTGTATAAATAAAGCCTT
lSiDf9dok4T.Woi7Cg	0.583555	1.49854	7.05328	2.20398	0.0473036	0.789438	-3.7118	Acadl	Acadl	ILMN_2689473	11363	acyl-Coenzyme A dehydrogenase, long-chain	NM_007381	CAGGAGAATCTTTTCCTCGGAGCATGACATTTTCCGGGAGAGTGTAAGGA
0iRHyETSS19HKrR3Sw	0.585662	1.50073	11.1305	2.85056	0.0143161	0.789438	-2.97394	Bub1b	Bub1b	ILMN_2774007	12236	budding uninhibited by benzimidazoles 1 homolog, beta (S. cerevisiae)	NM_009773	GAGCACACTTAGACACATCAGCAGTCCTTCACTAGGGGTCACTCTCAGTA
cuQilkSFb1YFICAlSA	0.586308	1.5014	8.78675	2.66521	0.0202455	0.789438	-3.18636	Vrk1	Vrk1	ILMN_1229309	22367	vaccinia related kinase 1	AK039554	GTGCAAGAGGCCGCACAGACCCGTTCCCGAACCAGAAAGAAAGCCCAGAA
riE796o5Wp0OmPXFec	0.587671	1.50282	7.58004	3.19774	0.00746212	0.729992	-2.58068	Pbx2	Pbx2	ILMN_1248852	18515	pre B cell leukemia homeobox 2	NM_017463	GAGACATGTTTCTGGGGATGCCCGGGCTCAATGGCGATTCCTACCCTGCT
l4L7lxddZ_QO0QFVKE	0.588437	1.50362	5.90156	2.50257	0.0273861	0.789438	-3.37284	Tnfrsf1a	Tnfrsf1a	ILMN_1241228	21937	tumor necrosis factor receptor superfamily, member 1a	NM_011609	TGAAGTTGTGCCTACCTCCTCCGCTTGCAAATGTCACAAACCCCCAGGAC
NWKfr6oDrcgLReoMFU	0.589527	1.50475	6.63053	2.50031	0.0275008	0.789438	-3.37543	Gprc5b	Gprc5b	ILMN_2974506	64297	G protein-coupled receptor, family C, group 5, member B	NM_022420	CCGAGGCTTGGTTGGGGAAATGGTCTAGAAAGTCACCTGGGAATAACCCC
6nok72ojkogvpSHkfQ	0.589688	1.50492	8.63042	2.25321	0.0432674	0.789438	-3.65645	Ccdc28b	Ccdc28b	ILMN_2694257	66264	coiled coil domain containing 28B	NM_025455	GCTGGAGCATGTTCGGGAGATGCAGGAGAAGTTGGCCAGACTGCACTTCA
TUSlK7_P7eILyJLaCU	0.590458	1.50573	11.0868	2.9444	0.012006	0.789438	-2.86686	Cops5	Cops5	ILMN_1249524	26754	COP9 (constitutive photomorphogenic) homolog, subunit 5 (Arabidopsis thaliana)	NM_013715	CCACAGGCCAGGTGTTTGATTTGTCTGAGAAGTTAGAGCAGTCGGAAGCC
9ut7EKEeigs7_cXsL0	0.591532	1.50685	7.06023	2.76101	0.0169292	0.789438	-3.07647	Rala	Rala	ILMN_2597481	56044	v-ral simian leukemia viral oncogene homolog A (ras related)	NM_019491	GTGGTCTGTACAAGGACACTGGAGGAAGTATGTTTGCTACCTGTAAGTTC
xePkHhxAZ9Uu9Lr0Qk	0.592992	1.50837	10.8186	2.27583	0.0415242	0.789438	-3.63093	Skiv2l2	Skiv2l2	ILMN_1218617	72198	superkiller viralicidic activity 2-like 2 (S. cerevisiae)	NM_028151	CTGATTGCAACTGACTACAAACGCTTCCCAGTGTTCAGTGGTTCACAAGC
9IC6vpKjuvEo3.7Gvo	0.596536	1.51208	11.5626	3.22539	0.00708508	0.729992	-2.54979	Pygo2	NA	ILMN_2609568	NA	NA	XM_130932	AGAAAGTGGGTTGGCAGGGATGTGGTTACAGGATCTTTTTGTACGGTTGG
ZTnCup6n6ljtVM7Egc	0.596566	1.51211	10.405	2.83758	0.0146685	0.789438	-2.98878	Ppp2r5d	Ppp2r5d	ILMN_2766403	21770	protein phosphatase 2, regulatory subunit B', delta	NM_009358	CATGCTAAGGTGGGCTGGGCTTGGGCCGATGTCCCCATATGTACAGAACT
lIf.4wds1NUu3EgFU0	0.597432	1.51302	5.94108	2.18377	0.0490619	0.789438	-3.73444	Dab1	Dab1	ILMN_2601072	13131	disabled 1	NM_177259	AGACTTTTTTGATAACTCGTATCCATCCCAGTGTCTACAGAAACCCCATC
QohoFnEKCI6o5LKS54	0.598263	1.51389	9.44171	2.38848	0.0337955	0.789438	-3.50313	Tpd52l1	Tpd52l1	ILMN_1249224	21987	tumor protein D52-like 1	NM_009413	GGAGACGGAACCGCTACAAGGAAGAGATGGGGATGCAGTAGGCAGTGCTG
x3eFTSRDABG0evQQSo	0.600271	1.516	6.82839	2.20691	0.047054	0.789438	-3.70852	Dazap1	Dazap1	ILMN_2860674	70248	DAZ associated protein 1	NM_133188	TCTCTGACCCATCAGCACAATAAAAACACGTCACTGGTTCAACAACAGGG
u1KRyCAcSLOGunMYqA	0.604881	1.52085	6.12222	2.6157	0.0222011	0.789438	-3.24317	Ube3a	Ube3a	ILMN_3155274	22215	ubiquitin protein ligase E3A	NM_011668	TCCAGGCACTAGAAGAAACTACAGAGTATGACGGTGGCTATACGAGGGAA
xc3TJewp9feB8EUlKk	0.606969	1.52306	8.34817	2.86334	0.0139773	0.789438	-2.95933	Ube2q1	Ube2q1	ILMN_1247833	70093	ubiquitin-conjugating enzyme E2Q (putative) 1	NM_027315	CTATCTCATAGCCTGTAAGGCTTCCTTCTGAACTTAACACCAGCCAGGGC
3oeTi2JrBiEQILiQnE	0.607945	1.52409	8.67713	2.30096	0.0396662	0.789438	-3.60251	Exosc8	Exosc8	ILMN_2754369	69639	exosome component 8	NM_027148	GGACTGCATGAGTCGAGCGGTAACGAGACACAAAGAAGTGAGCAAGCTAC
rgqO13BLeztdwe3NHs	0.608767	1.52496	6.09319	3.27759	0.00642449	0.729992	-2.49167	Heatr5a	Heatr5a	ILMN_2741872	320487	HEAT repeat containing 5A	NM_177171	GAAGGGATGTCCTCTAACAGTCTGTATGTCCTCTAACTGTCTATCACTGT
ZZSxE4IoEuQJIohEHo	0.60943	1.52566	5.92957	3.13013	0.00847164	0.737722	-2.65654	Tipin	Tipin	ILMN_1234909	66131	timeless interacting protein	NM_025372	CGCCAGTACACATGAAGAGGAACAGTGCAAAGCAGAGGAGACACAACTGG
9pdqDnopiRRRKNB.hA	0.611231	1.52756	11.2695	2.5088	0.027072	0.789438	-3.3657	LOC433476	NA	ILMN_1243991	NA	NA	XM_917865	GGCCTCGGGAATGCTGGAGGCGAGCACCACCACAGGATCAACTTTGACAA
fg4QLQ4OV5XgtMk_wo	0.611355	1.52769	8.61608	2.26001	0.0427362	0.789438	-3.64878	Ndufa12l	NA	ILMN_1222174	NA	NA	XM_001476048	GAATGACAAAGTCAATGAATGCCCTGCCCTGAAGTCATAGCATTGTAAGG
o3nUr5A7763r6hL_94	0.61273	1.52915	5.17025	2.23506	0.044716	0.789438	-3.67689	3110007F17Rik	3110007F17Rik	ILMN_2867158	73061	RIKEN cDNA 3110007F17 gene	NM_028426	TCTGCTCCAGGTTGCAAATGTTGTTGGTCTGGTTGGGACAGTTTGTTCTG
Z55SiX1N_Un3FagIds	0.615279	1.53185	4.91842	3.1082	0.0088277	0.739171	-2.68123	Rftn2	Rftn2	ILMN_2795178	74013	raftlin family member 2	NM_028713	TGCTGCCAGGAGCCTTCCATCTTGCCAGCTTCTACCCGGGAAAGACTCGT
T1e.ihPp9P8x7.pOh4	0.615366	1.53195	11.5974	3.19643	0.00748059	0.729992	-2.58215	Hdac2	Hdac2	ILMN_2640441	15182	histone deacetylase 2	NM_008229	TCCCTGTTTGAGGACATTGGCTTCATTTTATACTGTTTTGGCATGGACTG
KtBAILeiC6e94IiOpg	0.618465	1.53524	6.69788	2.67061	0.0200425	0.789438	-3.18016	AI314976	Oard1	ILMN_2942000	106821	O-acyl-ADP-ribose deacylase 1	NM_207219	GTCAACAAAAGAAGTCTGGAGAAGTGGCTGTTCTGAAGAGAGATGGGCGA
BXexP4i.HtX887O.jk	0.61851	1.53529	6.0414	2.3494	0.036306	0.789438	-3.54758	Rnf2	Rnf2	ILMN_1223375	19821	ring finger protein 2	NM_011277	CCTCTGTACATTTGAGAGTTTACTGTCCCTTTATTATGTATGTTTGATGC
Hs17WqMASr_Sgzq2t4	0.618525	1.5353	6.60687	2.3239	0.0380397	0.789438	-3.57653	Rcsd1	Rcsd1	ILMN_1250704	226594	RCSD domain containing 1	NM_178593	GTATCCTGTCCGGGGATAAAACAGGGTTTGCAGGAATATGGGTCGGTCTG
N5LQ4JHtKxJqIl65qQ	0.622759	1.53982	8.54663	3.61243	0.00343887	0.729992	-2.12654	Jmjd3	Kdm6b	ILMN_3095624	216850	KDM1 lysine (K)-specific demethylase 6B	NM_001017426	TGCAGTCAATGAAGCACTGTCAGGTACAGCGGGAGAGCCTGGTGCGGGCA
rUUgKEevAN0lyp6Ijo	0.622924	1.53999	6.10604	2.89018	0.0132914	0.789438	-2.92868	N6amt1	N6amt1	ILMN_2845391	67768	N-6 adenine-specific DNA methyltransferase 1 (putative)	NM_026366	CCACCAGAAAGGACACTGGTTAAAATCTCAGCCTAGGGCTGGAGAGATGG
KuayrA0sIrvP4l_.6E	0.623278	1.54037	10.3388	2.31081	0.0389602	0.789438	-3.59137	Ctnnb1	Ctnnb1	ILMN_2994460	12387	catenin (cadherin associated protein), beta 1	NM_007614	GTGCGGTAGGGTAAATCAGTAAGAGGTGTTATTTGAGCCTTGTTTTGGAC
lU0reH6qGOHiAy5khw	0.625553	1.5428	8.67626	3.9119	0.00197899	0.683429	-1.81327	Itgb1bp1	Itgb1bp1	ILMN_1213848	16413	integrin beta 1 binding protein 1	NM_008403	CCATCAGGTCTGACTTGGGGGACGATGACTGAGAAATAGTGCGCAGACTA
WT3KcIIN95QddCUNt4	0.625969	1.54325	4.88568	3.30619	0.00608936	0.729992	-2.45995	Gal	Gal	ILMN_2776034	14419	galanin	NM_010253	CATTCTAGGCTAAGAAGAATCTTCTGCCAACTCCTCAAGCCAATCGTCTG
KweVopFpXqXykXQof8	0.630357	1.54795	7.50411	2.42312	0.0317107	0.789438	-3.46365	Kcnh2	Kcnh2	ILMN_1244402	16511	potassium voltage-gated channel, subfamily H (eag-related), member 2	NM_013569	TAACTGCCCGGAGGCACCGGCCCTGGGCCTTAGGCACCTCAAGGACTTTT
r._R3MCj.pQHp9h_hU	0.631282	1.54894	6.15841	2.7361	0.0177361	0.789438	-3.10503	Slc25a14	Slc25a14	ILMN_1216852	20523	solute carrier family 25 (mitochondrial carrier, brain), member 14	NM_011398	TTTTTGCACTCTATAAAGGATTTTGGCCAAACTGGCTTCGACTTGGACCC
Za6ED8OLr_zSX_0eSo	0.632259	1.54999	6.87421	2.25792	0.0428991	0.789438	-3.65114	Trappc2	Trappc2	ILMN_1235440	66226	trafficking protein particle complex 2	NM_025432	CGGTGGACAAATTTAATGAGTGGTTTGTATCAGCCTTTGTCACTGCAGGG
ZiRNCR2CJKhJ9eCauA	0.632867	1.55064	10.9699	2.39295	0.0335193	0.789438	-3.49804	LOC665235	NA	ILMN_2536649	NA	NA	XR_031650	GAGCACATCAAGCACTCGAAGAGCAGGGACAGCTTCCTGAAGCGGGTGAA
9Uq7nqLUod2q.O0NLk	0.634207	1.55208	9.59596	2.53657	0.0257151	0.789438	-3.3339	Rrbp1	Rrbp1	ILMN_2597686	81910	ribosome binding protein 1	NM_024281	CCAGGGTGTGCTGGGAGTCCAGGACTCTCGGGGTTTATGTCAATCAGTGC
ld45WOgV_j4VTQQeBI	0.635277	1.55324	6.98941	2.2111	0.0466986	0.789438	-3.70381	LOC667776	NA	ILMN_1216681	NA	NA	XR_033448	CTCTGATGCCCGATGGAACCCTTGGATTGACCCCATCAACAACTGAACAG
BUsAkXMgf20BEjW5KI	0.635815	1.55382	6.77372	2.27554	0.0415467	0.789438	-3.63126	2810474O19Rik	2810474O19Rik	ILMN_2685055	67246	RIKEN cDNA 2810474O19 gene	NM_026054	CCAGTAAAAGCACCTATAGAACTTTCGTCAAACACAGATCCGTGCAGGAG
fYmCiJ3SoSMcB3SIeo	0.636049	1.55407	7.11563	2.30066	0.0396878	0.789438	-3.60285	LOC100048733	NA	ILMN_2759344	NA	NA	XM_001481081	CGAGCGAAGGAGAGCTCTCAGGGACAGATACTAAACTCTCAGAGACTGGG
WeO5f_RX1TyhDS1XVE	0.636491	1.55454	5.39785	3.26882	0.00653102	0.729992	-2.50142	Furin	Furin	ILMN_1252364	18550	furin (paired basic amino acid cleaving enzyme)	NM_011046	CTGATGTGCCTTTTGCACCCTTCCCATTAGGACAATCAGTCCCCTCCCAC
x5YNfrpR5V1XBU_u48	0.638274	1.55647	7.19519	2.46932	0.0291216	0.789438	-3.41088	Atn1	Atn1	ILMN_1255644	13498	atrophin 1	NM_007881	TGCCGAATCCTTGGTGGCCACTGCCCCTCCCCTAACCCATTGGTGTGATT
cnSB1ATo.LRc44bk7g	0.638276	1.55647	6.28464	2.27622	0.0414947	0.789438	-3.63048	LOC100043126	Gm4245	ILMN_2432886	100043126	predicted gene 4245	XM_001480068	GCTCAGAACTCCAAACATGGATTTAGTCACCTATGATGACGTGCATGTGA
Nn_FdO.qM.rlD8.EEc	0.638823	1.55706	8.31247	2.31078	0.0389624	0.789438	-3.5914	Phf10	Phf10	ILMN_2712731	72057	PHD finger protein 10	NM_024250	GCTTTGACCCTCATGTTTGGGATATTTGGTGCCAATTTATTTACAACACT
xVO6UV.P7ksqSued.E	0.641955	1.56044	6.4764	3.20982	0.00729493	0.729992	-2.56717	Kist	Uhmk1	ILMN_2753234	16589	U2AF homology motif (UHM) kinase 1	NM_010633	CCCATGTGGCCACCCTTTATTTGTGCAGTAGGGCAGGTGCTGCTCTTTAC
uptzA5IkSBufrljzkE	0.642364	1.56089	5.32273	2.59743	0.0229684	0.789438	-3.26413	Igsf10	NA	ILMN_1244809	NA	NA	XM_913941	GGCGTCTATAAATGCAGAGCACAGAACGTGCTTGGTGCCGATTATGCAAC
HQ06HcUS3KEiAkoajE	0.642621	1.56116	11.2305	2.77936	0.016358	0.789438	-3.05544	Shfm1	Shfm1	ILMN_1239370	20422	split hand/foot malformation (ectrodactyly) type 1	NM_009169	CAATCATGGACTCTACCACAGTCTAGGACAGAGAAAGCAGGACGGGATAC
6oLnfjUfnjAvfNJN8w	0.645192	1.56395	6.43761	2.2963	0.0400046	0.789438	-3.60779	Crls1	Crls1	ILMN_1219797	66586	cardiolipin synthase 1	NM_025646	GGAAGTGCTCTTGATCCACTTGCTGATAAAGTTCTTATCAGCATCTTATA
fCeZQo51m5I4aOpMQs	0.645673	1.56447	7.24645	2.32001	0.0383109	0.789438	-3.58094	Tdrd3	Tdrd3	ILMN_3075157	219249	tudor domain containing 3	NM_172605	AAGCTGCGCCAAGGATGCTCCGCGTGCAGATGACGGATGGGCATACAAGT
WkR70lUijxIV4eV4SE	0.646021	1.56485	7.79734	2.9751	0.0113336	0.778713	-2.83192	Erbb2	Erbb2	ILMN_2739424	13866	v-erb-b2 erythroblastic leukemia viral oncogene homolog 2, neuro/glioblastoma derived oncogene homolog (avian)	NM_001003817	GCACACTGTTCAGCCCCAGAGGATTACAGACCCTGACTGCCCTGACAGAC
B14IHnX1QPTvdHUuVY	0.646391	1.56525	10.5929	2.33088	0.0375576	0.789438	-3.56861	Rnpep	Rnpep	ILMN_1246024	215615	arginyl aminopeptidase (aminopeptidase B)	NM_145417	TCCTGAAGAACTGCTCCTTCCCAAATTCATGTTCTCACTCCAGTGCCCCG
NohBIA6gJSWUuCLh_I	0.646427	1.56529	7.89364	2.73201	0.0178723	0.789438	-3.10972	4933424B01Rik	Asun	ILMN_2833356	71177	asunder, spermatogenesis regulator	NM_138757	GGAGACAACAGAAAATGGGAAAGCCAGCCGCCAGTGAAGAGTGACTTGAG
liHed814oceD3.BVxU	0.647705	1.56667	11.0559	3.38015	0.00530212	0.729992	-2.37835	Pvrl2	Pvrl2	ILMN_2996683	19294	poliovirus receptor-related 2	NM_008990	GAGACTCTGCTCTTATCCTGAGGACTACTGAATTCTTTTAACCCCTACCC
iSJTr9H8mX7n87sExc	0.647762	1.56674	6.7921	2.60501	0.0226468	0.789438	-3.25543	8030448M07Rik	Btbd7	ILMN_2566616	238386	BTB (POZ) domain containing 7	AK033160	CAGAGCCATGGTTTCACTTTAGCGCCTTGTGCTTTATGTGTAACATACCT
6nu4qBE8Si7K0eMzfU	0.649727	1.56887	7.85577	2.78258	0.0162595	0.789438	-3.05175	Tpd52l2	Tpd52l2	ILMN_1250767	66314	tumor protein D52-like 2	NM_025482	GCTGTGTGAGGGAACACATTACAGGAGTGTAGGTCACTGATATATCTTCC
BYKv98KzfIoe7k66h4	0.65187	1.5712	6.89557	3.19025	0.00756775	0.729992	-2.58906	Mboat2	Mboat2	ILMN_1229343	67216	membrane bound O-acyltransferase domain containing 2	NM_001083341	CGAAGGGTTTTCTTAAGGTATCTTAGAGGACTGTGTGCATGGTGGGACTG
3GjkACKWeuUqxjeAKs	0.654105	1.57364	8.38355	2.28014	0.0411998	0.789438	-3.62606	Sec63	Sec63	ILMN_2694578	140740	SEC63-like (S. cerevisiae)	NM_153055	ACGGATGCAAAAAAGAGGCCGCTGGTGCCAGGGTACGATCTGAAAAGGGT
EmmSlfwAwJyjEl.okk	0.654119	1.57366	11.3595	2.50687	0.027169	0.789438	-3.36792	LOC632667	NA	ILMN_1233175	NA	NA	XM_906862	GCGGCGCAGGCCCTTTAAAAATAAAGCTAGGATACAGCCTTTGGAGCAGC
iVXRej3HvyX5Le7iQA	0.655777	1.57546	6.14316	2.72724	0.0180322	0.789438	-3.11519	LOC209372	NA	ILMN_1242142	NA	NA	XM_125463	CCCCCTCACCTGGATTCTACTGTTTAGCCTTGCAGTCTGTGTGAGCAAAA
HlCT8XyRL3fvzJBc5I	0.658453	1.57839	7.35344	2.48646	0.0282142	0.789438	-3.39128	Abcb7	NA	ILMN_2647744	NA	NA	XM_907304	GCCAAGCATTTACCTTAGCACAGTTCTCTTGTTTATAGCAACCTATGCAG
i9PyTu.P9fO91K49vU	0.658885	1.57886	6.27307	2.52291	0.0263742	0.789438	-3.34955	Rnf11	Rnf11	ILMN_1216143	29864	ring finger protein 11	NM_013876	TTCATTTAGCATGTGTTTATTTTCCTTATGTTCTCCAGGTGATTCGTTCC
He0evgSMuJerQwAgUU	0.659207	1.57921	8.56411	2.25907	0.0428097	0.789438	-3.64985	Tmem183a	Tmem183a	ILMN_2667441	57439	transmembrane protein 183A	NM_001042485	CTGTCACTGGTTGAACAGATAGTGAGCCTGGGTCAATAAAAAGAACCACC
HUrxR5FU9bqe9M3t0k	0.65971	1.57976	10.5041	2.32292	0.0381075	0.789438	-3.57763	Fam102a	Fam102a	ILMN_1225348	98952	family with sequence similarity 102, member A	NM_153560	CCAGGTTACCACTGCACCCCATTCCGTGGGCTGTTCATATCTGTCTCAGC
rpxRJfNCEUIe99dFSk	0.66117	1.58136	5.98063	2.62047	0.0220047	0.789438	-3.23769	Ikbke	Ikbke	ILMN_3161543	56489	inhibitor of kappaB kinase epsilon	NM_019777	GGCTACCACAGCCTTATCAAGACACCAAGACTGTTCTTCCTCACCCAGGC
3Xi72DU2_wEQEEt5xc	0.662408	1.58272	5.62716	2.49938	0.0275481	0.789438	-3.37649	Ide	Ide	ILMN_2467534	15925	insulin degrading enzyme	NM_031156	CCTGAGTGTTCGAATCCATCGTTGTAAACACAAACAACAGTCTGCTACCT
l8enpR5eniBUKiIXKA	0.662468	1.58279	7.29431	2.34736	0.0364422	0.789438	-3.54991	Plekhg3	Plekhg3	ILMN_2783500	263406	pleckstrin homology domain containing, family G (with RhoGef domain) member 3	NM_153804	TTACTGGCTGGCCACTGCCTGGCTGAGAACCCAAGGGAGAGACCTAGGAA
9jm5INTrTdztDAskqA	0.662728	1.58307	7.41603	2.72234	0.018198	0.789438	-3.12081	Ergic2	Ergic2	ILMN_1241196	67456	ERGIC and golgi 2	NM_026168	GATGCGTGCAGAATCCATGGTCATCTCTATGTCAATAAAGTAGCAGGGAA
KScpFP5317u6orgKfA	0.663187	1.58358	6.2732	2.41608	0.032124	0.789438	-3.47168	Sox14	NA	ILMN_1257039	NA	NA	XM_284529	CAGCTAGGCACCATTTGCTCTTCCTGTGTGTGGGGAGGTGAAAGGCTTAA
0Cl.7u7Z55akG5PnqA	0.663577	1.58401	6.13877	2.59639	0.0230126	0.789438	-3.26531	Nrxn2	Nrxn2	ILMN_3015003	18190	neurexin II	NM_020253	AAGGCCTTTTGTGTGTGTCGCTGCTGCCGGGCAACGTGCATTGCTGGGAA
HuLfUVxECrxSQ6guOE	0.66434	1.58484	6.4002	2.4552	0.0298905	0.789438	-3.42702	Kcnk6	Kcnk6	ILMN_3049650	52150	potassium inwardly-rectifying channel, subfamily K, member 6	NM_001033525	GTGAGTCTTCCACCCTACACAAAGGGTTACCAGCAATGGGAAGTGATGAC
WsCjlHDHoMC7nqPhvY	0.666782	1.58753	6.67722	2.48291	0.0284001	0.789438	-3.39534	Metap2	Metap2	ILMN_2668243	56307	methionine aminopeptidase 2	NM_019648	GTAAAGGATGCCACTAATACTGGAATAAAGTGTGCTGGGATTGACGTTCG
oBEqC_ToRxLYhBQgSU	0.669316	1.59032	9.88913	2.51797	0.0266166	0.789438	-3.35521	Ywhab	Ywhab	ILMN_2490479	54401	tyrosine 3-monooxygenase/tryptophan 5-monooxygenase activation protein, beta polypeptide	NM_018753	AACACAGGGAAGTTGCATGGACACTACAGTCGAGACAACCAAGAACAGCC
HqvTwd6jfALYboeeYg	0.66942	1.59043	6.96378	4.09165	0.00142595	0.683429	-1.63206	LOC100046207	NA	ILMN_2748897	NA	NA	XM_001475801	GGGGTTCATTAACTCTGGGATCTTAAAAGTCGACGTGGACTGCTGCGAGA
Kkley4OV31lJkns2IM	0.669696	1.59074	10.5581	2.76252	0.0168815	0.789438	-3.07474	Isyna1	Isyna1	ILMN_1228752	71780	myo-inositol 1-phosphate synthase A1	NM_023627	GCAGCCCTGTAGTGAATGCCCTCTTCCGCCAGCGCAGCTGTATCGAGAAT
o9ep57B7AWWotapcz8	0.670458	1.59158	6.83981	2.73224	0.0178647	0.789438	-3.10946	Pabpc4	Pabpc4	ILMN_2616497	230721	poly(A) binding protein, cytoplasmic 4	NM_130881	TTCCTGGGCTGCTGTAACTGTAAACCGCCGGGAGTCCGGGGCCTATATTT
9nsqHT1SECQy047ToE	0.671396	1.59261	8.17702	2.24779	0.0436953	0.789438	-3.66256	Mettl9	Mettl9	ILMN_2782307	59052	methyltransferase like 9	NM_021554	GCTGTAGGGACTCATTCCCAGACAAAGCAATAGTCATGATGTCATGGAAC
3leux31_Vl_.fvdf98	0.67275	1.59411	8.55019	2.25221	0.0433464	0.789438	-3.65758	Bcl9	NA	ILMN_2600255	NA	NA	XM_358351	GCCCTGGTGTACTCTTCCTTGCCCGCCTTGTTTCTTGTTCTCCTTTTCTT
BYgS5wS7mdi041qfxg	0.673277	1.59469	8.93351	2.69814	0.0190393	0.789438	-3.14857	Pip4k2a	Pip4k2a	ILMN_2717439	18718	phosphatidylinositol-5-phosphate 4-kinase, type II, alpha	NM_008845	CGAGAACAGTGCTAACAGTGTGCGCTCGAGTCATGATCCGGGCTTTACGA
iMUINKyDA7lRFd1.tc	0.673953	1.59544	8.79791	2.42847	0.0314	0.789438	-3.45755	Fbxl10	Kdm2b	ILMN_2479611	30841	lysine (K)-specific demethylase 2B	NM_013910	ATACCAAGAATCAGGTAGAATAAATGTGCCCACACCCTCTCCTTTGTCCT
WGLlXignrlAWJSif4Q	0.675744	1.59742	5.12715	3.20657	0.00733961	0.729992	-2.57081	Doc2g	Doc2g	ILMN_2704429	60425	double C2, gamma	NM_021791	ACGAGTGCCCCTGAGGAAGCTGGTGCCAAACCGAGCCAGGAGCTTTGACA
c0sLO1LQQ4ws1geSlU	0.67674	1.59852	6.42927	2.89131	0.0132633	0.789438	-2.92739	Melk	Melk	ILMN_3001043	17279	maternal embryonic leucine zipper kinase	NM_010790	TCAGTAAGTATGTCCAGTCAACAATGATAAGTATCCGAACTGCAGGCCCC
oVeKK9_qESJTL.tf1c	0.678794	1.6008	8.25413	2.30989	0.0390253	0.789438	-3.5924	5330431N19Rik	Dpcd	ILMN_2892480	226162	deleted in primary ciliary dyskinesia	NM_172639	CCCCTGAGGAGGTTCTTGGGGACACAGAGCCATAGTTTTGTCCTTTCCCT
uhXrk1SWedF6eeeVec	0.679547	1.60164	11.0595	2.38553	0.0339791	0.789438	-3.50649	Ptpre	Ptpre	ILMN_1254630	19267	protein tyrosine phosphatase, receptor type, E	NM_011212	GACCCTGGTGCATCCCAGCCGCTGCTCACCTGGCTGCTGCTGCCCCTGCT
iSC7hdLzMxNUneVLNU	0.680121	1.60227	6.13646	3.07512	0.00939339	0.74754	-2.71856	Atg9a	Atg9a	ILMN_2698801	245860	autophagy related 9A	NM_001003917	CAGAAGTGTGACCTCAGTTATATATACATCCCAGCTCTGCCCAGTATCCC
QebEl5I6KXktPxubfw	0.682096	1.60447	11.2993	2.90506	0.0129255	0.789438	-2.91169	Oat	Oat	ILMN_2933112	18242	ornithine aminotransferase	NM_016978	CTGCGTACAGCCTGCAGATGGAGGCCTGCAGTCATTTACGTGCGTCTTTA
Zfgp51TCFOzJMHH46Q	0.682212	1.6046	8.12614	2.56739	0.0242862	0.789438	-3.29857	Kctd20	Kctd20	ILMN_2589838	66989	potassium channel tetramerisation domain containing 20	NM_025888	CTTGAAGGCTGCTCCCATAAGACCATGTATAGCATAACTACTTGATGGCA
rp8JSCoK6z4xDtFR4o	0.683852	1.60642	8.99673	2.24453	0.0439547	0.789438	-3.66623	Bop1	Bop1	ILMN_1253942	12181	block of proliferation 1	NM_013481	GGCTTAAGCCAGAAGGGAAGGTGGTATTGATACAATGTCACCCACTGAGG
3dJ5HSlL3ogpUIt6Cg	0.684866	1.60755	8.05632	2.61028	0.0224259	0.789438	-3.24938	Spint1	Spint1	ILMN_2621463	20732	serine protease inhibitor, Kunitz type 1	NM_016907	CTCAGCTGCACTCAGGCCAGTTCTGGAGAAGGCCCAAGAGTCTGGAAGGA
ZRvl.9CSv.ogQncOKU	0.687051	1.60999	6.92727	2.27427	0.0416426	0.789438	-3.63269	Npc1	Npc1	ILMN_1250418	18145	Niemann-Pick type C1	NM_008720	CACGTTGCCTTTTTCAAGCAGGTTTTTGGAGAACAAGCTCTAATGAGGCC
Tl6db84BFTwA295ii4	0.687358	1.61033	8.14735	2.50506	0.02726	0.789438	-3.36999	Rcl1	Rcl1	ILMN_1237527	59028	RNA terminal phosphate cyclase-like 1	NM_021525	GCCTGGCTCCGTTTATGAAACACCCATTAAAAATCGTTCTGCGAGGAGTG
Qe0gKAF3eN4oROvFF4	0.6876	1.6106	7.26834	2.43474	0.0310392	0.789438	-3.45039	Cd320	Cd320	ILMN_1235750	54219	CD320 antigen	NM_019421	CTGTCAGAAAGGAAAACCTCTCTGATCTGAGGACACATGGTTACCACCTG
ol1N8.854yCRIerxw8	0.688137	1.6112	5.78938	2.69693	0.0190824	0.789438	-3.14996	Cspp1	Cspp1	ILMN_2735735	211660	centrosome and spindle pole associated protein 1	NM_026493	GCCTCCATCTTATTTTTATGCTGATAGAAGCACAGACTGGGTTACTAATT
Bo0Sg0qgKj_Arr91JE	0.689837	1.6131	7.39633	2.8134	0.0153482	0.789438	-3.01646	Rap2c	Rap2c	ILMN_3135473	72065	RAP2C, member of RAS oncogene family	NM_172413	GGATCACAGGAATCAGGGGAAAGGGATTTGAAAGGTGGTTTCTCCAGCAC
fllA1NI4BT.NyLesSo	0.693088	1.61674	7.29988	2.35427	0.0359836	0.789438	-3.54205	Wwtr1	Wwtr1	ILMN_1219016	97064	WW domain containing transcription regulator 1	NM_133784	GCCGCCAAATCCATCAGATGAAACCATTTTATCTAGAGTCTGGTACAGGG
QIM1UsUAgCuK6QXj9w	0.696356	1.62041	6.56618	3.48984	0.00432007	0.729992	-2.25856	Setd3	Setd3	ILMN_2764335	52690	SET domain containing 3	NM_028262	AGAATATCCCCAGTACCAAAAGAAAAGGTGAGGTGGCAACCTGATTTCTA
NMUlykIDEKlIKF602U	0.69853	1.62285	10.9668	2.53804	0.0256451	0.789438	-3.33222	Pdia4	Pdia4	ILMN_1249670	12304	protein disulfide isomerase associated 4	NM_009787	ATACCAGCCTAGGCAAGAAATACAAGGGCCAGAAGGACCTGGTCATCGCC
xZCASpPuEVPilQEYvY	0.698856	1.62322	6.93334	2.63144	0.0215602	0.789438	-3.22511	Rbm10	Rbm10	ILMN_2821254	236732	RNA binding motif protein 10	NM_145627	CGCAAGAAACAGGGCATTGTGACACCCATTGAGGCCCAAACACGAGTTCG
WXeCiUwtSH30OP9F1I	0.699704	1.62417	6.10326	3.43212	0.00481141	0.729992	-2.32141	Kifap3	Kifap3	ILMN_1222022	16579	kinesin-associated protein 3	NM_010629	CCTCTGAAGGAGCCATAAGTCCAGACTTCTTCAATGATTTTCACCTCCAG
613z0JbkV9356wDnvo	0.700077	1.62459	10.7489	2.24399	0.043998	0.789438	-3.66684	EG666756	NA	ILMN_1214902	NA	NA	XR_033930	TCCTCTTATTCAAGCCGTGCACCCTTCTCTTGCTGGTAAAATGCTGTTGG
9u1MoMMrCpy3e0JTsE	0.70028	1.62482	7.50196	2.19615	0.0479781	0.789438	-3.72058	Ahcyl1	Ahcyl1	ILMN_2428506	229709	S-adenosylhomocysteine hydrolase-like 1	NM_145542	GTGTCCATAGGAATAATAGGTAAGGGCTAGTCTCTGTCAAGCCATGTAAC
EgQIrQKXscLqArFd0o	0.700709	1.6253	5.30957	3.09786	0.00900082	0.741636	-2.69289	Nkx1-2	Nkx1-2	ILMN_1216442	20231	NK1 transcription factor related, locus 2 (Drosophila)	NM_009123	GAACAAAGAGGTCAAAGGCCTGTACTAAGTGGGAAAGGTACCCTCTCAGG
6Md2c4NW7oioO4L.gs	0.701267	1.62593	11.0038	2.37898	0.0343903	0.789438	-3.51395	Hsp90b1	Hsp90b1	ILMN_2504433	22027	heat shock protein 90, beta (Grp94), member 1	NM_011631	ATACTCTCGCTATGAATCCCGTGTGGAGAGGGAATGTGAAGTTTTGAAGT
EVl_iA11KHyv7n96_U	0.701295	1.62596	7.07568	2.29759	0.0399108	0.789438	-3.60633	2610202E01Rik	NA	ILMN_1224840	NA	NA	NA	CCCGCCTTGGAGAAATCCTCCAGGACTTAGGTTTGTGCTTTCTGGTTGCC
BgHk4wginiJb0h6SN8	0.705217	1.63039	6.04206	2.3331	0.0374053	0.789438	-3.56609	Myo1b	Myo1b	ILMN_2671235	17912	myosin IB	NM_010863	GAAACTGCATGATAAGAAGAGGCTGAGAGCCGTTCAGACTGGCAGATCTT
o1_UT3IB3.4lAfBXiU	0.70579	1.63104	6.3452	2.60649	0.0225848	0.789438	-3.25374	Tcf7	Tcf7	ILMN_1242308	21414	transcription factor 7, T cell specific	NM_009331	TCCTTGCCACATTCTAGAAACTCTTTTTGAGCCAAACTTAACCCTGAGCC
0xSplqHmtDoGuWeFRM	0.706842	1.63223	5.40639	3.12825	0.0085017	0.737722	-2.65866	Sox3	Sox3	ILMN_1245319	20675	SRY (sex determining region Y)-box 3	NM_009237	TACCAGGGCGCCGGGACTGCGGTCAATGGAACGGTGCCGCTGACCCACAT
l66IIJhmRo0GIt9KJ4	0.706925	1.63232	7.5641	2.27182	0.0418284	0.789438	-3.63546	Hes6	Hes6	ILMN_2608043	55927	hairy and enhancer of split 6	NM_019479	TGGTGGAGAAGAAGCGACGCGCACGGATCAACGAGAGTCTTCAGGAGCTG
9jl_x.gh7OSf_kiE9U	0.707757	1.63326	8.35597	3.59916	0.00352468	0.729992	-2.14073	Nfe2l2	Nfe2l2	ILMN_1224128	18024	nuclear factor, erythroid derived 2, like 2	NM_010902	GATGCCTTGTACTTTGAAGACTGTATGCAGCTTTTGGCAGAGACATTCCC
xVep1RRPVMV1EfQj6M	0.708449	1.63405	6.12602	3.25366	0.00671922	0.729992	-2.51827	Slc25a23	Slc25a23	ILMN_2675672	66972	solute carrier family 25 (mitochondrial carrier; phosphate carrier), member 23	NM_025877	CCCCTGGGCTCCCACCACATTCCCATACCCTCCACACTTCAAGATTGGAT
lnu17qpu7sHsuy0rnQ	0.711875	1.63793	8.0915	2.48291	0.0284001	0.789438	-3.39534	LOC100046259	NA	ILMN_2762925	NA	NA	XM_001476332	GCTGTGTCCTGTGGGGGCGTGTGTGTAACTGTAGTGTAGTCAGGTGCTCA
rArd0XItTnegnUooXk	0.713017	1.63923	6.54404	2.9851	0.011123	0.776811	-2.82056	Sipa1	Sipa1	ILMN_2642133	20469	signal-induced proliferation associated gene 1	NM_011379	AAAGGTCTCTCACCTAGAGTCCATGCTCTGGAAGCTCCAGGAGGACCTGC
Qr1rlBDugDuvkt55Eo	0.713713	1.64002	8.84626	2.79055	0.0160191	0.789438	-3.04263	Sesn1	Sesn1	ILMN_3136744	140742	sestrin 1	NM_001013370	GGTTCCGGTGCCAACAATGTGGAAAATGTGGTTGCAGTCTGCTGCACAGG
NmVT3ggpELE6iLXl8c	0.716961	1.64372	4.89234	2.30318	0.0395058	0.789438	-3.6	Fndc5	Fndc5	ILMN_3107467	384061	fibronectin type III domain containing 5	NM_027402	GCGCCCCATTCTGAAGAAGGCACAAGTACATGGGAGAGTCCTGCCTTACT
N1B6FBpm9ckSp2eeBM	0.719135	1.64619	5.06654	2.40076	0.033042	0.789438	-3.48915	Irx1	Irx1	ILMN_1218204	16371	Iroquois related homeobox 1 (Drosophila)	NM_010573	TCCAACTGGACCAACGGCGCGTTCCTAGCACAGGGCTCGCTGCTGAACAT
BlAa1BZ0.wDiS7232w	0.721843	1.64929	8.42775	3.09041	0.00912752	0.744375	-2.70129	Bxdc5	Rpf1	ILMN_2745841	70285	ribosome production factor 1 homolog (S. cerevisiae)	NM_027371	GCCAAACGGTCCAACCGCTCATTTTAAAATGAGCAGTGTTCGTCTTCGTA
Q1zgnSgipIqFIKHUaU	0.722394	1.64992	6.74576	3.52364	0.00405637	0.729992	-2.22196	Centg3	Agap3	ILMN_2754596	213990	ArfGAP with GTPase domain, ankyrin repeat and PH domain 3	NM_139153	TCCTATGAAGCTCAGGAAGAGGGCAGAGGGACCAGAAGGACTCCACGGCC
BbrEk.ngPyX7.PUddU	0.72273	1.6503	8.66232	2.26842	0.0420879	0.789438	-3.63929	Rbm4b	Rbm4b	ILMN_1220793	66704	RNA binding motif protein 4B	NM_025717	CGTGGTACAGCATTTGCTGAAATTTAGCCTTGTTTTATTCCACTCCTCCC
0XkC2Ik95cXkIIEeTE	0.724466	1.65229	6.8305	2.64742	0.0209277	0.789438	-3.20676	BC023829	NA	ILMN_2612616	NA	NA	XM_135913	CCTGCAAAGTCGAGAGCATTCTGCCTACCTGCAAGAAGAACACTGCATAC
NWCWCBwCHlUiaogCCU	0.726047	1.6541	8.39924	2.43688	0.030917	0.789438	-3.44794	Cyb5	Cyb5a	ILMN_2966632	109672	cytochrome b5 type A (microsomal)	NM_025797	CCGAAGCCGAAGAACTAAAAGACTGCCCCAGAGCGGGGAGAAAAGAAGCC
3lzsi14d.nkIjkwU1w	0.726172	1.65424	8.45121	2.53592	0.0257462	0.789438	-3.33465	Vamp4	Vamp4	ILMN_2460555	53330	vesicle-associated membrane protein 4	AF061516	GCCTATGTAGAGTCCTGACTCTTTGCTGCAAGAGATGCATAACCATCCTA
KOwyJ8erj7DJjx6uCU	0.726302	1.65439	6.43158	3.13344	0.00841924	0.737722	-2.65282	Rchy1	Rchy1	ILMN_1255376	68098	ring finger and CHY zinc finger domain containing 1	NM_026557	ATGTAATAGAGCTTACTGGGTGATTGTAATAGCGATTACTGGGTGAAGCC
WLkRSdYjRRQofgogio	0.729669	1.65826	12.2074	2.63068	0.0215905	0.789438	-3.22597	LOC329750	NA	ILMN_2527129	NA	NA	XM_287286	AGTGCACACCAGCTCCGAGATCACCACCAAGGACTTGAAGGAGAAGAGGG
rtJ7kc.MtTow5F3w3U	0.733172	1.66229	8.10725	2.50526	0.0272501	0.789438	-3.36976	Ndufs4	Ndufs4	ILMN_2663694	17993	NADH dehydrogenase (ubiquinone) Fe-S protein 4	NM_010887	GTCAGCTGTGCACTATTTATAGTCCATGGATAATGCACCTCTTAATCTCC
6flSiPqouzvsuhKrcA	0.733468	1.66263	8.73475	2.33409	0.0373374	0.789438	-3.56496	Podxl	Podxl	ILMN_2604494	27205	podocalyxin-like	NM_013723	CTTGCCCAGGAGATTGGGGGAGTGTATGTTGTAGTGGACAGGGGTCTAAA
lt7ci4MfRI3T8qIl60	0.73566	1.66516	8.42203	2.21946	0.0459979	0.789438	-3.69443	Krba1	Krba1	ILMN_2752234	77827	KRAB-A domain containing 1	NM_133922	GTCTGTCTAGAGTGAATACTTCACAGATCTCATTTAGGGAGAGCCTGGTC
xoZ7T9Pl9N9O7befV0	0.738104	1.66798	5.16504	2.24588	0.0438474	0.789438	-3.66471	Rgs7	Rgs7	ILMN_1237219	24012	regulator of G protein signaling 7	NM_011880	GGACGCTGTCATTTCATTGCCTTCATCTTCATGTGTCGTCTGCTTCCCTC
cir693NRQoATegWS4U	0.738152	1.66804	5.1533	2.20838	0.0469293	0.789438	-3.70687	Slc5a5	Slc5a5	ILMN_1250582	114479	solute carrier family 5 (sodium iodide symporter), member 5	NM_053248	GAGGGTTGGTTCTCTATCCACCAAGGAAAACATCTGGAACCGCAGTGACC
WNS6ooV3h8KhRfqCfc	0.739535	1.66964	9.03876	2.52311	0.0263643	0.789438	-3.34932	Smo	Smo	ILMN_2986978	319757	smoothened homolog (Drosophila)	NM_176996	ATCCAGTGGGGAGGACCCTCTGACTTAAGGGACCACCTTGGGAAGCTTCT
3.wsI4qHlEl3dt7h1c	0.740023	1.6702	5.61326	2.24794	0.0436832	0.789438	-3.66239	Saal1	NA	ILMN_2506907	NA	NA	XM_620495	TTTTAAGTAAGATGAGGGACTGCCACAGCCTCTCTCGTCTGTGACTCCCT
QgaN73R7hXQ931IO9I	0.740471	1.67072	10.873	2.80627	0.0155545	0.789438	-3.02462	1700034H14Rik	Timm21	ILMN_2685133	67105	tranlocase of inner mitochondrial membrane 21	NM_025969	GAACGGATCTGTTCTCACTGTGACCCTCAATTCTCTTCCAGAATGTTCAG
9bGw4uu0f.0BVFP.3A	0.741205	1.67157	8.68663	2.47483	0.0288268	0.789438	-3.40458	1110055N21Rik	Ints5	ILMN_1227693	109077	integrator complex subunit 5	NM_176843	CGTACGTAATGAGTGGTGTCACTTTTTTCAAACCCCACCATTTTTTCTAA
ioUpHY17d7iDsx.Od0	0.743106	1.67378	11.584	2.87781	0.0136032	0.789438	-2.9428	Igf2bp3	Igf2bp3	ILMN_1218913	140488	insulin-like growth factor 2 mRNA binding protein 3	NM_023670	GGACCAGGCACTCGATCCTGTCTCTGTGAGAATGTATACTTTATGCTCTC
lcy_s7fA4PnourLi7E	0.745684	1.67677	5.95065	2.30319	0.0395053	0.789438	-3.59999	Nampt	Nampt	ILMN_2821850	59027	nicotinamide phosphoribosyltransferase	NM_021524	CTATAGTTGGTATGTCTTAAATGAATTGCTGGAGTGGGTAGTGAGTGTAC
K_lD.tQaECgCQLQaRY	0.746144	1.6773	6.02628	2.45112	0.0301163	0.789438	-3.43168	Bptf	Bptf	ILMN_2509623	207165	bromodomain PHD finger transcription factor	NM_176850	TTGGCCAATTTTGTCCAACGGACAAAGGAAAAGCAAAGTCAACGGCACCG
WpxSRixsjSVAOJiuuk	0.751669	1.68374	5.11595	2.71045	0.0186068	0.789438	-3.13445	Sema6a	Sema6a	ILMN_2705946	20358	sema domain, transmembrane domain (TM), and cytoplasmic domain, (semaphorin) 6A	NM_018744	GGCTACCAGCACGAGTACGTAGATCAGCCCAAAATGAGCGAGGTGGTGGC
cEae1RK5bfq83Z576c	0.754357	1.68688	8.00349	2.30622	0.0392877	0.789438	-3.59656	Dgat2	Dgat2	ILMN_1219915	67800	diacylglycerol O-acyltransferase 2	NM_026384	ACACGGCTGTCCCACAGGTGCCGTCTTGGGTTATCTCGCTGCTGTTGGCT
ErO3sknr__.uytXO4U	0.758202	1.69138	7.59567	2.39388	0.0334623	0.789438	-3.49699	Rbm8a	Rbm8a	ILMN_1252850	60365	RNA binding motif protein 8a	NM_025875	GGTATGTCTGTAGCAGCTGGTTTGTTGTTTGTGTAGGTCCCTATGTGACC
iowciIr0t3KbgddIUc	0.760622	1.69422	8.32019	3.69369	0.00295799	0.729992	-2.0402	Epb4.1l5	Epb4.1l5	ILMN_2898440	226352	erythrocyte protein band 4.1-like 5	NM_145506	GGATAACTAGAGAGAGGTTCAGTCTCTAGGCGTGAACTCCTCAGACCACT
HeGKaKdA76veWN6GE4	0.761707	1.6955	5.34977	2.43733	0.0308916	0.789438	-3.44743	Slc4a3	Slc4a3	ILMN_2593621	20536	solute carrier family 4 (anion exchanger), member 3	NM_009208	CTGACGAGGCGGAGGCTCAAATGTTGGGTTCTGCCGATCTGGACGACATG
WrjlK_1nROLVN7A9.k	0.761803	1.69561	8.80653	2.94995	0.0118814	0.789438	-2.86053	Zmiz1	Zmiz1	ILMN_1224736	328365	zinc finger, MIZ-type containing 1	NM_183208	GGTGATGCCAGGTTGTCCGCTCACATGAGTCCCATCTGTAAATTCTTTGC
3ogk1.Mt0kiUqFCWdU	0.762544	1.69648	8.65253	3.19828	0.0074546	0.729992	-2.58008	Sgpl1	Sgpl1	ILMN_1245609	20397	sphingosine phosphate lyase 1	NM_009163	GGAGAAGCATCCTTTATAGTCTCAGCAGAGCCAGGGACCAAGCCGCTCCC
rlgHsFArpPOfUgC3Qo	0.76257	1.69651	9.35585	2.63321	0.0214892	0.789438	-3.22308	Hspe1	Hspe1	ILMN_2960308	15528	heat shock protein 1 (chaperonin 10)	NM_008303	GCCGAAACTGTAACCAAAGGTGGCATTATGCTTCCAGAAAAGTCTCAAGG
KK_eIjniCSh3eb4dTU	0.762611	1.69656	8.69298	2.58047	0.0237036	0.789438	-3.28357	LOC635086	NA	ILMN_1240356	NA	NA	XM_910030	AGGTTGCTGAGAGATGCTGAGAAGCAGGACTCTCTGCGTTGACTCCATCC
Tn.wuKNteOs3DtJLPU	0.765387	1.69983	5.77494	3.34107	0.00570431	0.729992	-2.42139	LOC100048858	NA	ILMN_2655510	NA	NA	XM_001472990	GCTTTTTAAGTGAGGATCGTCCTGATGGTATCTAATGTCAGCAGTATTCC
T6VICulWSok7rhLSQA	0.767455	1.70226	6.51424	2.40619	0.0327136	0.789438	-3.48296	Igsf9	Igsf9	ILMN_1243523	93842	immunoglobulin superfamily, member 9	NM_033608	TGGCCCAGAAAGGTGGCCCCGCAGGGAGCATGTGGTGACAGTCAGCAAAA
BV.6Th4opzjoffYZUA	0.770118	1.70541	5.94765	2.27687	0.041446	0.789438	-3.62976	LOC229274	NA	ILMN_2527000	NA	NA	XM_124040	CCCTTTTGGCATGACTGAGGAGGCTATGATGGACTTCTTCGACGCCCAAA
6qQJQuodugQngKh9Qo	0.772092	1.70774	11.6088	3.12961	0.00847999	0.737722	-2.65713	Dbi	Dbi	ILMN_3150159	13167	diazepam binding inhibitor	NM_007830	GGGCAAAGCCAAGTGGGACTCGTGGAACAAGCTGAAAGGGACTTCCAAGG
HteshuiGCLDCiNOiRM	0.773041	1.70887	6.90583	2.27968	0.0412343	0.789438	-3.62658	Mrps25	Mrps25	ILMN_1246044	64658	mitochondrial ribosomal protein S25	NM_025578	GTCCTGGTAGACGTGGAGACGAAGAGTAATAAGGAGATCATGGAGCACAT
[truncated: 154 more rows]

## Sheet: Smad23_DKO_d2 EBs
nuIDs	logFC	Fold Change	AveExpr	t	P.Value	adj.P.Val	B	ILMN_GENE	geneSymbol	PROBE_ID	ENTREZ_GENE_ID	GENE_NAME	ACCESSION	PROBE_SEQUENCE
[truncated: 1,450 more rows]

## Sheet: Smad2_KO_d2_EBs
nuIDs	logFC	Fold Change	AveExpr	t	P.Value	adj.P.Val	B	ILMN_GENE	geneSymbol	PROBE_ID	ENTREZ_GENE_ID	GENE_NAME	ACCESSION	PROBE_SEQUENCE	also_deregulated_in_Smad3_KO_d2_EBs	also_deregulated_in_Smad2/3_DKO_and_Smad3_KO_d2_EBs
[truncated: 1,205 more rows]

[truncated: 5 more sheets: Smad3_KO_d2_EBs, Smad23_DKO_d3_EBs, Smad2_KO_d3_EBs, Smad3_KO_d3_EBs, wildtype_d3EBs_vs_ESCs]
