# Supplementary material for: Combinatorial Smad2/3 Activities Downstream of Nodal Signaling Maintain Embryonic/Extra-Embryonic Cell Identities during Lineage Priming
Source: Cell Rep. 2018 Aug 24;24(8):1977–1985.e7. doi: 10.1016/j.celrep.2018.07.077 (PMC6113931; doi:10.1016/j.celrep.2018.07.077)
Supplement: Table S2. Related to Figure 2 — List of differentially expressed genes (fold change > 1.5; adjusted p < 0.05 (Benjamini-Hochberg), mm10 gene symbols) in Smad2/3 DKO d2 EpiLCs as determined by RNA-seq. Overlap with Smad2/3 ChIP-seq peaks within 50kb of TSS in ESCs and d3 EBs (Wang et al., 2017) is indicated. [file mmc3.xlsx]

## Sheet: Table_S2
SMAD23KO.RNA.BaseMean	SMAD23KO.RNA.log2FC	SMAD23KO.RNA.lfcMLE	SMAD23KO.RNA.lfcSE	SMAD23KO.RNA.stat	SMAD23KO.RNA.pvalue	SMAD23KO.RNA.padj	ID	mm10_Gene_Symbol (https://www.biotools.fr/mouse/refseq_symbol_converter)	ESC_S23_peak_50kb_TSS	d3_EB_S23_peak_50kb_TSS
5244.5	-7.13321	-7.23332	0.21693	-32.8826	3.9e-237	9.92e-234	NM_010094	Lefty1	TRUE	TRUE
2123.75	-7.01858	-7.23948	0.31267	-22.4472	1.36e-111	5.44e-109	NM_177099	Lefty2	TRUE	TRUE
624.886	-6.15938	-6.40254	0.340642	-18.0817	4.44e-73	1.03e-70	NM_011098	Pitx2	TRUE	TRUE
1035.24	-5.0827	-5.15532	0.190838	-26.6335	2.78e-156	2.35e-153	NM_016769	Smad3	FALSE	FALSE
68.1175	-4.82942	-5.05698	0.359119	-13.448	3.17e-41	3.4e-39	NM_010205	Fgf8	FALSE	TRUE
20.8362	-4.8022	-5.2084	0.523463	-9.17389	4.56e-20	1.93e-18	NM_133203	Klra17	FALSE	FALSE
21.6382	-4.33395	-5.19452	0.570593	-7.59552	3.07e-14	8.63e-13	NR_003508	Mx2	FALSE	FALSE
31.5699	-4.28162	-4.53414	0.426007	-10.0506	9.13e-24	4.96e-22	NM_175631	Cbln4	FALSE	FALSE
20.2189	-4.26396	-4.49059	0.449342	-9.48934	2.32e-21	1.09e-19	NR_076393	Gm6756	FALSE	FALSE
133.155	-4.21913	-4.31612	0.266474	-15.8332	1.84e-56	3.06e-54	NM_014193	Cacna1s	FALSE	FALSE
477.179	-4.17225	-4.1936	0.134063	-31.1215	1.23e-212	2.3e-209	NM_010260	Gbp2	FALSE	FALSE
221	-4.1411	-4.20687	0.202018	-20.4987	2.21e-93	6.73e-91	NM_198632	Trim67	TRUE	TRUE
1026.65	-4.13607	-4.17796	0.159097	-25.9972	5.32e-149	3.54e-146	NM_022995	Pmepa1	FALSE	TRUE
13.4481	-4.05427	-5.61278	0.694696	-5.83604	5.35e-09	8.97e-08	NR_027893	BB123696	FALSE	FALSE
935.845	-3.96745	-3.9837	0.117438	-33.7835	3.44e-250	9.62e-247	NM_029935	Chst15	TRUE	TRUE
71.1431	-3.9666	-5.47966	0.652437	-6.07967	1.2e-09	2.18e-08	NM_001139519	Zbp1	TRUE	TRUE
427.44	-3.94054	-3.9582	0.128269	-30.721	2.98e-207	4.91e-204	NM_010259	Gbp2b	FALSE	FALSE
17.9259	-3.93731	-4.25656	0.465692	-8.45475	2.8e-17	9.73e-16	NM_177667	Ttc22	FALSE	FALSE
15.3765	-3.93229	-4.83409	0.601616	-6.53622	6.31e-11	1.3e-09	NR_126493	D030018L15Rik	FALSE	TRUE
163.973	-3.90179	-4.08313	0.319644	-12.2067	2.86e-34	2.48e-32	NM_145545	Gbp7	FALSE	FALSE
26.363	-3.87325	-4.78764	0.570201	-6.79278	1.1e-11	2.44e-10	NM_023386	Rtp4	FALSE	FALSE
118.645	-3.79136	-3.86327	0.243279	-15.5844	9.29e-55	1.48e-52	NM_010724	Psmb8	FALSE	FALSE
5.30034	-3.76141	-5.05607	0.737302	-5.10159	3.37e-07	4.42e-06	NM_008657	Myf6	FALSE	TRUE
58.4683	-3.73422	-3.9474	0.411156	-9.08225	1.06e-19	4.36e-18	NM_001165932	Ucma	FALSE	TRUE
5.39691	-3.66862	-6.59373	0.847603	-4.32823	1.5e-05	0.000146334	NR_028578	Gm10584	FALSE	FALSE
122.237	-3.65498	-3.7377	0.249026	-14.6771	9.03e-49	1.26e-46	NM_001289492	Gbp3	FALSE	FALSE
679.415	-3.44372	-3.45113	0.0912725	-37.7301	0	0	NM_025831	Pxdc1	FALSE	FALSE
22.2127	-3.4401	-3.58068	0.399019	-8.6214	6.61e-18	2.38e-16	NM_011579	Tgtp1	FALSE	FALSE
27.9254	-3.39014	-3.52774	0.347815	-9.74696	1.9e-22	9.47e-21	NM_013823	Kl	FALSE	TRUE
114.549	-3.374	-3.40645	0.195231	-17.2821	6.42e-67	1.33e-64	NM_001033163	Ephx3	FALSE	TRUE
671.88	-3.34913	-3.36032	0.10223	-32.7608	2.13e-235	4.96e-232	NM_144794	Tmem63a	FALSE	FALSE
69.8184	-3.28234	-3.32035	0.209293	-15.683	1.98e-55	3.16e-53	NM_173451	Arsj	FALSE	FALSE
15.8896	-3.226	-3.37261	0.394118	-8.18537	2.71e-16	8.86e-15	NM_008656	Myf5	FALSE	TRUE
572.602	-3.19379	-3.20891	0.130375	-24.4969	1.59e-132	8.56e-130	NM_177139	Lypd6	FALSE	FALSE
26.002	-3.09868	-3.30828	0.462577	-6.69873	2.1e-11	4.57e-10	NM_022888	Izumo1r	FALSE	FALSE
257.636	-3.06391	-3.0774	0.132817	-23.0687	9.55e-118	4.24e-115	NM_027990	Lypd6b	FALSE	TRUE
290.465	-3.05543	-3.08654	0.178458	-17.1213	1.03e-65	2.1e-63	NM_144882	Spats2l	TRUE	TRUE
189.776	-3.04622	-3.41629	0.375166	-8.11967	4.67e-16	1.49e-14	NR_045352	4930455C13Rik	FALSE	FALSE
47.4822	-2.94261	-3.05608	0.304863	-9.65223	4.81e-22	2.33e-20	NM_139305	Car9	FALSE	FALSE
390.279	-2.91565	-2.93922	0.172103	-16.9413	2.23e-64	4.42e-62	NM_026929	Chac1	FALSE	FALSE
3.39491	-2.8794	-4.17989	0.809381	-3.55754	0.000374347	0.00265626	NM_008693	Klk1b3	FALSE	FALSE
3.99822	-2.85191	-4.27029	0.812143	-3.51159	0.000445436	0.00310085	NM_201255	Krt9	FALSE	FALSE
280.908	-2.83093	-2.8625	0.198468	-14.2639	3.67e-46	4.73e-44	NM_134117	Pkdcc	TRUE	TRUE
150.14	-2.83063	-2.99483	0.332821	-8.50496	1.82e-17	6.36e-16	NM_178405	Atp1a2	FALSE	FALSE
4.19947	-2.82648	-3.58259	0.723699	-3.9056	9.4e-05	0.000766205	NM_008066	Gabra2	FALSE	FALSE
24.6431	-2.809	-3.02906	0.427976	-6.56344	5.26e-11	1.09e-09	NM_001164477	Ifih1	FALSE	FALSE
309.919	-2.77771	-2.97766	0.322103	-8.62367	6.48e-18	2.33e-16	NM_001291153	Xaf1	FALSE	FALSE
67.083	-2.75114	-2.80027	0.250931	-10.9637	5.71e-28	3.74e-26	NM_010548	Il10	FALSE	FALSE
778.977	-2.72442	-2.73067	0.0925799	-29.4277	2.43e-190	2.95e-187	NM_001033339	Mmp25	FALSE	TRUE
54.3516	-2.72357	-2.8088	0.314533	-8.6591	4.75e-18	1.75e-16	NM_013800	Barx2	FALSE	FALSE
16.6273	-2.71146	-2.82213	0.370943	-7.30964	2.68e-13	6.91e-12	NR_045806	4930417O22Rik	FALSE	FALSE
22.4837	-2.6909	-2.86894	0.479365	-5.61347	1.98e-08	3.12e-07	NM_023438	NM_023438	FALSE	FALSE
22.4837	-2.6909	-2.86894	0.479365	-5.61347	1.98e-08	3.12e-07	NM_001304439	Tmem132e	FALSE	FALSE
44.7098	-2.68356	-2.76748	0.303951	-8.82894	1.06e-18	4.07e-17	NM_001170788	Lrrc36	FALSE	FALSE
26.5421	-2.67991	-2.78453	0.357996	-7.48587	7.11e-14	1.92e-12	NM_001286181	Lox	FALSE	FALSE
7.46413	-2.6747	-2.95425	0.553276	-4.8343	1.34e-06	1.61e-05	NR_037971	Gm19589	FALSE	TRUE
17.8738	-2.65666	-2.83072	0.452984	-5.8648	4.5e-09	7.65e-08	NM_007562	Bnc1	FALSE	FALSE
733.838	-2.61648	-2.67197	0.267178	-9.79301	1.21e-22	6.13e-21	NM_008003	Fgf15	TRUE	TRUE
8.65465	-2.59529	-3.1464	0.637707	-4.06972	4.71e-05	0.000411516	NM_015783	Isg15	FALSE	FALSE
109.991	-2.58776	-2.6291	0.24436	-10.59	3.32e-26	2.03e-24	NM_008051	Fut1	FALSE	FALSE
649.755	-2.54955	-2.55227	0.0704221	-36.2039	5.28e-287	1.84e-283	NM_007726	Cnr1	FALSE	TRUE
12.2465	-2.53482	-4.99476	0.766575	-3.30668	0.000944088	0.00601214	NM_001033785	Akap14	FALSE	FALSE
4.77787	-2.49238	-3.70293	0.754733	-3.30234	0.000958827	0.00609905	NR_045307	4933429K18Rik	FALSE	FALSE
8.59544	-2.48883	-2.67672	0.508244	-4.89691	9.74e-07	1.2e-05	NM_010290	Gjd2	FALSE	FALSE
9.22231	-2.48062	-2.90971	0.641702	-3.86569	0.000110776	0.000889708	NM_020013	Fgf21	FALSE	FALSE
53.3367	-2.46856	-2.49988	0.216244	-11.4156	3.49e-30	2.58e-28	NM_033652	Lmx1a	FALSE	FALSE
37.6039	-2.44875	-2.54827	0.362912	-6.74749	1.5e-11	3.3e-10	NM_001033394	Tmem88b	FALSE	FALSE
56.5837	-2.44258	-2.69801	0.518366	-4.71208	2.45e-06	2.84e-05	NM_001081672	Fam43b	TRUE	TRUE
157.075	-2.43852	-2.5076	0.312701	-7.79825	6.28e-15	1.85e-13	NM_001163098	Tchh	FALSE	FALSE
57.7924	-2.39178	-2.45151	0.275616	-8.67791	4.03e-18	1.5e-16	NR_073192	Il15ra	FALSE	FALSE
425.676	-2.38967	-2.40495	0.12713	-18.7971	7.98e-79	2.1e-76	NM_008235	Hes1	FALSE	TRUE
837.293	-2.38108	-2.58211	0.507868	-4.68839	2.75e-06	3.17e-05	NM_008326	Irgm1	FALSE	TRUE
107.322	-2.36633	-2.40329	0.218491	-10.8303	2.47e-27	1.57e-25	NM_021384	Rsad2	FALSE	FALSE
680.506	-2.35867	-2.3637	0.0829021	-28.4513	4.7e-178	4.38e-175	NM_001163575	Parp10	FALSE	FALSE
3771.66	-2.3543	-2.37144	0.158126	-14.8888	3.9e-50	5.74e-48	NM_133705	Pycr2	FALSE	TRUE
105.879	-2.35194	-2.41204	0.274233	-8.57643	9.79e-18	3.48e-16	NM_001289509	Tfr2	FALSE	FALSE
428.155	-2.34847	-2.38669	0.210554	-11.1538	6.86e-29	4.68e-27	NM_001293783	Ddx60	FALSE	FALSE
143.891	-2.32633	-2.34079	0.164992	-14.0997	3.82e-45	4.72e-43	NM_011990	Slc7a11	FALSE	FALSE
4.16495	-2.30581	-2.65839	0.659167	-3.49807	0.000468644	0.00324866	NM_008117	Gh	FALSE	FALSE
430.912	-2.28446	-2.31518	0.200378	-11.4008	4.14e-30	3.05e-28	NM_178797	Far2	FALSE	FALSE
35.8734	-2.2817	-2.35485	0.324236	-7.03716	1.96e-12	4.66e-11	NM_001134743	Lrrtm4	FALSE	FALSE
45.7542	-2.26409	-2.31671	0.290627	-7.79038	6.68e-15	1.97e-13	NM_008032	Aff2	FALSE	TRUE
13.0296	-2.24933	-2.49175	0.530072	-4.24345	2.2e-05	0.00020833	NM_008382	Inhbe	FALSE	FALSE
92.2163	-2.24711	-2.27612	0.209951	-10.703	9.85e-27	6.19e-25	NM_199473	Col8a2	FALSE	FALSE
30.2933	-2.2391	-2.28731	0.285391	-7.84574	4.3e-15	1.29e-13	NM_009135	Scn7a	FALSE	FALSE
63.1857	-2.22997	-2.31579	0.299783	-7.43862	1.02e-13	2.7e-12	NM_177662	Ctso	FALSE	FALSE
144.692	-2.22968	-2.28063	0.257879	-8.64623	5.32e-18	1.93e-16	NM_001039578	Evi5l	FALSE	FALSE
148.824	-2.22323	-2.26993	0.260646	-8.52971	1.47e-17	5.16e-16	NM_175535	Arhgap20	FALSE	FALSE
72.9892	-2.22179	-2.2371	0.174925	-12.7014	5.81e-37	5.52e-35	NM_001159627	Heph	FALSE	FALSE
11.6557	-2.20378	-2.46859	0.555484	-3.96732	7.27e-05	0.000611686	NM_008331	Ifit1	FALSE	FALSE
72.8127	-2.1983	-2.25399	0.282011	-7.79507	6.44e-15	1.9e-13	NM_010661	Krt12	FALSE	TRUE
336.503	-2.19415	-2.21022	0.148761	-14.7495	3.1e-49	4.42e-47	NM_011854	Oasl2	FALSE	TRUE
12.5302	-2.19039	-3.32768	0.826767	-2.64934	0.00806493	0.036923	NM_008273	Hoxd11	FALSE	FALSE
89.2531	-2.17819	-2.20077	0.197589	-11.0238	2.93e-28	1.94e-26	NM_133699	Atp6v1c2	FALSE	FALSE
3.86921	-2.17598	-2.49236	0.669127	-3.25197	0.00114608	0.00706975	NM_030687	Slco1a4	FALSE	FALSE
39.9456	-2.16409	-2.23943	0.325022	-6.65827	2.77e-11	5.96e-10	NM_028443	Fam101a	FALSE	FALSE
97.5951	-2.16319	-2.18349	0.186143	-11.6211	3.22e-31	2.47e-29	NM_009142	Cx3cl1	FALSE	TRUE
5.23835	-2.14301	-2.59293	0.636053	-3.36923	0.000753798	0.00492298	NM_175534	Mrgpre	FALSE	FALSE
105.937	-2.13621	-2.15152	0.168582	-12.6716	8.5e-37	8e-35	NM_007498	Atf3	FALSE	FALSE
531.534	-2.13116	-2.13345	0.0772445	-27.5897	1.48e-167	1.33e-164	NM_007833	Dcn	FALSE	FALSE
6.15484	-2.12792	-3.09758	0.782142	-2.72064	0.00651559	0.0308296	NM_013554	Hoxd10	FALSE	FALSE
32.6436	-2.12712	-3.51408	0.695866	-3.0568	0.00223713	0.0125432	NM_178931	Tnfrsf14	FALSE	FALSE
98.0692	-2.12259	-2.14131	0.170412	-12.4556	1.3e-35	1.17e-33	NM_019401	Nmi	FALSE	FALSE
10.2575	-2.11725	-2.26831	0.466843	-4.53526	5.75e-06	6.18e-05	NM_030067	Adgrf4	FALSE	TRUE
141.091	-2.1137	-2.13179	0.173747	-12.1654	4.75e-34	4.03e-32	NM_172752	Sorbs2	TRUE	TRUE
174.6	-2.10384	-2.12057	0.16747	-12.5625	3.39e-36	3.13e-34	NM_010572	Irs4	FALSE	FALSE
7.29085	-2.098	-2.39766	0.60431	-3.47173	0.000517125	0.00354169	NM_008125	Gjb2	FALSE	FALSE
38.3578	-2.08859	-2.14323	0.306763	-6.8085	9.86e-12	2.2e-10	NM_001004367	Cxxc4	FALSE	TRUE
9.09922	-2.08292	-2.2131	0.459521	-4.53281	5.82e-06	6.23e-05	NM_172053	Adamts16	FALSE	FALSE
28.9037	-2.08238	-2.13713	0.279566	-7.44862	9.43e-14	2.51e-12	NM_010551	Il16	FALSE	TRUE
2024.92	-2.07628	-2.09254	0.161739	-12.8372	1.01e-37	9.78e-36	NM_001042660	Smad7	TRUE	TRUE
61.3477	-2.07515	-2.10591	0.221911	-9.35125	8.66e-21	3.92e-19	NM_009985	Ctsw	FALSE	FALSE
256.126	-2.06903	-2.07967	0.130663	-15.8348	1.79e-56	3.01e-54	NM_029182	Rasd2	TRUE	TRUE
34.4367	-2.06624	-2.11459	0.278217	-7.42671	1.11e-13	2.94e-12	NM_025817	Tril	FALSE	FALSE
92.087	-2.06158	-2.06914	0.143886	-14.3279	1.47e-46	1.9e-44	NM_011834	Aadat	FALSE	FALSE
916.195	-2.06136	-2.06428	0.0678046	-30.4014	5.26e-203	7.74e-200	NM_175328	Slc6a15	FALSE	TRUE
200.673	-2.06068	-2.09167	0.21428	-9.61675	6.79e-22	3.27e-20	NM_134159	Il17rc	FALSE	FALSE
105.782	-2.05883	-2.07592	0.162338	-12.6824	7.41e-37	6.99e-35	NM_011428	Snap25	FALSE	FALSE
162.101	-2.05308	-2.07951	0.194796	-10.5396	5.67e-26	3.45e-24	NM_172658	Slco4c1	FALSE	FALSE
91.0309	-2.04381	-2.06907	0.203186	-10.0588	8.4e-24	4.57e-22	NM_177366	Gpr157	FALSE	FALSE
6.54336	-2.03946	-3.86278	0.795501	-2.56375	0.0103548	0.0455416	NM_001001999	Gp1bb	FALSE	FALSE
422.867	-2.03588	-2.0611	0.205564	-9.90389	4e-23	2.1e-21	NM_146244	Rps6kl1	FALSE	FALSE
2.8661	-2.03317	-2.64687	0.796552	-2.55247	0.0106963	0.0467565	NM_026100	Tctex1d1	FALSE	FALSE
85.6961	-2.02998	-2.03958	0.160971	-12.6109	1.84e-36	1.72e-34	NM_001034860	Gm4858	FALSE	FALSE
455.172	-2.02793	-2.03194	0.0909946	-22.2862	5.02e-110	1.92e-107	NM_019840	Pde4b	FALSE	TRUE
46.3283	-2.02663	-2.11799	0.349123	-5.80492	6.44e-09	1.07e-07	NM_134028	Tubg2	FALSE	TRUE
145.199	-2.02485	-2.03696	0.137524	-14.7236	4.55e-49	6.42e-47	NM_177233	Fam19a4	TRUE	TRUE
760.829	-2.02414	-2.22498	0.510702	-3.96345	7.39e-05	0.000617276	NM_001025250	Vegfa	FALSE	FALSE
197.45	-2.02267	-2.05561	0.190859	-10.5977	3.05e-26	1.88e-24	NR_015498	1500004A13Rik	FALSE	FALSE
186.718	-2.01889	-2.1738	0.483536	-4.17526	2.98e-05	0.000271957	NM_001031811	Kcnh8	FALSE	TRUE
1697.17	-2.01883	-2.01987	0.0457106	-44.1654	0	0	NM_001277268	Fgf5	FALSE	TRUE
131.52	-2.01701	-2.20449	0.476956	-4.22891	2.35e-05	0.000221064	NM_001195687	Sgol2b	FALSE	TRUE
2.88648	-2.01473	-2.36373	0.705957	-2.8539	0.00431868	0.0218672	NM_173789	Helt	FALSE	FALSE
300.986	-2.01363	-2.01716	0.0899111	-22.3958	4.32e-111	1.7e-108	NM_001081009	Parp8	FALSE	FALSE
151.382	-2.01221	-2.02775	0.164385	-12.2408	1.88e-34	1.65e-32	NM_172800	Sdk2	FALSE	FALSE
423.492	-1.99251	-1.99819	0.0917058	-21.7272	1.14e-104	4.18e-102	NM_001285890	Pde1b	TRUE	TRUE
4.29959	-1.98811	-2.79234	0.779346	-2.55099	0.0107417	0.0469256	NM_017383	Cntn6	FALSE	FALSE
32.7311	-1.97747	-2.02411	0.309202	-6.39538	1.6e-10	3.17e-09	NM_001302356	Cbln2	FALSE	TRUE
5.3664	-1.97504	-2.44135	0.749495	-2.63516	0.00840986	0.0383326	NM_027665	Adam30	FALSE	FALSE
4.54503	-1.96069	-3.04806	0.764841	-2.56353	0.0103614	0.0455636	NM_008508	Lor	FALSE	FALSE
359.251	-1.95033	-1.99491	0.272094	-7.16788	7.62e-13	1.87e-11	NM_011303	Dhrs3	FALSE	TRUE
22.0544	-1.94684	-2.23395	0.543302	-3.58336	0.000339207	0.00242477	NR_003283	Rab11fip4os1	FALSE	FALSE
29.8619	-1.93841	-2.35344	0.688311	-2.81618	0.00485977	0.0241244	NM_182928	Adm2	FALSE	FALSE
11.6551	-1.93555	-2.06151	0.470833	-4.1109	3.94e-05	0.000351033	NM_198408	Crhbp	FALSE	FALSE
128.925	-1.92758	-1.94517	0.169234	-11.39	4.69e-30	3.43e-28	NM_011530	Tap2	FALSE	FALSE
128.43	-1.91798	-1.98939	0.315841	-6.0726	1.26e-09	2.28e-08	NM_153543	Aldh1l2	FALSE	FALSE
1874.09	-1.91336	-1.91479	0.0501815	-38.1289	0	0	NM_008390	Irf1	FALSE	TRUE
99.7477	-1.91131	-1.93015	0.189505	-10.0858	6.38e-24	3.5e-22	NM_001013381	Rsad1	FALSE	FALSE
66.5674	-1.89845	-1.97799	0.347061	-5.47006	4.5e-08	6.69e-07	NM_023628	Anxa9	FALSE	FALSE
819.293	-1.89771	-2.01104	0.431646	-4.39646	1.1e-05	0.000110585	NM_030711	Erap1	FALSE	FALSE
27.6572	-1.89428	-1.94188	0.286255	-6.61745	3.65e-11	7.73e-10	NM_177841	Ccdc187	FALSE	TRUE
9.62958	-1.89353	-2.01916	0.458832	-4.12684	3.68e-05	0.000330312	NM_175647	Dmrta1	FALSE	FALSE
4.82131	-1.89184	-2.36184	0.696806	-2.71502	0.00662714	0.0312622	NM_023395	Wfdc1	FALSE	FALSE
7555.65	-1.89049	-1.89176	0.0484568	-39.0138	0	0	NM_172671	Lgr4	TRUE	TRUE
226.618	-1.88474	-1.90522	0.179355	-10.5084	7.9e-26	4.79e-24	NM_183152	Plk5	FALSE	FALSE
12.4277	-1.88102	-1.94059	0.375251	-5.0127	5.37e-07	6.86e-06	NM_001013393	Gm11487	FALSE	FALSE
158.616	-1.87978	-2.09791	0.553992	-3.39316	0.000690926	0.00456966	NM_013703	Vldlr	FALSE	TRUE
214.07	-1.87362	-1.88908	0.165266	-11.337	8.6e-30	6.15e-28	NM_001290681	Nsg2	FALSE	FALSE
15.1478	-1.86598	-2.25997	0.644052	-2.89725	0.00376452	0.0194885	NM_010459	Hoxb4	FALSE	FALSE
15.5523	-1.85835	-2.24709	0.607411	-3.05946	0.00221735	0.0124523	NM_001079869	Hoxb3	FALSE	TRUE
336.8	-1.85549	-1.89258	0.252292	-7.35454	1.92e-13	4.99e-12	NM_001290302	Ism2	FALSE	TRUE
2250.92	-1.85176	-1.86301	0.143603	-12.895	4.8e-38	4.66e-36	NM_008750	Nxn	FALSE	TRUE
226.965	-1.85155	-1.88563	0.24815	-7.46142	8.56e-14	2.29e-12	NM_001146031	Nrcam	FALSE	FALSE
34.9877	-1.8382	-1.95209	0.427944	-4.29543	1.74e-05	0.000168289	NM_145473	Csdc2	FALSE	FALSE
13.4138	-1.83715	-1.9466	0.415491	-4.42164	9.8e-06	9.94e-05	NM_183141	Elfn2	FALSE	FALSE
11.5876	-1.83236	-2.05385	0.51125	-3.58408	0.000338262	0.00241863	NM_010445	Hmx1	FALSE	FALSE
420.284	-1.83008	-1.922	0.394353	-4.64072	3.47e-06	3.91e-05	NM_011491	Stc2	TRUE	FALSE
54.5623	-1.82783	-1.88338	0.31005	-5.89525	3.74e-09	6.43e-08	NM_001301164	Car7	FALSE	FALSE
3601.05	-1.82719	-1.84128	0.161729	-11.2978	1.35e-29	9.47e-28	NM_145574	Ccdc136	FALSE	FALSE
1332.04	-1.82567	-1.83569	0.1367	-13.3552	1.1e-40	1.16e-38	NM_001101433	Zcchc24	FALSE	FALSE
14.6405	-1.82303	-1.95148	0.496002	-3.67545	0.00023743	0.0017687	NM_021275	Kcna4	FALSE	FALSE
34.6476	-1.81828	-1.96893	0.437969	-4.15161	3.3e-05	0.000299309	NM_008078	Gad2	FALSE	TRUE
3.19127	-1.81698	-2.14483	0.675393	-2.69025	0.00713989	0.0332933	NM_001115154	Samd3	FALSE	TRUE
10.32	-1.80955	-1.99853	0.546319	-3.31225	0.000925481	0.00591115	NM_001290821	Glra1	FALSE	TRUE
155.544	-1.80908	-1.90579	0.398593	-4.53866	5.66e-06	6.1e-05	NM_183311	Tmem145	FALSE	TRUE
695.427	-1.80761	-1.81123	0.0784918	-23.0293	2.37e-117	1.04e-114	NM_175687	A230050P20Rik	FALSE	FALSE
1118.84	-1.80739	-1.8246	0.178862	-10.105	5.25e-24	2.9e-22	NM_178267	Zfp827	FALSE	TRUE
8.01924	-1.80344	-2.09351	0.624686	-2.88696	0.0038898	0.0200036	NM_010100	Edar	FALSE	FALSE
32.884	-1.7822	-1.83416	0.295459	-6.03198	1.62e-09	2.89e-08	NM_001017362	Arid3c	FALSE	FALSE
402.3	-1.78046	-1.78582	0.0991817	-17.9515	4.67e-72	1.05e-69	NM_027320	Ifi35	FALSE	FALSE
57.4763	-1.77376	-1.78871	0.193177	-9.18201	4.23e-20	1.79e-18	NR_131156	Gm3772	FALSE	FALSE
950.689	-1.77014	-1.77565	0.100965	-17.5323	8.13e-69	1.73e-66	NM_030253	Parp9	FALSE	FALSE
223.365	-1.76749	-2.04418	0.590652	-2.99245	0.00276753	0.0150701	NR_027857	Nkx6-2	FALSE	FALSE
508.12	-1.7609	-1.76405	0.0862487	-20.4165	1.19e-92	3.58e-90	NM_015736	Galnt3	FALSE	FALSE
19.8598	-1.75374	-1.79923	0.304191	-5.76526	8.15e-09	1.34e-07	NM_001166207	Dpy19l2	FALSE	FALSE
38.3119	-1.75054	-1.76534	0.207364	-8.44188	3.12e-17	1.08e-15	NM_001033415	Shisa3	FALSE	TRUE
6.83163	-1.74678	-1.96585	0.544107	-3.21036	0.00132569	0.00797009	NM_183222	Fcrl5	FALSE	FALSE
1931.79	-1.74128	-1.74362	0.0658568	-26.4405	4.7e-154	3.55e-151	NM_001113420	Schip1	FALSE	TRUE
33.5232	-1.74093	-1.81019	0.361843	-4.81128	1.5e-06	1.8e-05	NR_105058	Gm21283	FALSE	FALSE
1934.43	-1.73962	-1.74189	0.0649371	-26.7893	4.3e-158	3.76e-155	NM_001113419	Gm21949	FALSE	FALSE
40.6635	-1.73835	-1.76517	0.222328	-7.81885	5.33e-15	1.58e-13	NR_040362	Gm13483	FALSE	FALSE
165.026	-1.73736	-1.84786	0.438927	-3.9582	7.55e-05	0.000629863	NM_019738	Nupr1	FALSE	FALSE
182.758	-1.73042	-1.7921	0.340915	-5.07581	3.86e-07	5.02e-06	NR_033473	Platr8	FALSE	FALSE
8.97745	-1.72886	-1.99659	0.619144	-2.79234	0.00523288	0.025673	NM_028145	Klhl35	FALSE	FALSE
999.658	-1.71721	-1.75744	0.281082	-6.10928	1e-09	1.83e-08	NM_011516	Sycp1	FALSE	FALSE
50.6319	-1.7163	-1.93519	0.499138	-3.43854	0.00058487	0.00395718	NM_001042612	Nlrp9c	FALSE	FALSE
200.759	-1.7146	-1.7425	0.235794	-7.2716	3.55e-13	8.99e-12	NM_007866	Dll3	FALSE	FALSE
28.898	-1.71375	-1.91123	0.458743	-3.73576	0.000187149	0.00142529	NM_010639	Klk1	FALSE	FALSE
13.199	-1.71241	-1.82391	0.45667	-3.74977	0.000176997	0.00135573	NM_028977	Lrrc17	FALSE	FALSE
6.19314	-1.71066	-1.84424	0.514313	-3.32611	0.000880665	0.00565203	NM_001146275	Iigp1	FALSE	FALSE
168.363	-1.70978	-1.72835	0.192914	-8.86295	7.79e-19	3.03e-17	NM_001177890	Cacna1g	FALSE	TRUE
8.00144	-1.70853	-1.97516	0.555604	-3.07509	0.00210439	0.0118968	NM_001029977	Gm4788	FALSE	FALSE
109.751	-1.70232	-1.71923	0.186467	-9.12936	6.89e-20	2.86e-18	NM_011807	Dlg2	FALSE	FALSE
72.3087	-1.7016	-1.71744	0.184108	-9.24244	2.41e-20	1.05e-18	NM_080726	Rem2	FALSE	FALSE
120.459	-1.69604	-1.7371	0.276425	-6.13562	8.48e-10	1.56e-08	NM_021893	Cd274	FALSE	FALSE
21.2916	-1.69421	-1.80436	0.408691	-4.14546	3.39e-05	0.000306457	NM_001005424	Gm996	FALSE	FALSE
11.3544	-1.69297	-1.90286	0.589952	-2.86968	0.00410888	0.0209301	NR_029555	Mir142	FALSE	FALSE
397.026	-1.69091	-1.69477	0.0894445	-18.9046	1.05e-79	2.81e-77	NM_011190	Psme2	FALSE	FALSE
68.697	-1.69017	-1.73012	0.266688	-6.33765	2.33e-10	4.53e-09	NM_001305421	Stra6l	FALSE	FALSE
5.39432	-1.68654	-2.04362	0.639616	-2.63681	0.00836902	0.0381652	NM_008421	Kcnc1	FALSE	FALSE
68.3702	-1.68444	-1.76639	0.34194	-4.92611	8.39e-07	1.04e-05	NM_029740	2410124H12Rik	FALSE	FALSE
10.8142	-1.68433	-1.83639	0.520529	-3.23581	0.00121298	0.00741166	NM_001033378	A430078G23Rik	FALSE	FALSE
136.042	-1.6828	-1.71917	0.26353	-6.38562	1.71e-10	3.36e-09	NM_001045484	Mef2b	FALSE	FALSE
2113.98	-1.67959	-1.68394	0.0946641	-17.7426	1.96e-70	4.32e-68	NM_181848	Optn	TRUE	TRUE
234.858	-1.67768	-1.69323	0.176801	-9.48907	2.33e-21	1.09e-19	NM_016798	Pdlim3	FALSE	TRUE
324.618	-1.66947	-1.6725	0.0904573	-18.4559	4.67e-76	1.19e-73	NM_013657	Sema3c	FALSE	FALSE
1316.01	-1.66846	-1.67056	0.0634703	-26.2873	2.68e-152	1.87e-149	NM_178702	Radil	TRUE	TRUE
1017.53	-1.64802	-1.65305	0.100351	-16.4226	1.32e-60	2.38e-58	NM_013930	Aass	FALSE	FALSE
7.28591	-1.64236	-1.75961	0.478951	-3.42907	0.000605651	0.00408099	NM_001290747	Tbx22	FALSE	FALSE
140.514	-1.63442	-1.65691	0.225228	-7.25674	3.97e-13	1e-11	NM_001042726	Pcdh8	FALSE	TRUE
5.29999	-1.63383	-1.91922	0.601694	-2.71538	0.00661993	0.031241	NM_174985	Gpbar1	FALSE	FALSE
16.5471	-1.63092	-1.75637	0.457583	-3.5642	0.000364966	0.00259695	NM_001170641	Rufy4	FALSE	FALSE
48.1662	-1.63008	-1.70714	0.355943	-4.5796	4.66e-06	5.11e-05	NM_001276489	Ism1	FALSE	TRUE
146.811	-1.62207	-1.63484	0.16368	-9.91001	3.77e-23	1.97e-21	NM_019444	Ramp2	FALSE	FALSE
7.13093	-1.6214	-1.86089	0.605715	-2.67684	0.00743204	0.0344258	NM_207222	Lmo3	FALSE	FALSE
104.111	-1.61658	-1.70791	0.395888	-4.08344	4.44e-05	0.000390021	NM_029077	Trim14	FALSE	FALSE
360.978	-1.60958	-1.62595	0.185593	-8.67263	4.22e-18	1.57e-16	NM_018884	Pdzrn3	FALSE	TRUE
377.062	-1.60935	-3.04865	0.60101	-2.67774	0.00741205	0.0343389	NR_040422	Gm15401	FALSE	FALSE
89.5635	-1.59936	-1.61895	0.210788	-7.58756	3.26e-14	9.1e-13	NM_145732	Ctnna2	FALSE	FALSE
161.162	-1.5991	-1.60402	0.11897	-13.4412	3.47e-41	3.71e-39	NM_001081348	Hecw1	FALSE	FALSE
3928.68	-1.59909	-1.6008	0.0608454	-26.2812	3.15e-152	2.15e-149	NM_013867	Bcar3	TRUE	TRUE
40.9634	-1.59809	-1.65749	0.346977	-4.60576	4.11e-06	4.55e-05	NM_001291077	Snph	FALSE	FALSE
112.016	-1.59491	-1.61442	0.199294	-8.00279	1.22e-15	3.75e-14	NM_007514	Slc7a2	FALSE	FALSE
204.252	-1.59137	-1.60669	0.179798	-8.85089	8.68e-19	3.37e-17	NM_009390	Tll1	FALSE	FALSE
1005.23	-1.58957	-1.59068	0.0530022	-29.9907	1.3e-197	1.65e-194	NM_001281472	Psme2b	FALSE	FALSE
596.142	-1.58862	-1.59765	0.140912	-11.2739	1.77e-29	1.24e-27	NM_001099631	Sh2d5	FALSE	TRUE
630.973	-1.58729	-1.5909	0.0904581	-17.5472	6.24e-69	1.34e-66	NM_175093	Trib3	FALSE	FALSE
41.7209	-1.58662	-1.62744	0.287054	-5.52726	3.25e-08	4.94e-07	NM_010571	Irs3	FALSE	FALSE
28.5135	-1.58407	-1.66259	0.374875	-4.22559	2.38e-05	0.000223816	NM_001301713	Ccr7	FALSE	FALSE
81.0951	-1.58397	-1.60067	0.198268	-7.98901	1.36e-15	4.16e-14	NM_008792	Pcsk2	FALSE	FALSE
11.0862	-1.58	-1.79696	0.568805	-2.77774	0.00547378	0.0266537	NM_172659	Slc2a6	FALSE	FALSE
11.5263	-1.57787	-1.69167	0.507046	-3.11189	0.00185895	0.0107573	NM_025355	Tceal6	FALSE	FALSE
18.7955	-1.57146	-1.68476	0.4559	-3.44694	0.000566974	0.00384261	NM_001039676	Slc39a2	FALSE	FALSE
245.895	-1.56846	-1.74151	0.50801	-3.08747	0.00201869	0.0115218	NM_001205053	Jdp2	FALSE	FALSE
201.717	-1.5671	-1.58772	0.206269	-7.59735	3.02e-14	8.52e-13	NM_177595	Mkx	FALSE	TRUE
46.172	-1.56707	-1.61949	0.32852	-4.7701	1.84e-06	2.18e-05	NM_001018013	Izumo1	FALSE	FALSE
3757.57	-1.56636	-1.57353	0.125231	-12.5077	6.77e-36	6.21e-34	NM_008716	Notch3	FALSE	TRUE
920.891	-1.56613	-1.57099	0.0988948	-15.8363	1.75e-56	2.96e-54	NM_001013371	Dtx3l	FALSE	FALSE
877.192	-1.56085	-1.56392	0.0826915	-18.8756	1.81e-79	4.82e-77	NM_011348	Sema3e	TRUE	TRUE
49.0348	-1.5577	-1.66013	0.448539	-3.47283	0.000514992	0.00352967	NM_030708	Zfhx4	FALSE	TRUE
72.2367	-1.55479	-1.56674	0.17947	-8.66319	4.59e-18	1.69e-16	NM_001253756	Gpm6a	FALSE	FALSE
10.4231	-1.55159	-1.67236	0.481395	-3.22312	0.00126802	0.00770127	NM_011393	Slc1a2	FALSE	FALSE
93.0298	-1.55139	-1.56376	0.19015	-8.15877	3.38e-16	1.1e-14	NM_147220	Abca9	FALSE	FALSE
16.3817	-1.55108	-1.62729	0.389565	-3.98157	6.85e-05	0.000579845	NM_013729	Mixl1	FALSE	TRUE
36.0562	-1.55051	-1.58205	0.263299	-5.88878	3.89e-09	6.67e-08	NR_102309	Hrh3	FALSE	FALSE
15.0073	-1.54823	-1.6342	0.404051	-3.83178	0.000127221	0.00100561	NR_045448	B630019K06Rik	FALSE	FALSE
102.216	-1.54477	-1.55704	0.163354	-9.45662	3.18e-21	1.48e-19	NM_010570	Irs1	FALSE	FALSE
76.7844	-1.54053	-1.58958	0.292327	-5.26991	1.36e-07	1.9e-06	NM_010663	Krt17	FALSE	TRUE
8.60192	-1.53792	-1.61738	0.433582	-3.547	0.000389639	0.00274664	NR_015500	A530013C23Rik	FALSE	FALSE
587.3	-1.53761	-1.54204	0.0928454	-16.561	1.33e-61	2.48e-59	NM_001162909	Spaca6	FALSE	FALSE
33.9598	-1.53336	-1.56166	0.276337	-5.54887	2.88e-08	4.41e-07	NM_183221	Fat4	FALSE	FALSE
352.396	-1.52523	-1.5335	0.129312	-11.795	4.14e-32	3.26e-30	NM_010141	Epha7	FALSE	TRUE
1187.8	-1.51801	-1.52687	0.142127	-10.6807	1.25e-26	7.84e-25	NM_013640	Psmb10	FALSE	FALSE
14.1601	-1.51507	-1.58326	0.40544	-3.73686	0.000186336	0.00141987	NM_080462	Hnmt	FALSE	FALSE
13.9774	-1.51428	-1.57794	0.367741	-4.11777	3.83e-05	0.00034226	NM_001100395	Otof	FALSE	FALSE
849.759	-1.51366	-1.52811	0.179752	-8.42084	3.74e-17	1.28e-15	NM_028994	Pck2	FALSE	FALSE
98.6448	-1.51285	-1.52913	0.1858	-8.14232	3.88e-16	1.25e-14	NR_038025	4933412E12Rik	FALSE	FALSE
1936.65	-1.50983	-1.51471	0.105246	-14.3458	1.13e-46	1.49e-44	NM_001025313	Tapbp	FALSE	FALSE
917.824	-1.50792	-1.50966	0.0626753	-24.0592	6.68e-128	3.28e-125	NM_172898	Kirrel2	FALSE	FALSE
2468.61	-1.50465	-1.51608	0.161419	-9.32139	1.15e-20	5.17e-19	NM_138587	Fam3c	TRUE	FALSE
5.6764	-1.50376	-1.65906	0.583958	-2.57512	0.0100206	0.0443648	NM_011402	Slc34a2	FALSE	FALSE
186.734	-1.50248	-1.56199	0.352805	-4.25866	2.06e-05	0.000196179	NM_001177794	Sertad4	FALSE	FALSE
2461.28	-1.49678	-1.4982	0.0590038	-25.3676	5.75e-142	3.65e-139	NM_144783	Wt1	FALSE	FALSE
226.807	-1.49126	-1.50717	0.15786	-9.4467	3.5e-21	1.62e-19	NM_145700	Ackr4	FALSE	TRUE
16.7229	-1.49049	-1.53814	0.353301	-4.21877	2.46e-05	0.00022993	NM_172853	Cdh7	FALSE	FALSE
697.563	-1.48656	-1.48996	0.0897993	-16.5542	1.49e-61	2.76e-59	NM_001001892	H2-K1	FALSE	FALSE
87.4733	-1.48129	-1.48983	0.150303	-9.85538	6.5e-23	3.36e-21	NM_001167996	1110032F04Rik	FALSE	FALSE
37.0908	-1.48103	-1.50989	0.237781	-6.22856	4.71e-10	8.91e-09	NR_027852	Cd40	FALSE	TRUE
33.9802	-1.477	-1.51727	0.312864	-4.72089	2.35e-06	2.74e-05	NM_001037925	BC147527	FALSE	FALSE
593.621	-1.47669	-1.49911	0.212641	-6.94453	3.8e-12	8.78e-11	NM_001039530	Parp14	FALSE	FALSE
23.0419	-1.47347	-1.56307	0.432481	-3.40701	0.000656777	0.00436446	NM_001301805	Hes2	FALSE	FALSE
15.574	-1.47183	-1.59477	0.436684	-3.37046	0.000750429	0.00490861	NM_009394	Tnnc2	FALSE	FALSE
212.069	-1.47167	-1.53615	0.375944	-3.91461	9.06e-05	0.000741555	NM_133977	Trf	FALSE	FALSE
6.7576	-1.47132	-1.58984	0.522096	-2.8181	0.00483088	0.024022	NM_001033214	E330034G19Rik	FALSE	FALSE
491.074	-1.46954	-1.5227	0.33565	-4.3782	1.2e-05	0.000119278	NM_172994	Ppp2r2c	FALSE	FALSE
36.1401	-1.45963	-1.4823	0.249122	-5.85911	4.65e-09	7.87e-08	NM_026433	Tmem100	FALSE	FALSE
8.52132	-1.45861	-1.52028	0.409819	-3.55915	0.000372056	0.00264268	NM_009209	Slc6a2	FALSE	FALSE
462.024	-1.45857	-1.46093	0.0813053	-17.9394	5.8e-72	1.3e-69	NR_015462	Wt1os	FALSE	FALSE
4.18831	-1.4566	-1.60105	0.559415	-2.60379	0.00921983	0.0413701	NM_011364	Sh2d1a	FALSE	FALSE
60.8523	-1.45235	-1.46776	0.194166	-7.47994	7.44e-14	2e-12	NM_001142336	Lmo2	FALSE	FALSE
7.46408	-1.45113	-1.63661	0.553099	-2.62364	0.0086996	0.0393835	NR_027316	Pdxk-ps	FALSE	FALSE
22.0322	-1.45088	-1.61095	0.452741	-3.20466	0.00135224	0.00811227	NM_029947	Prdm8	FALSE	TRUE
277.051	-1.45	-1.45982	0.152255	-9.5235	1.67e-21	7.93e-20	NM_001024614	1700007G11Rik	FALSE	TRUE
43.9434	-1.44468	-1.49329	0.336892	-4.28825	1.8e-05	0.000173566	NM_001290423	Il11	FALSE	FALSE
12.5233	-1.43726	-1.49365	0.367311	-3.91291	9.12e-05	0.000746549	NM_027581	Lrrc63	FALSE	FALSE
343.978	-1.43677	-1.49011	0.344424	-4.1715	3.03e-05	0.000276125	NM_009277	Trim21	FALSE	FALSE
5.22758	-1.43486	-1.53926	0.500858	-2.8648	0.00417273	0.0212012	NM_001111118	Rad51ap2	FALSE	FALSE
15.6927	-1.43454	-1.49818	0.379478	-3.78031	0.000156636	0.00121746	NM_001159376	Dusp15	FALSE	FALSE
151.663	-1.43083	-1.43722	0.133198	-10.7421	6.46e-27	4.06e-25	NM_025992	Herc6	FALSE	TRUE
147.504	-1.42757	-1.44465	0.178567	-7.9946	1.3e-15	3.99e-14	NM_009233	Sox1	FALSE	FALSE
172.019	-1.42661	-1.43776	0.151783	-9.399	5.51e-21	2.52e-19	NM_146030	Plekhh3	FALSE	FALSE
71.2413	-1.42605	-1.51952	0.369912	-3.8551	0.000115681	0.000924185	NM_153551	Dennd1c	FALSE	FALSE
10.6756	-1.42403	-1.5898	0.549213	-2.59286	0.00951823	0.0424501	NM_194066	Ifi27	FALSE	FALSE
162.401	-1.42307	-1.47439	0.340665	-4.17733	2.95e-05	0.000269668	NM_008620	Gbp4	FALSE	FALSE
934.461	-1.42203	-1.43849	0.187577	-7.58105	3.43e-14	9.55e-13	NM_026756	Nfic	FALSE	FALSE
20.272	-1.42059	-1.45518	0.302173	-4.70125	2.59e-06	2.99e-05	NM_001007569	Pnmal1	FALSE	FALSE
5.24825	-1.417	-1.52624	0.505027	-2.80578	0.0050195	0.0248178	NR_105825	Mir6399	FALSE	FALSE
17.5118	-1.41558	-1.44912	0.297381	-4.76017	1.93e-06	2.28e-05	NM_001302794	Oprm1	FALSE	TRUE
44.1675	-1.41282	-1.44403	0.296257	-4.76892	1.85e-06	2.19e-05	NM_146617	Olfr307	FALSE	FALSE
69.2675	-1.41003	-1.56943	0.537922	-2.62126	0.00876067	0.0395959	NM_009309	T	FALSE	TRUE
22.0403	-1.40994	-1.49249	0.407603	-3.45911	0.000541965	0.00369371	NR_045795	Gm16702	FALSE	TRUE
8.88553	-1.40728	-1.51678	0.500818	-2.80996	0.00495475	0.0245329	NR_036593	1700121N20Rik	FALSE	TRUE
97.2569	-1.40625	-1.41846	0.167798	-8.38063	5.26e-17	1.78e-15	NM_021509	Moxd1	FALSE	FALSE
421.847	-1.40097	-1.42965	0.218138	-6.42239	1.34e-10	2.68e-09	NM_001159578	Lnx1	FALSE	FALSE
105.029	-1.39831	-1.40809	0.150375	-9.29879	1.42e-20	6.29e-19	NM_177900	Hapln4	FALSE	FALSE
35.3366	-1.38953	-1.43358	0.287285	-4.83675	1.32e-06	1.59e-05	NM_010423	Hey1	FALSE	TRUE
68.4608	-1.38244	-1.389	0.157453	-8.77997	1.64e-18	6.23e-17	NM_177686	Clec12a	FALSE	TRUE
106.575	-1.37858	-1.44872	0.368101	-3.7451	0.000180319	0.00137816	NR_046011	Particl	FALSE	FALSE
158.208	-1.37804	-1.39663	0.208924	-6.59591	4.23e-11	8.87e-10	NM_025865	2310030G06Rik	FALSE	FALSE
80.5373	-1.37781	-1.40635	0.236062	-5.83665	5.33e-09	8.95e-08	NM_008353	Il12rb1	FALSE	FALSE
19.1429	-1.372	-1.462	0.405104	-3.38679	0.000707152	0.00466153	NM_001190373	Kcng2	FALSE	FALSE
9.53124	-1.36218	-1.43019	0.421585	-3.23109	0.00123318	0.00752564	NM_007758	Cr2	FALSE	FALSE
21.5647	-1.36082	-1.40474	0.323806	-4.20257	2.64e-05	0.000245053	NM_001164263	Plekhs1	FALSE	FALSE
65.5685	-1.35933	-1.37771	0.229635	-5.91951	3.23e-09	5.57e-08	NM_199060	AF067061	FALSE	FALSE
970.253	-1.35599	-1.35763	0.0635898	-21.324	6.8e-101	2.38e-98	NM_139307	Vasn	FALSE	FALSE
77.6889	-1.35355	-1.3669	0.195663	-6.91778	4.59e-12	1.05e-10	NM_021377	Sorcs1	FALSE	FALSE
152.612	-1.35209	-1.3621	0.142205	-9.50802	1.94e-21	9.14e-20	NM_177759	Ccdc60	FALSE	FALSE
112.337	-1.35194	-1.3711	0.199088	-6.79068	1.12e-11	2.47e-10	NM_001033489	Rnf207	FALSE	FALSE
29.345	-1.34852	-1.43559	0.388214	-3.47366	0.00051341	0.0035197	NM_027616	Ccdc178	FALSE	FALSE
184.312	-1.34761	-1.35224	0.111528	-12.0831	1.3e-33	1.08e-31	NM_147776	Vwa1	FALSE	FALSE
1292.9	-1.34586	-1.35755	0.17235	-7.80892	5.77e-15	1.71e-13	NM_172893	Parp12	FALSE	FALSE
300.139	-1.34375	-1.35862	0.193038	-6.96106	3.38e-12	7.84e-11	NM_028980	Ppp4r4	FALSE	TRUE
85.2617	-1.34364	-1.35652	0.174201	-7.71319	1.23e-14	3.55e-13	NM_007461	Apba2	FALSE	FALSE
518.968	-1.33871	-1.34568	0.131563	-10.1754	2.55e-24	1.44e-22	NM_177260	Tmem154	FALSE	TRUE
51.4543	-1.3334	-1.38995	0.368685	-3.61663	0.000298461	0.00216512	NM_020259	Hhip	FALSE	TRUE
334.952	-1.33271	-1.33594	0.093401	-14.2687	3.43e-46	4.44e-44	NM_009154	Sema5a	FALSE	TRUE
2644.55	-1.33103	-1.35263	0.233082	-5.71056	1.13e-08	1.82e-07	NM_031257	Plekha2	TRUE	TRUE
58.7656	-1.32837	-1.35589	0.268178	-4.95331	7.3e-07	9.18e-06	NM_028882	Sema3d	FALSE	FALSE
32.0852	-1.32788	-1.42604	0.416658	-3.18697	0.00143771	0.00856256	NM_170597	Creg2	FALSE	FALSE
191.484	-1.32261	-1.40941	0.440829	-3.00028	0.00269729	0.0147851	NM_177572	Rimkla	FALSE	FALSE
23.0328	-1.32169	-1.44514	0.508461	-2.59939	0.00933886	0.0417901	NR_045977	4930528D03Rik	FALSE	FALSE
26.3423	-1.31466	-1.49627	0.499615	-2.63134	0.00850481	0.0386708	NM_009522	Wnt3a	FALSE	FALSE
18.3994	-1.31448	-1.39718	0.408098	-3.22099	0.0012775	0.00774534	NM_012028	St6galnac5	FALSE	FALSE
14.6869	-1.31417	-1.36969	0.358351	-3.66728	0.000245149	0.00181893	NM_027970	Thegl	FALSE	FALSE
16.4775	-1.31168	-1.35998	0.360436	-3.63916	0.000273533	0.00200662	NM_010140	Epha3	FALSE	FALSE
12.1167	-1.31166	-1.37925	0.409814	-3.20061	0.00137135	0.00821632	NR_027896	A930003A15Rik	FALSE	FALSE
20.1816	-1.31138	-1.36312	0.368229	-3.56132	0.000368998	0.00262297	NM_001205037	Gm11544	FALSE	FALSE
109.862	-1.30773	-1.3195	0.157529	-8.3015	1.03e-16	3.4e-15	NM_178114	Amigo2	FALSE	FALSE
263.227	-1.30508	-1.31099	0.131215	-9.94617	2.62e-23	1.39e-21	NM_153784	Ccdc64b	FALSE	FALSE
172.532	-1.30301	-1.34984	0.268859	-4.84646	1.26e-06	1.52e-05	NR_030601	Mir466d	FALSE	FALSE
247.577	-1.29861	-1.32503	0.262328	-4.95035	7.41e-07	9.31e-06	NM_144552	Stxbp6	FALSE	FALSE
26.1568	-1.29629	-1.33115	0.320924	-4.03924	5.36e-05	0.000464025	NM_001163136	Macc1	FALSE	FALSE
50.1088	-1.29488	-1.3174	0.227916	-5.6814	1.34e-08	2.14e-07	NM_001081220	Gpr179	FALSE	FALSE
78.2478	-1.2947	-1.3364	0.318299	-4.06755	4.75e-05	0.000414578	NM_177751	Cnksr2	FALSE	FALSE
403.76	-1.29339	-1.29602	0.0887442	-14.5743	4.09e-48	5.63e-46	NM_001302333	Cnih2	FALSE	FALSE
1478.89	-1.28933	-1.31177	0.238754	-5.40024	6.66e-08	9.69e-07	NM_207205	Igsf3	FALSE	TRUE
35.9973	-1.28827	-1.32279	0.293834	-4.38436	1.16e-05	0.00011608	NM_054072	Pcdha1	FALSE	FALSE
36.2484	-1.28526	-1.30516	0.24051	-5.34389	9.1e-08	1.3e-06	NM_030060	Batf3	FALSE	FALSE
292.623	-1.28406	-1.31591	0.282195	-4.55028	5.36e-06	5.8e-05	NM_021361	Nova1	FALSE	FALSE
50.701	-1.2835	-1.30589	0.232749	-5.51451	3.5e-08	5.27e-07	NM_001163559	Lrriq1	FALSE	FALSE
246.325	-1.28185	-1.30764	0.260769	-4.91564	8.85e-07	1.09e-05	NM_001285835	Nox4	FALSE	FALSE
271.078	-1.2795	-1.28445	0.124151	-10.3059	6.62e-25	3.89e-23	NM_001080814	Fat3	FALSE	TRUE
65.0481	-1.27689	-1.28598	0.175458	-7.27743	3.4e-13	8.63e-12	NM_175510	Unc80	FALSE	FALSE
1487.62	-1.27597	-1.3085	0.288397	-4.42436	9.67e-06	9.83e-05	NM_001256195	Eif4g3	FALSE	FALSE
9.7396	-1.27527	-1.36111	0.449366	-2.83793	0.00454076	0.0228086	NM_177901	4933402J07Rik	FALSE	TRUE
87.0054	-1.27249	-1.28194	0.169872	-7.49089	6.84e-14	1.86e-12	NM_025944	Tmem246	FALSE	FALSE
761.235	-1.27179	-1.27353	0.0707603	-17.9732	3.16e-72	7.24e-70	NM_022331	Herpud1	FALSE	FALSE
75.6636	-1.26938	-1.29252	0.232344	-5.46338	4.67e-08	6.94e-07	NM_198191	Pip5kl1	FALSE	FALSE
5546.51	-1.26906	-1.27578	0.135369	-9.37481	6.93e-21	3.14e-19	NM_001177629	Grb10	FALSE	FALSE
231.794	-1.26767	-1.27777	0.166905	-7.59517	3.07e-14	8.64e-13	NM_001143689	H2-Q4	FALSE	FALSE
16.3939	-1.25946	-1.35966	0.475408	-2.64921	0.00806793	0.0369307	NM_181407	Me3	FALSE	FALSE
66.537	-1.25895	-1.27836	0.227161	-5.54211	2.99e-08	4.56e-07	NM_177222	Casc1	FALSE	FALSE
142.574	-1.25699	-1.26066	0.108785	-11.5548	6.98e-31	5.27e-29	NM_146161	Arhgap24	FALSE	FALSE
31.1294	-1.25642	-1.2886	0.287744	-4.36647	1.26e-05	0.000125418	NM_007767	Pcdha6	FALSE	FALSE
138.938	-1.25619	-1.26733	0.183285	-6.85376	7.19e-12	1.62e-10	NM_008067	Gabra3	FALSE	FALSE
113.462	-1.25518	-1.31651	0.284241	-4.41592	1.01e-05	0.000101821	NM_001002896	Bfsp2	FALSE	FALSE
26.6389	-1.25508	-1.34645	0.389568	-3.22171	0.00127426	0.00773076	NM_001289785	Cryab	FALSE	FALSE
34.1393	-1.25281	-1.28917	0.306686	-4.085	4.41e-05	0.000387527	NM_198117	Pcdha2	FALSE	FALSE
395.678	-1.25219	-1.25464	0.0830784	-15.0724	2.46e-51	3.7e-49	NM_010708	Lgals9	FALSE	FALSE
1340.35	-1.25153	-1.27119	0.231677	-5.40204	6.59e-08	9.6e-07	NM_010071	Dok2	FALSE	FALSE
105.123	-1.25139	-1.26043	0.163646	-7.64694	2.06e-14	5.88e-13	NM_013819	H2-M3	FALSE	FALSE
492.825	-1.25015	-1.25306	0.0894986	-13.9684	2.43e-44	2.94e-42	NM_133715	Arhgap27	FALSE	FALSE
323.514	-1.2475	-1.26619	0.210283	-5.93248	2.98e-09	5.17e-08	NM_025290	Rsph1	FALSE	FALSE
49.1511	-1.24563	-1.2721	0.275067	-4.52846	5.94e-06	6.33e-05	NR_040354	Pcsk2os1	FALSE	FALSE
100.836	-1.24274	-1.29049	0.338429	-3.67209	0.000240573	0.00178882	NM_001161832	T2	FALSE	FALSE
34.4332	-1.24274	-1.26769	0.277515	-4.47811	7.53e-06	7.85e-05	NM_177330	Ghsr	FALSE	FALSE
34.0208	-1.24256	-1.27821	0.304943	-4.07472	4.61e-05	0.000404023	NM_138662	Pcdha3	FALSE	FALSE
17.7144	-1.24186	-1.2776	0.325526	-3.81493	0.00013622	0.00107159	NR_045416	4930513D17Rik	FALSE	TRUE
243.634	-1.23837	-1.2678	0.277665	-4.45993	8.2e-06	8.46e-05	NM_009543	Rnf103	FALSE	FALSE
33.0481	-1.23694	-1.27119	0.29983	-4.12549	3.7e-05	0.000332163	NM_007766	Pcdha4	FALSE	FALSE
31.7186	-1.23363	-1.2681	0.300855	-4.1004	4.12e-05	0.000364792	NM_009959	Pcdha5	FALSE	FALSE
34.605	-1.2294	-1.24242	0.219121	-5.61062	2.02e-08	3.16e-07	NM_001085414	Pramef6	FALSE	FALSE
107.268	-1.22357	-1.23903	0.202366	-6.04634	1.48e-09	2.66e-08	NM_010397	H2-T22	FALSE	FALSE
107.268	-1.22357	-1.23903	0.202366	-6.04634	1.48e-09	2.66e-08	NM_010399	H2-T9	FALSE	FALSE
15.7125	-1.22249	-1.30231	0.43629	-2.802	0.00507862	0.0250394	NM_001099328	Zfp831	FALSE	FALSE
16.6274	-1.21868	-1.27642	0.420927	-2.89523	0.00378882	0.0195852	NM_133653	Mat1a	FALSE	FALSE
181.292	-1.21739	-1.22388	0.139569	-8.72249	2.72e-18	1.03e-16	NM_182840	Emilin3	FALSE	FALSE
39.4582	-1.21708	-1.24882	0.297451	-4.09172	4.28e-05	0.000377053	NM_027864	Galnt14	FALSE	FALSE
66.6176	-1.21178	-1.22202	0.173058	-7.00215	2.52e-12	5.93e-11	NM_001033485	BC048644	FALSE	FALSE
356.488	-1.21163	-1.23335	0.232832	-5.20389	1.95e-07	2.65e-06	NM_009235	Sox15	FALSE	FALSE
122.282	-1.20751	-1.23512	0.260693	-4.6319	3.62e-06	4.06e-05	NM_010903	Nfe2l3	FALSE	FALSE
47.4511	-1.20099	-1.24833	0.348122	-3.44992	0.000560753	0.00380506	NM_001005748	Phactr1	FALSE	TRUE
49.754	-1.2005	-1.26685	0.395603	-3.03461	0.0024085	0.0133859	NM_028176	Cda	FALSE	TRUE
282.723	-1.1987	-1.2022	0.109498	-10.9472	6.85e-28	4.46e-26	NM_009308	Syt4	FALSE	FALSE
36.0481	-1.19615	-1.27237	0.345624	-3.46083	0.000538504	0.0036746	NM_145365	Creb3l3	FALSE	FALSE
7.47082	-1.19448	-1.25539	0.448995	-2.66034	0.00780611	0.0359264	NM_133969	Cyp4v3	FALSE	FALSE
105.926	-1.19387	-1.20835	0.199662	-5.97945	2.24e-09	3.94e-08	NM_013585	Psmb9	FALSE	FALSE
19.2987	-1.19309	-1.2248	0.30841	-3.86852	0.000109498	0.000880708	NM_207210	Dyrk4	FALSE	FALSE
24.4712	-1.18924	-1.20851	0.265259	-4.48332	7.35e-06	7.68e-05	NM_010595	Kcna1	FALSE	TRUE
949.399	-1.18446	-1.1854	0.0565586	-20.9422	2.21e-97	7.54e-95	NM_007865	Dll1	FALSE	FALSE
19.4501	-1.17964	-1.23744	0.421504	-2.79864	0.00513188	0.0252395	NM_010427	Hgf	FALSE	FALSE
32.7057	-1.17917	-1.20732	0.271779	-4.33871	1.43e-05	0.000140457	NM_029774	Ttll11	FALSE	FALSE
69.4526	-1.17843	-1.19645	0.227722	-5.17486	2.28e-07	3.07e-06	NM_001012625	Rims1	FALSE	FALSE
27.5087	-1.17758	-1.2737	0.443339	-2.65617	0.00790344	0.0363086	NR_045389	2210420H20Rik	TRUE	FALSE
359.619	-1.17711	-1.18356	0.131552	-8.94786	3.62e-19	1.45e-17	NR_004443	Nphs1os	TRUE	TRUE
213.012	-1.17617	-1.18155	0.127143	-9.25084	2.23e-20	9.73e-19	NM_001007578	Armcx6	FALSE	FALSE
71.312	-1.17379	-1.19185	0.239036	-4.91052	9.08e-07	1.12e-05	NM_008429	Kcnj9	FALSE	FALSE
128.731	-1.169	-1.17786	0.167943	-6.96068	3.39e-12	7.85e-11	NM_019967	Brinp1	FALSE	FALSE
33.406	-1.16844	-1.22355	0.34868	-3.35105	0.000805072	0.00522446	NM_021422	Dnaja4	FALSE	FALSE
29.9096	-1.16558	-1.20283	0.319012	-3.65372	0.000258473	0.00191069	NM_009957	Pcdha7	FALSE	FALSE
22.2329	-1.1647	-1.22956	0.359945	-3.23576	0.00121318	0.00741166	NM_011415	Snai2	FALSE	FALSE
137.9	-1.16192	-1.18957	0.279581	-4.15594	3.24e-05	0.000293881	NM_001271603	Socs1	FALSE	FALSE
146.801	-1.1617	-1.16648	0.116003	-10.0144	1.32e-23	7.13e-22	NM_145475	Cerk	FALSE	FALSE
38.9503	-1.15878	-1.16585	0.188749	-6.13929	8.29e-10	1.53e-08	NM_001003947	Cyp4x1	FALSE	FALSE
210.171	-1.15876	-1.16361	0.129595	-8.94139	3.84e-19	1.53e-17	NM_178920	Mal2	FALSE	FALSE
56.377	-1.15788	-1.17436	0.207997	-5.56681	2.59e-08	4.01e-07	NM_001081120	Fam89a	FALSE	TRUE
287.414	-1.15585	-1.16886	0.197101	-5.86425	4.51e-09	7.67e-08	NM_019440	Irgm2	FALSE	TRUE
89.7227	-1.15152	-1.16926	0.219809	-5.23871	1.62e-07	2.22e-06	NM_011819	Gdf15	FALSE	FALSE
937.071	-1.14966	-1.151	0.0631293	-18.2113	4.2e-74	1.04e-71	NM_198014	Slain1	FALSE	FALSE
11.2597	-1.14883	-1.1962	0.402818	-2.85199	0.00434469	0.021975	NM_001170800	Ipcef1	FALSE	FALSE
26.8116	-1.14788	-1.1933	0.349776	-3.28175	0.00103164	0.00646793	NM_201243	Pcdha8	FALSE	FALSE
180.634	-1.14493	-1.15317	0.145804	-7.85254	4.08e-15	1.22e-13	NM_001081291	Ccdc88b	FALSE	FALSE
57.0076	-1.1441	-1.16496	0.221942	-5.15497	2.54e-07	3.4e-06	NM_020605	Jph3	FALSE	FALSE
237.147	-1.14233	-1.15121	0.163915	-6.96903	3.19e-12	7.45e-11	NM_001145830	Plcb1	FALSE	FALSE
70.1518	-1.14184	-1.16885	0.26771	-4.26522	2e-05	0.000190761	NR_045852	Gm14634	FALSE	FALSE
74.1466	-1.14181	-1.15152	0.183399	-6.22584	4.79e-10	9.05e-09	NM_173774	Slc45a1	FALSE	TRUE
135.186	-1.13865	-1.14491	0.148084	-7.68923	1.48e-14	4.26e-13	NM_011340	Serpinf1	FALSE	FALSE
452.603	-1.13727	-1.1389	0.0691	-16.4583	7.32e-61	1.33e-58	NM_026738	Card19	FALSE	FALSE
599.232	-1.13644	-1.14482	0.158224	-7.18246	6.85e-13	1.69e-11	NM_001293663	Camk2d	FALSE	TRUE
339.249	-1.13329	-1.14935	0.219988	-5.15158	2.58e-07	3.46e-06	NM_008135	Slc6a9	FALSE	FALSE
67.0354	-1.13042	-1.14743	0.222337	-5.08425	3.69e-07	4.82e-06	NM_001162864	Ttbk1	FALSE	FALSE
361.573	-1.13027	-1.14157	0.178354	-6.33723	2.34e-10	4.54e-09	NM_026886	Srrm4	FALSE	FALSE
26.6852	-1.12931	-1.17706	0.360845	-3.12964	0.00175023	0.0102021	NM_138661	Pcdha9	FALSE	FALSE
1868.21	-1.12831	-1.14082	0.193457	-5.83237	5.46e-09	9.15e-08	NM_001177883	Elavl2	FALSE	TRUE
29.5918	-1.12644	-1.15182	0.291111	-3.86946	0.000109074	0.000877555	NM_021274	Cxcl10	FALSE	FALSE
614.914	-1.12569	-1.12975	0.110348	-10.2013	1.96e-24	1.11e-22	NM_001163630	Satb1	FALSE	TRUE
40.4268	-1.12055	-1.13594	0.228642	-4.90087	9.54e-07	1.17e-05	NM_029049	Ptchd3	FALSE	FALSE
16.4041	-1.12039	-1.19511	0.440234	-2.54498	0.0109283	0.0476117	NM_001037865	Col28a1	FALSE	FALSE
25.8886	-1.12	-1.16423	0.349691	-3.20284	0.00136078	0.00816174	NM_009961	Pcdha10	FALSE	FALSE
25.3891	-1.11892	-1.1642	0.354452	-3.15678	0.00159524	0.00938473	NM_009960	Pcdha11	FALSE	FALSE
33.6099	-1.11814	-1.1338	0.240732	-4.64474	3.41e-06	3.85e-05	NM_001290790	Plcb2	FALSE	FALSE
114.594	-1.1141	-1.14893	0.316029	-3.52531	0.000422983	0.00296226	NM_010110	Efnb1	FALSE	FALSE
143.787	-1.11373	-1.17502	0.402943	-2.76397	0.00571019	0.027622	NM_001164658	Catsperg1	FALSE	FALSE
97.9675	-1.11339	-1.13615	0.253531	-4.39154	1.13e-05	0.000112902	NM_153574	Fam13a	FALSE	FALSE
38.6967	-1.11238	-1.14552	0.278793	-3.98998	6.61e-05	0.000560865	NM_001205227	Cyb5r2	FALSE	FALSE
16.6934	-1.11138	-1.14405	0.307309	-3.61649	0.000298628	0.00216558	NM_011935	Esrrg	FALSE	TRUE
1262.3	-1.10958	-1.1358	0.279688	-3.96719	7.27e-05	0.000611686	NM_177231	Arrb1	FALSE	TRUE
3856.09	-1.10899	-1.11094	0.07739	-14.33	1.42e-46	1.86e-44	NM_019459	Nphs1	FALSE	FALSE
801.111	-1.10802	-1.11119	0.0999779	-11.0827	1.52e-28	1.03e-26	NM_183088	Zbed5	FALSE	FALSE
190.304	-1.10509	-1.12538	0.240328	-4.59827	4.26e-06	4.72e-05	NM_011795	C1ql1	FALSE	FALSE
411.938	-1.10111	-1.10216	0.0679889	-16.1954	5.43e-59	9.61e-57	NM_025572	2610528J11Rik	FALSE	TRUE
89.227	-1.10102	-1.10841	0.160874	-6.844	7.7e-12	1.73e-10	NM_001252533	Cacnb2	FALSE	TRUE
10.8698	-1.09987	-1.1448	0.379176	-2.90069	0.00372345	0.0193072	NM_008770	Cldn11	FALSE	FALSE
594.218	-1.09969	-1.10552	0.135185	-8.13466	4.13e-16	1.32e-14	NM_001252526	Cpeb1	FALSE	FALSE
20.5318	-1.09861	-1.15796	0.411637	-2.66887	0.00761069	0.0351776	NM_001003672	Pcdhac2	FALSE	FALSE
61.2817	-1.09705	-1.12177	0.264936	-4.1408	3.46e-05	0.000312342	NM_013754	Insl6	FALSE	FALSE
316.108	-1.097	-1.1589	0.276612	-3.96585	7.31e-05	0.000614231	NM_172510	Mfsd4a	FALSE	FALSE
55.6063	-1.09624	-1.10717	0.191578	-5.72217	1.05e-08	1.7e-07	NM_145608	BC021891	FALSE	FALSE
60.2725	-1.09518	-1.14809	0.33542	-3.26511	0.00109421	0.00680535	NM_177075	Fndc9	FALSE	FALSE
13.7002	-1.09488	-1.16567	0.427206	-2.56289	0.0103806	0.045619	NM_175455	Ankrd34b	FALSE	FALSE
362.266	-1.0935	-1.10133	0.149418	-7.31844	2.51e-13	6.49e-12	NM_145070	Hip1r	FALSE	FALSE
125.427	-1.09345	-1.10663	0.181308	-6.03089	1.63e-09	2.91e-08	NM_009948	Cpt1b	FALSE	FALSE
27.7383	-1.09304	-1.14147	0.352744	-3.09869	0.00194381	0.011156	NM_009099	Trim30a	FALSE	FALSE
694.944	-1.08847	-1.11667	0.291927	-3.72857	0.000192572	0.0014622	NM_001160316	Nfasc	FALSE	TRUE
3547.02	-1.0875	-1.09672	0.169596	-6.41234	1.43e-10	2.86e-09	NM_011385	Ski	TRUE	TRUE
212.614	-1.08643	-1.08839	0.0865955	-12.546	4.18e-36	3.84e-34	NM_001162532	Fam174b	FALSE	FALSE
480.761	-1.08453	-1.10099	0.221947	-4.88645	1.03e-06	1.26e-05	NM_031159	Apobec1	FALSE	FALSE
25.1066	-1.08357	-1.13131	0.350835	-3.08855	0.00201136	0.0114894	NR_102714	Uchl1os	FALSE	FALSE
50.4349	-1.08245	-1.08911	0.170363	-6.35378	2.1e-10	4.1e-09	NM_019510	Trpc3	FALSE	TRUE
159.436	-1.08143	-1.08692	0.134124	-8.06295	7.45e-16	2.33e-14	NM_172399	Ndnf	FALSE	FALSE
23.8888	-1.08116	-1.09879	0.263544	-4.10238	4.09e-05	0.000362258	NM_001030293	Spry3	FALSE	FALSE
119.998	-1.07723	-1.09869	0.237307	-4.53938	5.64e-06	6.08e-05	NM_001113384	Gnao1	FALSE	FALSE
22.0581	-1.07684	-1.1258	0.378439	-2.84548	0.00443447	0.0223604	NM_001003671	Pcdhac1	FALSE	FALSE
1649.2	-1.07628	-1.07883	0.0909556	-11.8331	2.63e-32	2.11e-30	NM_080288	Elmo1	FALSE	TRUE
44.8786	-1.07539	-1.09347	0.24224	-4.43934	9.02e-06	9.21e-05	NM_001205249	Gm9994	FALSE	FALSE
379.229	-1.07442	-1.07674	0.0893755	-12.0214	2.74e-33	2.25e-31	NM_018738	Igtp	FALSE	FALSE
1767.96	-1.07387	-1.10378	0.302768	-3.54685	0.00038986	0.0027475	NM_018861	Slc1a4	FALSE	TRUE
268.808	-1.07334	-1.07852	0.128016	-8.38442	5.1e-17	1.72e-15	NM_030243	Rbm43	FALSE	FALSE
872.585	-1.07288	-1.07345	0.0495085	-21.6706	3.89e-104	1.41e-101	NM_001162926	Fam84b	FALSE	TRUE
41.4706	-1.07241	-1.09672	0.263354	-4.07215	4.66e-05	0.000408012	NM_011150	Lgals3bp	FALSE	TRUE
799.967	-1.0712	-1.07387	0.0915623	-11.6991	1.29e-31	1e-29	NM_001081376	Chd5	FALSE	FALSE
1287.94	-1.07115	-1.07214	0.0575719	-18.6054	2.91e-77	7.45e-75	NM_011189	Psme1	FALSE	FALSE
33.0969	-1.07068	-1.08829	0.232911	-4.59692	4.29e-06	4.74e-05	NM_008899	Pou3f2	FALSE	FALSE
72.4304	-1.07059	-1.08833	0.239347	-4.47295	7.71e-06	8.02e-05	NM_007819	Cyp3a13	FALSE	FALSE
750.354	-1.06912	-1.07026	0.0639419	-16.7203	9.33e-63	1.76e-60	NM_172442	Dtx4	FALSE	FALSE
117.948	-1.06851	-1.10076	0.311754	-3.42741	0.000609363	0.00410106	NM_021311	Piwil1	FALSE	FALSE
111.292	-1.06841	-1.1193	0.385311	-2.77284	0.00555689	0.0270395	NM_008275	Hoxd13	FALSE	FALSE
95.976	-1.06765	-1.0752	0.168047	-6.35327	2.11e-10	4.11e-09	NM_007743	Col1a2	FALSE	FALSE
10.3903	-1.0669	-1.12342	0.411036	-2.59565	0.00944134	0.0421744	NM_016853	Stac	FALSE	FALSE
5332.01	-1.06149	-1.06293	0.069062	-15.3702	2.6e-53	4.08e-51	NM_001081185	Flnc	FALSE	FALSE
811.655	-1.0606	-1.06281	0.0850425	-12.4714	1.07e-35	9.7e-34	NM_001285993	Tbc1d5	FALSE	TRUE
50.2951	-1.05842	-1.11083	0.385478	-2.74575	0.00603726	0.0289436	NM_011324	Scnn1a	FALSE	FALSE
12.2423	-1.05836	-1.09119	0.344885	-3.06874	0.00214962	0.0121255	NM_001008423	Ccdc177	FALSE	FALSE
233.833	-1.05767	-1.10729	0.370632	-2.85369	0.00432152	0.0218777	NM_146073	Zdhhc14	FALSE	FALSE
499.983	-1.05432	-1.06228	0.152952	-6.89315	5.46e-12	1.24e-10	NM_013879	Cabp1	FALSE	FALSE
73.1573	-1.0543	-1.07436	0.251404	-4.19366	2.74e-05	0.00025421	NM_030733	Gpr63	FALSE	FALSE
198.047	-1.04826	-1.10162	0.394769	-2.65536	0.00792228	0.0363652	NM_001164056	Pld1	FALSE	FALSE
36.0658	-1.04514	-1.13422	0.391465	-2.66982	0.00758911	0.0350895	NR_131047	1700123J17Rik	FALSE	TRUE
105.375	-1.04222	-1.06704	0.270932	-3.84679	0.000119674	0.000953232	NM_010599	Kcnab3	FALSE	FALSE
166.411	-1.0412	-1.04963	0.148246	-7.02344	2.16e-12	5.12e-11	NR_027975	Gm5607	FALSE	FALSE
410.378	-1.04056	-1.0698	0.304799	-3.41394	0.000640308	0.00426415	NM_029384	Tmem238	FALSE	FALSE
33.7252	-1.0396	-1.05326	0.223944	-4.64223	3.45e-06	3.89e-05	NM_001081129	Cntnap3	FALSE	TRUE
115.112	-1.03748	-1.05525	0.247963	-4.18402	2.86e-05	0.000263146	NR_033604	Gm4971	FALSE	FALSE
78.4866	-1.03624	-1.06192	0.253201	-4.09255	4.27e-05	0.000376066	NM_172564	Tns4	FALSE	TRUE
336.199	-1.03521	-1.04629	0.181766	-5.6953	1.23e-08	1.98e-07	NM_026159	Retsat	FALSE	FALSE
724.191	-1.03497	-1.06613	0.320255	-3.23172	0.00123047	0.00751074	NM_026818	Cilp2	FALSE	FALSE
24.1298	-1.03452	-1.07986	0.370158	-2.79481	0.0051931	0.0255002	NM_138663	Pcdha12	FALSE	FALSE
306.243	-1.0333	-1.04226	0.158996	-6.49888	8.09e-11	1.65e-09	NR_040423	2610037D02Rik	FALSE	FALSE
631.49	-1.03188	-1.04973	0.244381	-4.22242	2.42e-05	0.000226692	NR_033657	Miat	FALSE	TRUE
465.615	-1.03142	-1.03649	0.123171	-8.37388	5.58e-17	1.88e-15	NM_027560	Arrdc2	FALSE	FALSE
11.6199	-1.03139	-1.08706	0.407367	-2.53185	0.0113464	0.0491448	NM_001161367	Tdrd6	FALSE	FALSE
72.2102	-1.03014	-1.046	0.211897	-4.86151	1.16e-06	1.42e-05	NM_029761	Dok5	FALSE	TRUE
268.156	-1.02827	-1.05079	0.245775	-4.18378	2.87e-05	0.000263337	NM_029035	Spsb1	TRUE	TRUE
41.9845	-1.02581	-1.04854	0.284149	-3.6101	0.000306083	0.00220888	NM_153102	Zfp352	FALSE	FALSE
36.7565	-1.02543	-1.04581	0.264884	-3.87125	0.000108279	0.000872413	NM_001163516	Pex5l	FALSE	FALSE
255.831	-1.02487	-1.03163	0.142213	-7.20659	5.74e-13	1.43e-11	NM_001029838	Pknox2	FALSE	FALSE
15.8933	-1.02363	-1.07012	0.401679	-2.54839	0.0108221	0.0472328	NM_008312	Htr2c	FALSE	FALSE
399.407	-1.02128	-1.02812	0.136889	-7.4607	8.61e-14	2.29e-12	NM_001081332	Slc9a5	FALSE	FALSE
280.915	-1.02085	-1.04713	0.287187	-3.55466	0.000378471	0.00268143	NM_080595	Emid1	FALSE	TRUE
285.716	-1.01981	-1.02272	0.0972298	-10.4886	9.75e-26	5.87e-24	NM_019833	Fam69b	FALSE	FALSE
34.6553	-1.01934	-1.07397	0.403525	-2.52609	0.011534	0.0498647	NM_010658	Mafb	TRUE	FALSE
157.159	-1.01821	-1.0213	0.113227	-8.99266	2.41e-19	9.72e-18	NM_001144993	2810459M11Rik	FALSE	FALSE
81.0042	-1.01818	-1.04115	0.28068	-3.62755	0.000286121	0.00208366	NM_177781	Trpa1	FALSE	FALSE
140.901	-1.01545	-1.05209	0.340625	-2.98112	0.00287194	0.0155199	NM_011808	Ets1	FALSE	TRUE
41.6153	-1.01316	-1.0369	0.280944	-3.60628	0.000310623	0.00223934	NM_023182	Ctrl	FALSE	FALSE
43.6343	-1.01312	-1.0237	0.201638	-5.02443	5.05e-07	6.47e-06	NM_028408	Cnih3	FALSE	TRUE
200.037	-1.01076	-1.01885	0.156253	-6.46878	9.88e-11	2e-09	NM_145391	Tapbpl	FALSE	FALSE
135.953	-1.01018	-1.03639	0.283934	-3.55782	0.000373952	0.00265413	NM_026056	Cap2	FALSE	FALSE
1069.73	-1.00905	-1.01133	0.0877035	-11.5052	1.24e-30	9.31e-29	NM_080419	Igsf8	FALSE	FALSE
88.9248	-1.00703	-1.0214	0.225332	-4.46908	7.86e-06	8.15e-05	NM_001252403	Gria1	FALSE	FALSE
8843.65	-1.00651	-1.00712	0.0460004	-21.8805	3.98e-106	1.48e-103	NM_025666	Ubr7	TRUE	TRUE
121.149	-1.00532	-1.07964	0.38717	-2.59659	0.00941545	0.0420857	NM_010827	Msc	FALSE	TRUE
318.438	-0.996173	-1.00512	0.176269	-5.65142	1.59e-08	2.53e-07	NM_007863	Mpp3	FALSE	FALSE
46.436	-0.995856	-1.00959	0.232263	-4.28762	1.81e-05	0.000173997	NM_010090	Dusp2	FALSE	FALSE
5054.91	-0.995226	-0.99988	0.126885	-7.84351	4.38e-15	1.31e-13	NM_024288	Rmnd5a	FALSE	FALSE
67.053	-0.993453	-1.0078	0.213947	-4.64346	3.43e-06	3.87e-05	NM_009883	Cebpb	FALSE	FALSE
12.9081	-0.990418	-1.02306	0.343288	-2.88509	0.00391302	0.0201046	NM_001205341	Ppfia2	FALSE	FALSE
169.938	-0.990324	-1.03609	0.310367	-3.19082	0.0014187	0.00846012	NM_027452	Lrfn2	FALSE	TRUE
260.03	-0.986124	-0.991403	0.13651	-7.2238	5.06e-13	1.26e-11	NM_178715	Tmem30b	FALSE	FALSE
554.552	-0.985372	-0.989972	0.120959	-8.14631	3.75e-16	1.21e-14	NM_011610	Tnfrsf1b	FALSE	FALSE
280.803	-0.984907	-0.995819	0.194084	-5.07465	3.88e-07	5.05e-06	NM_153422	Pde5a	FALSE	FALSE
37.8454	-0.98414	-1.0151	0.295782	-3.32725	0.000877088	0.00563296	NM_024469	Bhlhe41	FALSE	FALSE
2127.96	-0.983328	-1.0056	0.271891	-3.61662	0.000298469	0.00216512	NM_134437	Il17rd	FALSE	TRUE
359.425	-0.98305	-0.988188	0.135021	-7.28073	3.32e-13	8.44e-12	NM_001166644	Zfp651	FALSE	FALSE
41.8022	-0.982962	-1.01678	0.315497	-3.11559	0.00183574	0.010634	NM_001159582	Pde1a	FALSE	FALSE
2601.12	-0.982371	-0.982912	0.0439377	-22.3583	1e-110	3.9e-108	NM_025783	Chmp3	FALSE	FALSE
17.3267	-0.982227	-0.997042	0.278914	-3.52161	0.000428934	0.00299718	NM_028202	Klhl40	FALSE	FALSE
160.645	-0.982004	-0.987213	0.134436	-7.3046	2.78e-13	7.16e-12	NM_175234	Faxc	FALSE	FALSE
589.435	-0.981646	-0.98672	0.13081	-7.50439	6.17e-14	1.68e-12	NM_021430	Rilpl1	FALSE	FALSE
44.9712	-0.979019	-0.989551	0.213389	-4.58796	4.48e-06	4.93e-05	NM_138746	Fam50b	FALSE	TRUE
455.265	-0.97736	-0.996782	0.257066	-3.80198	0.000143545	0.0011232	NM_021391	Ppp1r1a	FALSE	FALSE
4091.39	-0.976529	-0.978597	0.0852289	-11.4577	2.15e-30	1.6e-28	NM_153403	Ago1	TRUE	TRUE
910.427	-0.976504	-0.980298	0.115959	-8.42108	3.73e-17	1.28e-15	NM_152923	Kcnq3	FALSE	FALSE
12.3953	-0.974517	-1.01903	0.371249	-2.62497	0.00866577	0.0392621	NM_011771	Ikzf3	FALSE	FALSE
100.565	-0.973833	-0.98426	0.19143	-5.08716	3.63e-07	4.75e-06	NM_001252566	Sez6l2	FALSE	FALSE
30.3266	-0.973391	-0.998687	0.289686	-3.36016	0.000778983	0.00506602	NM_009866	Cdh11	FALSE	FALSE
51.3086	-0.971329	-1.01375	0.349422	-2.77982	0.00543892	0.0265163	NM_177282	Mical2	FALSE	FALSE
204.078	-0.970491	-0.97482	0.127857	-7.59043	3.19e-14	8.93e-13	NM_010181	Fbn2	FALSE	TRUE
95.9378	-0.968095	-0.982826	0.219639	-4.40767	1.04e-05	0.00010528	NR_015517	5930412G12Rik	FALSE	TRUE
395.721	-0.968045	-0.980215	0.203651	-4.75346	2e-06	2.35e-05	NM_001035228	St3gal5	FALSE	FALSE
46.4694	-0.966395	-0.990314	0.273057	-3.53917	0.000401382	0.00282088	NM_001285914	Cdh8	FALSE	FALSE
149.72	-0.96608	-0.974384	0.170281	-5.67346	1.4e-08	2.23e-07	NM_144906	Sgip1	FALSE	FALSE
217.51	-0.964385	-0.967745	0.106862	-9.02462	1.8e-19	7.33e-18	NM_027419	2810408A11Rik	FALSE	FALSE
23.2218	-0.964373	-0.997313	0.320238	-3.01143	0.00260024	0.0143177	NM_001177731	Mrap2	FALSE	FALSE
158.62	-0.963599	-0.991402	0.259792	-3.70912	0.000207982	0.00156814	NR_015472	9530082P21Rik	FALSE	FALSE
1110.9	-0.962768	-0.964603	0.0814308	-11.8231	2.96e-32	2.36e-30	NM_183148	Iffo2	FALSE	FALSE
167.672	-0.961639	-0.971895	0.189354	-5.07853	3.8e-07	4.96e-06	NM_001039181	Npr3	FALSE	FALSE
1046.14	-0.961625	-0.970441	0.176863	-5.43713	5.41e-08	7.99e-07	NM_001277955	Sh3gl3	FALSE	TRUE
376.172	-0.960572	-0.973196	0.212121	-4.52842	5.94e-06	6.33e-05	NM_009762	Smyd1	FALSE	FALSE
93.1356	-0.960386	-0.981856	0.247741	-3.87657	0.000105937	0.000854529	NM_207231	Arl5c	FALSE	FALSE
10922	-0.958703	-0.964073	0.13882	-6.90607	4.98e-12	1.14e-10	NM_009088	Polr1a	FALSE	FALSE
2754.3	-0.957555	-0.980628	0.280873	-3.40921	0.000651509	0.00433358	NM_010139	Epha2	TRUE	TRUE
63.6372	-0.957264	-0.964554	0.165709	-5.77677	7.61e-09	1.26e-07	NM_008285	Hrh1	FALSE	FALSE
94.0481	-0.95649	-0.996761	0.291771	-3.27822	0.00104465	0.00653488	NR_102284	5830444B04Rik	FALSE	FALSE
31.3102	-0.956438	-0.978222	0.279962	-3.41631	0.000634748	0.00423418	NM_001081153	Unc13c	FALSE	FALSE
113.805	-0.955383	-0.963159	0.169838	-5.62527	1.85e-08	2.93e-07	NR_045598	Gm15706	TRUE	TRUE
96.669	-0.954613	-0.970922	0.243165	-3.92579	8.64e-05	0.000711693	NM_001171512	Obscn	FALSE	FALSE
148.986	-0.954031	-0.959343	0.135475	-7.0421	1.89e-12	4.52e-11	NR_130155	1700057H21Rik	FALSE	FALSE
81.9239	-0.953651	-0.967618	0.219094	-4.35271	1.34e-05	0.000132569	NM_001252341	Syt1	FALSE	FALSE
643.156	-0.953173	-0.956189	0.101606	-9.38108	6.53e-21	2.97e-19	NM_019802	Ggcx	FALSE	FALSE
15.5641	-0.952774	-0.982191	0.330118	-2.88617	0.00389966	0.0200433	NR_033188	4931409K22Rik	FALSE	FALSE
4077.02	-0.949834	-0.950943	0.0635373	-14.9492	1.58e-50	2.34e-48	NM_019715	Kcmf1	FALSE	TRUE
191.191	-0.949533	-0.953242	0.11478	-8.27262	1.31e-16	4.31e-15	NM_001270646	Prob1	FALSE	FALSE
47.6374	-0.948632	-0.969268	0.284743	-3.33154	0.000863684	0.00555453	NM_011582	Thbs4	FALSE	FALSE
2067.4	-0.948287	-0.949199	0.0581673	-16.3027	9.44e-60	1.69e-57	NM_019879	Suclg1	FALSE	FALSE
75.7029	-0.946846	-0.960052	0.217321	-4.3569	1.32e-05	0.000130518	NM_001135150	Slc39a8	FALSE	FALSE
66.2253	-0.946064	-0.960833	0.230574	-4.10308	4.08e-05	0.000361282	NM_028747	Them7	FALSE	FALSE
129.505	-0.945801	-0.95941	0.19353	-4.8871	1.02e-06	1.25e-05	NM_178879	B3gnt9	FALSE	FALSE
1412.32	-0.945634	-0.947405	0.0811215	-11.657	2.11e-31	1.62e-29	NM_025430	Mrpl35	FALSE	FALSE
25.6136	-0.945455	-0.959028	0.238291	-3.96765	7.26e-05	0.000611686	NM_023124	H2-Q8	FALSE	FALSE
78.7564	-0.945416	-0.95148	0.171602	-5.50935	3.6e-08	5.42e-07	NM_001185173	Zscan4b	FALSE	FALSE
941.025	-0.945196	-0.947638	0.0955155	-9.89573	4.34e-23	2.27e-21	NM_011978	Slc27a2	FALSE	FALSE
1315.24	-0.943353	-0.944655	0.0684455	-13.7825	3.25e-43	3.84e-41	NM_009444	Tgoln2	FALSE	FALSE
808.684	-0.943024	-0.955162	0.20941	-4.50324	6.69e-06	7.04e-05	NM_007483	Rhob	FALSE	FALSE
33.1671	-0.9428	-0.958877	0.242052	-3.89504	9.82e-05	0.000797971	NR_027923	C630043F03Rik	FALSE	FALSE
91.2238	-0.940522	-0.94496	0.137483	-6.84103	7.86e-12	1.76e-10	NM_021432	Nap1l5	FALSE	FALSE
25.5504	-0.938979	-0.952591	0.239245	-3.92476	8.68e-05	0.000714524	NM_207648	H2-Q6	FALSE	FALSE
623.701	-0.936107	-0.937964	0.0864281	-10.831	2.45e-27	1.57e-25	NM_030725	Syt13	FALSE	TRUE
2164.72	-0.934732	-0.935522	0.0537952	-17.3757	1.26e-67	2.65e-65	NM_009443	Tgoln1	FALSE	FALSE
34.9869	-0.934613	-0.950234	0.232576	-4.01852	5.86e-05	0.000503496	NM_133235	Khdrbs2	FALSE	FALSE
148.32	-0.931726	-0.945178	0.201338	-4.62766	3.7e-06	4.13e-05	NM_007652	Cd59a	FALSE	FALSE
427.58	-0.930369	-0.935399	0.137062	-6.78794	1.14e-11	2.52e-10	NM_001195049	Pak3	FALSE	TRUE
29.9347	-0.930141	-0.955301	0.293859	-3.16526	0.00154946	0.00914235	NM_001081473	Zxdb	FALSE	FALSE
32.6842	-0.929392	-0.94584	0.246558	-3.76946	0.000163601	0.00126456	NM_010953	Oc90	FALSE	TRUE
164.366	-0.928975	-0.943259	0.22093	-4.20484	2.61e-05	0.000242852	NM_008851	Pitpnm1	FALSE	FALSE
403.062	-0.9288	-0.932189	0.114424	-8.11721	4.77e-16	1.51e-14	NM_033268	Actn2	FALSE	FALSE
18.1096	-0.925133	-0.947199	0.313511	-2.95088	0.00316872	0.0168825	NM_007786	Csn3	FALSE	FALSE
8264.86	-0.924621	-0.928533	0.120983	-7.64258	2.13e-14	6.08e-13	NM_011562	Tdgf1	TRUE	TRUE
33.5096	-0.922383	-0.947091	0.28944	-3.18679	0.00143862	0.00856613	NM_133364	Prima1	FALSE	FALSE
1172.82	-0.922071	-0.922894	0.0559146	-16.4907	4.28e-61	7.82e-59	NM_001142937	Moap1	FALSE	FALSE
588.092	-0.920961	-0.925032	0.123038	-7.48515	7.15e-14	1.93e-12	NM_144549	Trib1	FALSE	TRUE
587.652	-0.919621	-0.925789	0.151379	-6.07496	1.24e-09	2.25e-08	NM_001162433	Lck	FALSE	FALSE
20.0435	-0.9179	-0.951824	0.342256	-2.68191	0.00732037	0.0339536	NM_177028	Oacyl	FALSE	FALSE
81.0733	-0.917515	-0.924204	0.171032	-5.36457	8.11e-08	1.16e-06	NM_028474	Ptchd4	FALSE	FALSE
670.121	-0.916088	-0.935485	0.264122	-3.46842	0.000523521	0.00358111	NM_145568	Krcc1	FALSE	FALSE
874.6	-0.915932	-0.945086	0.322479	-2.84028	0.00450736	0.0226829	NM_175284	Fzd10	FALSE	TRUE
415.811	-0.915095	-0.918093	0.100698	-9.08749	1.01e-19	4.18e-18	NM_008420	Kcnb1	FALSE	FALSE
860.459	-0.913675	-0.917463	0.119328	-7.65685	1.91e-14	5.45e-13	NM_021492	Ap3b2	TRUE	TRUE
99.8836	-0.913659	-0.925159	0.209674	-4.35752	1.32e-05	0.000130242	NM_028110	Dennd2d	FALSE	FALSE
8999.49	-0.912182	-0.913053	0.057732	-15.8003	3.1e-56	5.12e-54	NM_027275	Ptcd3	FALSE	FALSE
223.287	-0.911601	-0.918551	0.147909	-6.16327	7.13e-10	1.32e-08	NM_011211	Ptprd	FALSE	FALSE
731.185	-0.911019	-0.928928	0.255955	-3.55929	0.00037186	0.00264196	NM_028258	Dzip1l	FALSE	FALSE
29.1092	-0.910522	-0.934906	0.303739	-2.99772	0.00272011	0.0148868	NR_045290	4732491K20Rik	FALSE	FALSE
35.5612	-0.910321	-0.928401	0.262456	-3.46847	0.000523435	0.00358111	NM_178915	Tmem179	FALSE	FALSE
141.994	-0.909695	-0.928462	0.242273	-3.75484	0.000173454	0.00133298	NM_212483	Krt42	FALSE	FALSE
34.9985	-0.909338	-0.938898	0.331801	-2.74061	0.00613252	0.0293249	NM_010349	Grik2	FALSE	FALSE
91.97	-0.907371	-0.917836	0.198241	-4.57711	4.71e-06	5.16e-05	NM_001168277	Jazf1	FALSE	FALSE
540.348	-0.905751	-0.911565	0.14761	-6.13611	8.46e-10	1.56e-08	NM_009075	Rpia	FALSE	FALSE
65.6941	-0.904371	-0.944527	0.334083	-2.70702	0.00678892	0.0318613	NM_008887	Phox2a	FALSE	FALSE
151.977	-0.903875	-0.905424	0.0986699	-9.1606	5.16e-20	2.17e-18	NM_029662	Mfsd2a	FALSE	FALSE
420.776	-0.903422	-0.908115	0.137765	-6.5577	5.46e-11	1.13e-09	NM_008171	Grin2b	FALSE	FALSE
16.1633	-0.903053	-0.92914	0.345901	-2.61072	0.00903513	0.0406785	NM_031382	Tex16	FALSE	FALSE
28.1383	-0.90286	-0.919025	0.263203	-3.43027	0.000602975	0.00406394	NM_178740	Slitrk4	FALSE	FALSE
108.267	-0.902009	-0.910919	0.180008	-5.01093	5.42e-07	6.92e-06	NM_009613	Adam11	FALSE	FALSE
1050.5	-0.901239	-0.904866	0.117413	-7.67578	1.64e-14	4.73e-13	NM_001045523	Bahd1	FALSE	TRUE
318.429	-0.899924	-0.923942	0.291454	-3.08771	0.00201708	0.011515	NM_018882	Adgrg1	FALSE	FALSE
102.415	-0.898027	-0.904954	0.166516	-5.39304	6.93e-08	1.01e-06	NR_122039	Tsc22d3	FALSE	FALSE
28.4896	-0.897764	-0.913205	0.262282	-3.42289	0.000619582	0.00415383	NM_153523	Tcstv3	FALSE	TRUE
124.473	-0.89746	-0.902619	0.139794	-6.41987	1.36e-10	2.72e-09	NM_028275	1700112E06Rik	FALSE	TRUE
101.037	-0.897421	-0.909224	0.20241	-4.43369	9.26e-06	9.44e-05	NR_033220	BC039771	FALSE	TRUE
3220.17	-0.893683	-0.895827	0.0912909	-9.7894	1.25e-22	6.34e-21	NM_138592	Usp39	FALSE	FALSE
77.0353	-0.893494	-0.899321	0.158847	-5.62486	1.86e-08	2.94e-07	NM_010254	Galr2	FALSE	FALSE
147.098	-0.892316	-0.89767	0.152895	-5.83615	5.34e-09	8.97e-08	NM_173372	Grm6	FALSE	TRUE
625.96	-0.891292	-0.893307	0.0829081	-10.7504	5.9e-27	3.72e-25	NM_026696	0610030E20Rik	FALSE	FALSE
612.704	-0.891161	-0.900181	0.185786	-4.79672	1.61e-06	1.93e-05	NM_176837	Arhgap18	FALSE	FALSE
87.4453	-0.889024	-0.918343	0.319026	-2.78668	0.00532505	0.0260566	NM_178413	Thnsl2	FALSE	FALSE
730.852	-0.888162	-0.903369	0.239964	-3.70122	0.000214565	0.00161429	NM_028913	Zfp819	FALSE	TRUE
58.9606	-0.88807	-0.898393	0.2061	-4.30893	1.64e-05	0.000158839	NM_012014	Gprin1	FALSE	FALSE
3020.18	-0.88714	-0.888058	0.0609537	-14.5543	5.48e-48	7.51e-46	NM_008638	Mthfd2	FALSE	FALSE
26.4294	-0.885885	-0.910541	0.323582	-2.73775	0.00618617	0.0295259	NM_145967	Vstm2a	FALSE	FALSE
12.442	-0.885306	-0.913646	0.349382	-2.53392	0.0112796	0.0489085	NR_045363	1700024F13Rik	FALSE	FALSE
45.7002	-0.885208	-0.895908	0.2174	-4.07179	4.67e-05	0.000408505	NM_001029930	Gm5796	FALSE	FALSE
373.404	-0.885166	-0.886927	0.0865274	-10.2299	1.46e-24	8.46e-23	NM_153546	Mboat1	FALSE	FALSE
191.084	-0.883707	-0.910164	0.314531	-2.80961	0.00496021	0.024555	NM_001111145	Ubap1l	FALSE	FALSE
18.3737	-0.88332	-0.904803	0.293571	-3.00888	0.00262209	0.0144238	NR_040715	4933422A05Rik	FALSE	FALSE
61.9573	-0.881946	-0.892272	0.194786	-4.52777	5.96e-06	6.34e-05	NM_013622	Oprd1	FALSE	TRUE
283.117	-0.880152	-0.881943	0.0852806	-10.3207	5.68e-25	3.35e-23	NM_001277730	Tdrd5	FALSE	FALSE
100.188	-0.879626	-0.894377	0.221624	-3.969	7.22e-05	0.0006089	NM_001081033	Pde11a	FALSE	FALSE
126.47	-0.878508	-0.901414	0.274991	-3.19468	0.00139988	0.00835679	NM_007470	Apod	FALSE	TRUE
617.45	-0.878253	-0.879912	0.0768685	-11.4254	3.12e-30	2.31e-28	NM_022420	Gprc5b	FALSE	FALSE
1516.14	-0.877419	-0.878562	0.0668894	-13.1175	2.62e-39	2.64e-37	NM_053014	Agpat3	TRUE	TRUE
318.899	-0.877364	-0.878504	0.0738624	-11.8784	1.53e-32	1.24e-30	NM_001286343	Bcl11b	FALSE	TRUE
33.7502	-0.87651	-0.888373	0.228092	-3.84279	0.000121642	0.000967058	NM_001038610	Dach1	FALSE	FALSE
181.085	-0.87634	-0.878906	0.107868	-8.12421	4.5e-16	1.44e-14	NM_001014761	Scn2b	FALSE	FALSE
53.4647	-0.875929	-0.909053	0.334543	-2.61829	0.00883721	0.0398865	NM_018731	Atp4a	FALSE	FALSE
150.656	-0.87384	-0.906013	0.294885	-2.96332	0.00304336	0.0163486	NR_040383	4930520O04Rik	FALSE	FALSE
86.5069	-0.87366	-0.878513	0.141982	-6.1533	7.59e-10	1.41e-08	NM_029568	Mfap4	FALSE	TRUE
1159.77	-0.87364	-0.875242	0.0812316	-10.7549	5.62e-27	3.55e-25	NM_001146007	Trim12c	FALSE	FALSE
1110.9	-0.872698	-0.88106	0.180278	-4.84083	1.29e-06	1.56e-05	NM_016797	Stx7	FALSE	TRUE
982.491	-0.872228	-0.874387	0.0926035	-9.41896	4.56e-21	2.09e-19	NM_053099	Setbp1	FALSE	TRUE
2933.45	-0.870236	-0.870867	0.0504813	-17.2388	1.36e-66	2.79e-64	NM_001142939	Gm20604	FALSE	FALSE
1317.05	-0.870117	-0.871489	0.0744034	-11.6946	1.36e-31	1.05e-29	NM_007962	Mpzl2	FALSE	FALSE
328.916	-0.867659	-0.882919	0.243805	-3.55883	0.000372511	0.00264525	NM_028894	Lonrf3	FALSE	FALSE
210.182	-0.867218	-0.888553	0.286471	-3.02725	0.00246793	0.0136754	NM_001163691	Cacna1h	FALSE	FALSE
34.4836	-0.866474	-0.884489	0.28024	-3.0919	0.00198878	0.0113837	NM_146162	Tmem119	FALSE	TRUE
1589.05	-0.865806	-0.866162	0.0419387	-20.6445	1.09e-94	3.47e-92	NM_001285994	Enpp2	FALSE	FALSE
91.6948	-0.865787	-0.88038	0.226171	-3.82802	0.000129177	0.00101991	NM_026951	Pex11g	FALSE	FALSE
76.092	-0.865006	-0.870712	0.153266	-5.64383	1.66e-08	2.64e-07	NM_145134	Spsb4	FALSE	FALSE
182.439	-0.863038	-0.865862	0.114959	-7.50733	6.03e-14	1.64e-12	NM_001163433	Samd4	FALSE	FALSE
189.406	-0.859852	-0.865042	0.145285	-5.91838	3.25e-09	5.61e-08	NM_001177795	Rgs20	FALSE	FALSE
334.669	-0.859556	-0.862296	0.104181	-8.25056	1.58e-16	5.18e-15	NM_177674	Cfap74	FALSE	FALSE
99.2197	-0.859344	-0.879698	0.259866	-3.30688	0.000943417	0.0060106	NM_001164225	Fbxl16	FALSE	FALSE
41.3713	-0.857691	-0.88025	0.298386	-2.87443	0.00404758	0.0206743	NM_010212	Fhl2	FALSE	TRUE
103.431	-0.856833	-0.883457	0.273834	-3.12902	0.00175392	0.0102193	NM_201607	Pde4c	FALSE	FALSE
468.84	-0.855647	-0.860044	0.134653	-6.35448	2.09e-10	4.08e-09	NM_146256	Hpdl	FALSE	FALSE
175.777	-0.853457	-0.862721	0.196056	-4.35312	1.34e-05	0.000132462	NM_175561	Pcnx2	FALSE	TRUE
276.084	-0.85332	-0.855077	0.090884	-9.38912	6.05e-21	2.75e-19	NM_175170	Pogk	FALSE	FALSE
122.051	-0.852274	-0.862574	0.196542	-4.33634	1.45e-05	0.000141878	NM_029682	Stambpl1	FALSE	FALSE
21.4092	-0.852139	-0.871585	0.309643	-2.752	0.00592318	0.0284896	NM_013518	Fgf9	FALSE	TRUE
123.759	-0.851537	-0.868838	0.250216	-3.40321	0.000665981	0.00441827	NM_009636	Aebp1	FALSE	FALSE
1488.07	-0.849578	-0.851092	0.079634	-10.6685	1.43e-26	8.91e-25	NM_001142938	AK010878	FALSE	FALSE
35.0476	-0.848256	-0.861344	0.228955	-3.70491	0.000211469	0.00159271	NM_024286	Popdc3	FALSE	FALSE
2123.56	-0.847866	-0.849255	0.0755199	-11.2271	3e-29	2.09e-27	NM_138956	Rassf3	FALSE	TRUE
57.0305	-0.84756	-0.861187	0.237772	-3.56458	0.000364434	0.00259448	NM_029879	Rgs7bp	FALSE	FALSE
60.6727	-0.847119	-0.876867	0.309452	-2.73748	0.00619119	0.0295448	NM_001013758	Lingo3	FALSE	FALSE
591.746	-0.846803	-0.854382	0.178109	-4.75442	1.99e-06	2.34e-05	NR_033707	Zscan4a	FALSE	FALSE
57.222	-0.846506	-0.860487	0.232933	-3.63412	0.000278935	0.0020409	NM_001080809	Cps1	FALSE	FALSE
41.8155	-0.846493	-0.862144	0.256474	-3.3005	0.000965129	0.00612519	NM_173391	Tph2	FALSE	FALSE
216.105	-0.845926	-0.847857	0.0951574	-8.88976	6.12e-19	2.42e-17	NM_015776	Mfap5	FALSE	FALSE
61.9139	-0.845378	-0.858336	0.215607	-3.92092	8.82e-05	0.000724933	NM_020557	Cmpk2	FALSE	FALSE
174.51	-0.844186	-0.848904	0.130384	-6.47462	9.5e-11	1.92e-09	NM_182993	Slc17a7	FALSE	FALSE
353.675	-0.843293	-0.847908	0.139638	-6.03912	1.55e-09	2.77e-08	NR_110470	Lncpint	FALSE	FALSE
212.167	-0.843288	-0.869255	0.300591	-2.80543	0.00502494	0.0248183	NR_037955	Lockd	FALSE	FALSE
118.768	-0.842782	-0.849758	0.174799	-4.82144	1.43e-06	1.71e-05	NM_001195674	Nuggc	FALSE	FALSE
228.665	-0.842312	-0.849018	0.166242	-5.06679	4.05e-07	5.25e-06	NM_172449	Bzrap1	FALSE	FALSE
42.9453	-0.840593	-0.862303	0.256357	-3.279	0.00104177	0.0065227	NM_018784	St3gal6	FALSE	FALSE
186.244	-0.83986	-0.869974	0.297169	-2.8262	0.00471031	0.0235305	NR_015530	9530026P05Rik	FALSE	FALSE
170.671	-0.838093	-0.853659	0.250628	-3.34397	0.00082588	0.00535204	NM_026135	Kctd16	FALSE	FALSE
18.4702	-0.837936	-0.863319	0.328554	-2.55037	0.0107607	0.046972	NM_029638	Aoc1	FALSE	FALSE
174.019	-0.837689	-0.842587	0.144693	-5.78941	7.06e-09	1.17e-07	NM_024124	Hdac9	FALSE	FALSE
92.234	-0.837457	-0.845304	0.187957	-4.45559	8.37e-06	8.62e-05	NM_027870	Armcx3	FALSE	FALSE
654.13	-0.836026	-0.837694	0.0854502	-9.78378	1.32e-22	6.68e-21	NM_033563	Klf7	FALSE	FALSE
56.3003	-0.833663	-0.849334	0.258674	-3.22283	0.00126933	0.00770752	NM_176942	Gabra5	FALSE	FALSE
262.02	-0.833355	-0.84315	0.191011	-4.36286	1.28e-05	0.00012725	NM_001253692	Elmod3	FALSE	FALSE
32.7559	-0.832808	-0.842549	0.2158	-3.85916	0.000113777	0.00091198	NM_001195540	Dclk1	FALSE	TRUE
177.504	-0.83201	-0.836605	0.126386	-6.58311	4.61e-11	9.62e-10	NM_001161428	Unc93b1	FALSE	FALSE
282.183	-0.830854	-0.838144	0.176732	-4.7012	2.59e-06	2.99e-05	NM_001290410	Nkain3	FALSE	FALSE
59.6295	-0.830817	-0.861855	0.305831	-2.71659	0.00659586	0.031162	NM_153131	Unc5a	FALSE	FALSE
1198.85	-0.829094	-0.837648	0.186248	-4.45155	8.53e-06	8.76e-05	NM_133362	Erdr1	TRUE	TRUE
899.194	-0.828702	-0.830234	0.0819816	-10.1084	5.07e-24	2.81e-22	NM_001042613	Sepp1	FALSE	FALSE
369.341	-0.828219	-0.830151	0.0947545	-8.74069	2.32e-18	8.79e-17	NM_148935	Foxn4	FALSE	FALSE
227.434	-0.826371	-0.840441	0.235264	-3.51253	0.000443859	0.00309137	NM_008595	Mfng	FALSE	FALSE
640.086	-0.82493	-0.844908	0.278774	-2.95914	0.00308498	0.0165215	NM_001290542	Plekhg2	FALSE	FALSE
1839.93	-0.824265	-0.82873	0.136325	-6.04632	1.48e-09	2.66e-08	NM_001081260	Tnks1bp1	FALSE	FALSE
2703.26	-0.823897	-0.825886	0.0915513	-8.99929	2.27e-19	9.19e-18	NM_173866	Gpt2	FALSE	FALSE
875.772	-0.823817	-0.832277	0.186024	-4.42855	9.49e-06	9.66e-05	NR_027010	Gt(ROSA)26Sor	FALSE	FALSE
155.414	-0.822802	-0.826325	0.125571	-6.5525	5.66e-11	1.17e-09	NM_019943	Papolb	FALSE	FALSE
81.5031	-0.822343	-0.827122	0.159251	-5.16381	2.42e-07	3.25e-06	NM_009061	Rgs2	FALSE	FALSE
285.841	-0.820836	-0.826196	0.151848	-5.40565	6.46e-08	9.44e-07	NM_021398	Slc43a3	FALSE	FALSE
225.302	-0.820409	-0.839191	0.275012	-2.98318	0.0028527	0.0154521	NM_178804	Slit2	FALSE	FALSE
2838.26	-0.819748	-0.820289	0.0482621	-16.9853	1.05e-64	2.1e-62	NM_001039511	Ivns1abp	FALSE	FALSE
111.708	-0.819324	-0.827668	0.188074	-4.3564	1.32e-05	0.000130768	NM_013914	Snai3	FALSE	FALSE
199.657	-0.8189	-0.833986	0.24146	-3.39145	0.00069525	0.00459174	NM_025446	Aig1	FALSE	FALSE
461.485	-0.818557	-0.820966	0.102531	-7.98348	1.42e-15	4.35e-14	NM_030207	Sfi1	FALSE	FALSE
2410.95	-0.818358	-0.819338	0.0648061	-12.6278	1.48e-36	1.39e-34	NM_144880	Ppp2r5a	FALSE	FALSE
57.451	-0.818225	-0.839431	0.293109	-2.79154	0.00524573	0.0257225	NM_023631	Aox4	FALSE	FALSE
38.1154	-0.817721	-0.832567	0.240652	-3.39793	0.000678967	0.00449695	NR_039555	Mir5046	FALSE	FALSE
459.63	-0.816389	-0.818396	0.0943217	-8.65537	4.91e-18	1.79e-16	NM_022311	Tcte2	FALSE	FALSE
343.168	-0.815104	-0.827363	0.222108	-3.66986	0.000242685	0.0018016	NM_172631	Ldlrad4	FALSE	TRUE
4515.15	-0.814991	-0.827225	0.225366	-3.6163	0.000298842	0.00216558	NM_001286543	Stx3	FALSE	TRUE
68.4018	-0.813846	-0.824486	0.228448	-3.5625	0.000367345	0.00261188	NM_018733	Scn1a	FALSE	FALSE
49.862	-0.813653	-0.833334	0.280279	-2.90301	0.00369595	0.019208	NM_009256	Serpinb9	FALSE	FALSE
1077.91	-0.812315	-0.813328	0.067106	-12.105	9.94e-34	8.3e-32	NM_009728	Atp10a	FALSE	TRUE
75.9148	-0.812168	-0.831268	0.286278	-2.83699	0.00455408	0.0228686	NM_001253781	Prlr	FALSE	FALSE
176.951	-0.81124	-0.814199	0.118604	-6.83993	7.92e-12	1.77e-10	NM_008332	Ifit2	FALSE	FALSE
66.852	-0.809833	-0.816069	0.175198	-4.62238	3.79e-06	4.23e-05	NM_173446	Fam155a	FALSE	FALSE
1480.09	-0.808481	-0.812028	0.121625	-6.64734	2.98e-11	6.4e-10	NM_011984	Homer3	FALSE	FALSE
30.6353	-0.808186	-0.825495	0.292153	-2.76631	0.00566951	0.0274442	NM_001159389	Rfx6	FALSE	FALSE
75.5987	-0.80706	-0.814999	0.183132	-4.40698	1.05e-05	0.000105575	NM_010681	Lama4	FALSE	FALSE
47.0408	-0.806514	-0.822784	0.270427	-2.98237	0.00286029	0.0154842	NM_126166	Tlr3	FALSE	FALSE
758.367	-0.806275	-0.808378	0.0932801	-8.64359	5.45e-18	1.97e-16	NM_023065	Ifi30	FALSE	FALSE
7551.79	-0.805671	-0.807174	0.0805306	-10.0045	1.46e-23	7.78e-22	NM_001253686	Immt	FALSE	FALSE
272.931	-0.804774	-0.80794	0.115239	-6.98355	2.88e-12	6.74e-11	NM_175136	Rnf122	FALSE	FALSE
327.168	-0.8036	-0.804702	0.0814624	-9.86468	5.92e-23	3.08e-21	NM_001163637	Jakmip2	FALSE	FALSE
33.9711	-0.803257	-0.812542	0.215996	-3.71885	0.000200132	0.0015155	NM_008435	Kcns1	FALSE	FALSE
28.1616	-0.802834	-0.828704	0.31059	-2.58487	0.00974169	0.0433016	NM_028897	Mei1	FALSE	FALSE
4879.38	-0.802717	-0.808325	0.154609	-5.19192	2.08e-07	2.82e-06	NM_010567	Inppl1	FALSE	TRUE
174.481	-0.800481	-0.810918	0.207227	-3.86282	0.000112085	0.000899191	NM_177829	Spink10	FALSE	FALSE
53.2379	-0.799998	-0.809546	0.21381	-3.74162	0.000182837	0.00139549	NM_007560	Bmpr1b	FALSE	TRUE
138.792	-0.799552	-0.808326	0.180708	-4.42456	9.66e-06	9.83e-05	NM_207667	Fgf14	FALSE	FALSE
48.1708	-0.798244	-0.820151	0.295559	-2.70079	0.00691744	0.0323477	NM_001034876	Ccdc24	FALSE	FALSE
861.358	-0.797522	-0.799057	0.077589	-10.2788	8.78e-25	5.15e-23	NM_001037764	Rai1	FALSE	TRUE
97.8113	-0.796665	-0.79909	0.129866	-6.13452	8.54e-10	1.57e-08	NM_028798	Crct1	FALSE	FALSE
94.7937	-0.795744	-0.812692	0.260834	-3.05077	0.00228259	0.012752	NM_001277985	Snap91	FALSE	FALSE
203.827	-0.795551	-0.799022	0.133512	-5.95866	2.54e-09	4.44e-08	NM_001042725	Calcr	FALSE	FALSE
33.6375	-0.790605	-0.802863	0.226271	-3.49406	0.00047573	0.00328962	NM_021291	Slc7a9	FALSE	FALSE
113.732	-0.789868	-0.7932	0.131637	-6.00036	1.97e-09	3.48e-08	NM_175122	Rab39b	FALSE	FALSE
319.256	-0.789841	-0.791792	0.0936721	-8.43197	3.4e-17	1.17e-15	NM_144867	Slmo1	FALSE	FALSE
19.375	-0.789672	-0.807485	0.299956	-2.63262	0.00847279	0.0385817	NM_001270812	LOC100861615	FALSE	FALSE
45.1995	-0.789075	-0.802854	0.250891	-3.1451	0.00166032	0.00972465	NM_148413	Myo3a	FALSE	FALSE
499.198	-0.787598	-0.791003	0.119878	-6.56997	5.03e-11	1.05e-09	NM_153800	Arhgap22	FALSE	TRUE
136.348	-0.787377	-0.793379	0.145323	-5.41813	6.02e-08	8.85e-07	NM_018741	Igfbpl1	FALSE	FALSE
544.876	-0.786721	-0.791547	0.147333	-5.33974	9.31e-08	1.33e-06	NM_007664	Cdh2	FALSE	FALSE
39.1021	-0.784017	-0.798005	0.246796	-3.17679	0.00148916	0.00881823	NM_029467	Tcam1	FALSE	FALSE
143.417	-0.781211	-0.792366	0.208655	-3.74404	0.000181087	0.00138364	NM_175160	Zdhhc1	FALSE	FALSE
110.368	-0.779947	-0.786037	0.16354	-4.76914	1.85e-06	2.19e-05	NM_010720	Lipg	FALSE	FALSE
111.669	-0.779505	-0.783977	0.15938	-4.89086	1e-06	1.23e-05	NM_130448	Pcdh18	FALSE	FALSE
868.177	-0.777924	-0.785663	0.182701	-4.2579	2.06e-05	0.00019658	NM_028721	Nphp3	FALSE	FALSE
41.3125	-0.777895	-0.793551	0.259294	-3.00005	0.00269938	0.0147937	NM_177275	Amigo3	FALSE	FALSE
342.406	-0.774806	-0.77622	0.0813258	-9.52718	1.62e-21	7.67e-20	NM_177353	Slc9a7	FALSE	FALSE
1265.38	-0.773917	-0.781977	0.185113	-4.18078	2.91e-05	0.000266133	NM_001284428	Smtn	FALSE	FALSE
201.867	-0.773492	-0.775901	0.109769	-7.04651	1.83e-12	4.38e-11	NM_172383	Tmem125	FALSE	FALSE
793.077	-0.771103	-0.779619	0.193677	-3.98138	6.85e-05	0.000580038	NM_009189	Six1	FALSE	FALSE
90.549	-0.770549	-0.778507	0.182662	-4.21845	2.46e-05	0.000230176	NM_013805	Cldn5	FALSE	FALSE
502.241	-0.770018	-0.782202	0.227313	-3.38748	0.000705382	0.00465316	NM_019969	Plag1	FALSE	FALSE
1614.03	-0.769982	-0.771631	0.0856042	-8.99468	2.37e-19	9.57e-18	NM_025607	Rnf181	FALSE	FALSE
235.426	-0.769914	-0.780676	0.220658	-3.48918	0.000484506	0.00333792	NM_008862	Pkia	FALSE	FALSE
33.4608	-0.768176	-0.787851	0.291962	-2.63108	0.00851143	0.0386946	NM_001247984	Lcp1	FALSE	FALSE
22.3105	-0.766954	-0.777118	0.252324	-3.03956	0.00236924	0.013186	NM_148939	Ly6g5b	FALSE	FALSE
163.574	-0.766752	-0.769416	0.113934	-6.72978	1.7e-11	3.71e-10	NM_001001985	Nat8l	FALSE	FALSE
4258.16	-0.766342	-0.767021	0.0558108	-13.7311	6.61e-43	7.79e-41	NM_011920	Abcg2	FALSE	FALSE
147.766	-0.765082	-0.772159	0.184411	-4.14879	3.34e-05	0.000302713	NM_011510	Abcc8	FALSE	FALSE
146.187	-0.764892	-0.770738	0.161879	-4.7251	2.3e-06	2.68e-05	NM_011074	Cdk14	FALSE	TRUE
66.3135	-0.762092	-0.78419	0.263539	-2.89176	0.00383093	0.0197795	NM_008479	Lag3	FALSE	FALSE
285.778	-0.76169	-0.763496	0.0879527	-8.66023	4.71e-18	1.74e-16	NM_001081124	Map7d2	FALSE	FALSE
50.02	-0.760733	-0.780392	0.246566	-3.08531	0.00203338	0.0115788	NR_033595	Gm13498	FALSE	FALSE
120.505	-0.760093	-0.765671	0.155953	-4.87385	1.09e-06	1.34e-05	NM_001113367	Boll	FALSE	FALSE
435.171	-0.759764	-0.772358	0.223328	-3.40202	0.000668908	0.00443558	NM_010487	Elavl3	FALSE	FALSE
3355.02	-0.758723	-0.763517	0.146019	-5.19606	2.04e-07	2.76e-06	NM_009332	Tcf7l1	FALSE	TRUE
68.4562	-0.75568	-0.763872	0.193755	-3.90017	9.61e-05	0.000782821	NM_027918	1300017J02Rik	FALSE	FALSE
2599.58	-0.755404	-0.757306	0.0909905	-8.302	1.02e-16	3.39e-15	NM_080553	Itpr3	FALSE	FALSE
14016.5	-0.754569	-0.766523	0.230866	-3.26842	0.00108148	0.00673516	NM_001081171	Lama5	TRUE	TRUE
268.515	-0.753717	-0.758474	0.15178	-4.96584	6.84e-07	8.64e-06	NM_021431	Nudt11	FALSE	FALSE
53.6992	-0.753545	-0.761806	0.190112	-3.96369	7.38e-05	0.000617276	NM_181277	Col14a1	FALSE	TRUE
485.634	-0.752829	-0.757934	0.153254	-4.91231	9e-07	1.11e-05	NM_024189	Yaf2	FALSE	FALSE
3636.66	-0.751664	-0.754064	0.105115	-7.15085	8.62e-13	2.1e-11	NM_019392	Tyro3	FALSE	TRUE
80.7755	-0.751308	-0.755056	0.151313	-4.96526	6.86e-07	8.66e-06	NM_001126315	Pramef25	FALSE	FALSE
551.367	-0.751204	-0.752683	0.0847235	-8.86654	7.55e-19	2.95e-17	NM_183308	Pon2	FALSE	TRUE
1570.05	-0.751201	-0.766888	0.263583	-2.84995	0.00437255	0.0220927	NM_001130526	Lzts2	FALSE	TRUE
552.925	-0.7507	-0.764295	0.244662	-3.06832	0.00215266	0.0121385	NM_001029912	Zswim5	FALSE	TRUE
451.437	-0.749861	-0.762737	0.233208	-3.21542	0.00130252	0.00786521	NM_178688	Ablim1	FALSE	TRUE
658.784	-0.749766	-0.751368	0.0873253	-8.5859	9.01e-18	3.22e-16	NM_009593	Abcg1	FALSE	FALSE
325.213	-0.749326	-0.751102	0.0940746	-7.96522	1.65e-15	5.03e-14	NM_148941	Elovl4	FALSE	FALSE
142.444	-0.749101	-0.751693	0.114356	-6.55058	5.73e-11	1.18e-09	NM_183335	Igsf1	FALSE	FALSE
125.613	-0.748007	-0.77121	0.291365	-2.56725	0.0102509	0.045172	NM_008793	Pcsk4	FALSE	FALSE
70.0388	-0.747915	-0.763954	0.25803	-2.89855	0.0037489	0.0194274	NM_016740	S100a11	FALSE	FALSE
114.7	-0.747763	-0.755374	0.190414	-3.92704	8.6e-05	0.000708441	NR_033498	AI504432	FALSE	FALSE
56.0476	-0.74772	-0.756864	0.225015	-3.32298	0.0008906	0.00571317	NM_008811	Pdha2	FALSE	FALSE
1218.88	-0.746961	-0.753265	0.169458	-4.40795	1.04e-05	0.000105182	NM_001080926	Lrp8	FALSE	FALSE
93.5166	-0.746378	-0.765125	0.282623	-2.6409	0.00826862	0.0377813	NR_015492	C230035I16Rik	FALSE	FALSE
91.6638	-0.745995	-0.749785	0.138164	-5.39933	6.69e-08	9.74e-07	NM_028279	Naalad2	FALSE	FALSE
58.9102	-0.745813	-0.751128	0.167892	-4.44222	8.9e-06	9.12e-05	NM_008103	Gcm1	FALSE	FALSE
29.2752	-0.745779	-0.758672	0.254137	-2.93455	0.0033403	0.017632	NM_199055	Chst9	FALSE	FALSE
321.085	-0.7421	-0.743682	0.0864714	-8.58203	9.32e-18	3.33e-16	NM_153776	Tmem121	FALSE	FALSE
144.452	-0.741939	-0.745789	0.136281	-5.44418	5.2e-08	7.7e-07	NM_001137547	Usp51	FALSE	FALSE
45.5491	-0.741887	-0.751578	0.228929	-3.24069	0.0011924	0.00730547	NM_029614	Prss23	FALSE	FALSE
113.773	-0.74162	-0.747732	0.176984	-4.19032	2.79e-05	0.000257386	NM_019724	Mmp16	FALSE	FALSE
280.234	-0.74024	-0.748042	0.170991	-4.32912	1.5e-05	0.000145844	NM_009101	Rras	FALSE	FALSE
788.061	-0.737872	-0.74176	0.133376	-5.53227	3.16e-08	4.81e-07	NM_023047	Dpysl5	FALSE	TRUE
51.5236	-0.736755	-0.750172	0.259539	-2.8387	0.00452972	0.022779	NM_133738	Antxr2	FALSE	FALSE
241.234	-0.736421	-0.738889	0.103071	-7.14479	9.01e-13	2.19e-11	NM_010518	Igfbp5	FALSE	FALSE
185.815	-0.736332	-0.743633	0.182773	-4.02866	5.61e-05	0.000484364	NM_145217	Diras1	FALSE	FALSE
1199.72	-0.735714	-0.740333	0.146944	-5.00675	5.54e-07	7.06e-06	NM_029153	Scamp1	FALSE	TRUE
39.3491	-0.735011	-0.746839	0.232601	-3.15997	0.00157785	0.00929617	NR_045334	B930092H01Rik	TRUE	TRUE
1747.03	-0.733818	-0.734405	0.0524212	-13.9985	1.59e-44	1.94e-42	NM_175543	Rab11fip4	FALSE	FALSE
44.7321	-0.73367	-0.747445	0.268553	-2.73194	0.00629618	0.0299487	NM_001085412	Gm13078	FALSE	FALSE
143.386	-0.733091	-0.742746	0.182203	-4.02348	5.73e-05	0.000494535	NM_011923	Angptl2	FALSE	TRUE
38.4989	-0.733002	-0.74811	0.282605	-2.59373	0.00949408	0.0423897	NM_001291024	Rnf112	FALSE	FALSE
120.935	-0.730989	-0.734853	0.136706	-5.34718	8.93e-08	1.28e-06	NM_028186	Nkd2	FALSE	FALSE
584.401	-0.73013	-0.732055	0.0927114	-7.8753	3.4e-15	1.03e-13	NM_019924	Rps6ka4	FALSE	FALSE
44.9926	-0.728926	-0.743221	0.240201	-3.03465	0.00240812	0.0133859	NM_145209	Oasl1	FALSE	FALSE
81.0742	-0.728811	-0.737979	0.197523	-3.68975	0.000224472	0.00167933	NM_001277305	NM_001277305	FALSE	FALSE
753.265	-0.728462	-0.730017	0.0892761	-8.15966	3.36e-16	1.09e-14	NM_015819	Hs6st2	FALSE	TRUE
200.239	-0.728115	-0.730933	0.112601	-6.46633	1e-10	2.02e-09	NM_001081294	Prr19	FALSE	FALSE
637.903	-0.726845	-0.729613	0.114717	-6.33597	2.36e-10	4.57e-09	NM_001135577	Smim13	FALSE	FALSE
612.891	-0.725363	-0.726023	0.060823	-11.9258	8.68e-33	7.06e-31	NM_133729	Stk26	FALSE	TRUE
74.7716	-0.723197	-0.731209	0.198624	-3.64104	0.000271542	0.00199307	NM_170599	Igsf11	FALSE	FALSE
976.324	-0.722893	-0.730683	0.19109	-3.783	0.000154949	0.00120535	NM_011412	Slit3	FALSE	FALSE
33.1883	-0.722648	-0.740399	0.283342	-2.55045	0.0107585	0.0469696	NM_011856	Tenm2	FALSE	FALSE
1243.04	-0.72192	-0.724123	0.0995841	-7.24935	4.19e-13	1.05e-11	NM_001174054	Camk2b	FALSE	FALSE
248.091	-0.721613	-0.724158	0.112814	-6.39651	1.59e-10	3.14e-09	NM_001302386	Clcn4	FALSE	TRUE
95.5035	-0.721148	-0.736068	0.215249	-3.35029	0.000807261	0.00523624	NR_045794	Gm16907	FALSE	TRUE
888.639	-0.718739	-0.733291	0.259867	-2.7658	0.00567833	0.0274822	NM_016921	Tcirg1	FALSE	FALSE
510.288	-0.71824	-0.730431	0.236223	-3.04052	0.0023617	0.0131545	NM_145121	Cacnb1	FALSE	FALSE
1213.83	-0.718144	-0.725869	0.19054	-3.76899	0.000163909	0.00126659	NM_001163085	Map3k15	FALSE	FALSE
981.476	-0.718039	-0.724166	0.167168	-4.2953	1.74e-05	0.000168289	NM_013661	Sema5b	FALSE	FALSE
69.7999	-0.717637	-0.723025	0.164479	-4.3631	1.28e-05	0.000127232	NR_105972	Mir7005	FALSE	FALSE
267.989	-0.717281	-0.738547	0.276814	-2.59121	0.00956401	0.0426134	NM_001039155	Triobp	FALSE	FALSE
188.115	-0.716382	-0.726733	0.192166	-3.72794	0.000193054	0.00146467	NM_178406	Gpr153	FALSE	FALSE
2549.84	-0.715867	-0.724767	0.203221	-3.5226	0.00042734	0.00298753	NM_172584	Itpk1	FALSE	TRUE
247.315	-0.714936	-0.717107	0.0955656	-7.48111	7.37e-14	1.99e-12	NM_145586	Tmem159	FALSE	FALSE
60.8854	-0.714312	-0.725268	0.233591	-3.05796	0.00222849	0.0125073	NM_001162943	Dchs1	FALSE	FALSE
1487.08	-0.714039	-0.715849	0.0926335	-7.70821	1.28e-14	3.68e-13	NM_007467	Aplp1	FALSE	FALSE
216.664	-0.713742	-0.717808	0.13883	-5.14114	2.73e-07	3.64e-06	NM_028125	Zbtb46	FALSE	FALSE
708.036	-0.712543	-0.714795	0.104098	-6.84495	7.65e-12	1.72e-10	NM_001038593	Glrx2	FALSE	FALSE
38.7686	-0.711531	-0.723155	0.241748	-2.94328	0.00324759	0.0172501	NM_001146196	Scin	FALSE	FALSE
380.224	-0.709858	-0.713139	0.131656	-5.39178	6.98e-08	1.01e-06	NM_001142734	Gm8994	FALSE	FALSE
1199.32	-0.708491	-0.710311	0.0923881	-7.66864	1.74e-14	4.99e-13	NM_146075	Lemd2	FALSE	FALSE
22.909	-0.707587	-0.724093	0.279561	-2.53106	0.0113719	0.049217	NM_010009	Cyp27b1	FALSE	FALSE
97.7026	-0.704204	-0.710241	0.171954	-4.09529	4.22e-05	0.000372107	NM_001081283	Tmem28	FALSE	FALSE
39.0318	-0.703437	-0.71492	0.242914	-2.89582	0.00378165	0.0195699	NM_001099307	Gm7173	FALSE	FALSE
51.1647	-0.703238	-0.7127	0.227815	-3.08689	0.00202263	0.0115349	NR_033562	Gm1995	FALSE	FALSE
115.185	-0.70304	-0.709873	0.184574	-3.80898	0.000139538	0.00109369	NM_020576	Psors1c2	FALSE	FALSE
1649.11	-0.70284	-0.70699	0.14267	-4.92632	8.38e-07	1.04e-05	NM_001253863	Tcf12	FALSE	TRUE
258.49	-0.702709	-0.708401	0.168062	-4.18124	2.9e-05	0.000266115	NM_019634	Tspan7	FALSE	FALSE
727.456	-0.701041	-0.713841	0.244751	-2.86431	0.00417923	0.0212304	NM_080437	Celsr3	FALSE	FALSE
214.751	-0.700851	-0.704995	0.144738	-4.84221	1.28e-06	1.55e-05	NM_175506	Adamts19	FALSE	FALSE
235.923	-0.700192	-0.706473	0.172359	-4.06241	4.86e-05	0.000423287	NR_033587	Otub2	FALSE	FALSE
48.6394	-0.699991	-0.715213	0.268744	-2.60467	0.00919617	0.0413199	NM_173007	Tspan12	FALSE	FALSE
310.31	-0.69863	-0.713624	0.265852	-2.62789	0.00859165	0.0389959	NM_001168276	Zfp647	FALSE	FALSE
153.788	-0.698461	-0.70791	0.199873	-3.49453	0.000474895	0.00328629	NM_001160368	Rnf152	FALSE	FALSE
576.88	-0.69829	-0.701167	0.115713	-6.03469	1.59e-09	2.85e-08	NM_133930	Creld1	FALSE	FALSE
83.155	-0.69818	-0.7025	0.155087	-4.50186	6.74e-06	7.08e-05	NM_009707	Arhgap6	FALSE	FALSE
30.3871	-0.697861	-0.706311	0.238084	-2.93116	0.00337702	0.0178124	NM_198030	Hsd17b13	FALSE	FALSE
109.441	-0.697735	-0.714346	0.271947	-2.5657	0.0102967	0.0453361	NM_026481	Tppp3	TRUE	FALSE
22.8058	-0.697391	-0.707045	0.252999	-2.7565	0.00584233	0.0281394	NR_001584	Speer8-ps1	FALSE	FALSE
294.142	-0.696049	-0.708991	0.243872	-2.85415	0.00431516	0.0218613	NM_008668	Nab2	FALSE	FALSE
4949.89	-0.694229	-0.697778	0.132569	-5.23672	1.63e-07	2.24e-06	NM_021284	Kras	FALSE	FALSE
87.7463	-0.692472	-0.708546	0.258131	-2.68263	0.00730447	0.0338855	NM_025829	Eif4e3	FALSE	FALSE
62.8142	-0.691186	-0.701833	0.235165	-2.93915	0.00329113	0.0174317	NR_033468	AU019990	FALSE	FALSE
70.4316	-0.691137	-0.705823	0.255196	-2.70826	0.00676365	0.0317828	NM_001142728	Lrrc9	FALSE	FALSE
87.9542	-0.690455	-0.698945	0.198078	-3.48577	0.000490723	0.00337493	NM_172913	Tox3	FALSE	TRUE
258.148	-0.688561	-0.700122	0.235693	-2.92143	0.00348423	0.0182675	NM_183182	Lexm	FALSE	FALSE
2285.36	-0.68656	-0.68751	0.0703041	-9.76558	1.58e-22	7.95e-21	NM_028810	Rnd3	FALSE	FALSE
1655.56	-0.686438	-0.688665	0.104904	-6.54348	6.01e-11	1.24e-09	NM_133348	Acot7	FALSE	FALSE
382.052	-0.685987	-0.687283	0.0808574	-8.4839	2.18e-17	7.61e-16	NM_198607	Them6	FALSE	FALSE
83.6766	-0.685963	-0.69335	0.173378	-3.95647	7.61e-05	0.000633696	NM_144813	Slc24a1	FALSE	FALSE
1602.67	-0.685546	-0.692335	0.183746	-3.73095	0.000190758	0.00144962	NM_010848	Myb	FALSE	TRUE
1099.77	-0.685535	-0.687141	0.0911468	-7.52122	5.43e-14	1.48e-12	NM_001047604	Ttc21b	FALSE	FALSE
1147.53	-0.685002	-0.685987	0.0683102	-10.0278	1.15e-23	6.23e-22	NM_010121	Eif2ak3	FALSE	FALSE
814.218	-0.683949	-0.687928	0.140674	-4.86193	1.16e-06	1.42e-05	NM_013862	Rabgap1l	FALSE	TRUE
651.153	-0.68351	-0.684799	0.0808914	-8.44972	2.92e-17	1.01e-15	NM_001285413	Smagp	FALSE	FALSE
166.545	-0.683452	-0.693052	0.218806	-3.12355	0.00178682	0.0103893	NM_001033302	Ciart	FALSE	FALSE
216.051	-0.683158	-0.687222	0.140066	-4.87741	1.07e-06	1.31e-05	NM_008871	Serpine1	FALSE	FALSE
5886.47	-0.682922	-0.684956	0.101714	-6.71414	1.89e-11	4.12e-10	NM_177420	Psat1	FALSE	FALSE
919.462	-0.68256	-0.684717	0.0992364	-6.87812	6.06e-12	1.37e-10	NM_001081308	Taok3	TRUE	TRUE
386.928	-0.681693	-0.684578	0.124814	-5.46167	4.72e-08	6.99e-07	NM_008216	Has2	FALSE	TRUE
644.977	-0.678641	-0.684052	0.164165	-4.13389	3.57e-05	0.000321069	NM_172911	D8Ertd82e	FALSE	FALSE
1387.89	-0.678237	-0.679538	0.0812537	-8.34716	6.99e-17	2.35e-15	NM_010726	Phyh	FALSE	FALSE
61.6796	-0.678102	-0.689066	0.227012	-2.98708	0.00281658	0.0152861	NM_018763	Chst2	FALSE	FALSE
831.335	-0.677032	-0.692241	0.258589	-2.61818	0.00884006	0.0398902	NM_001164583	Dnajc6	FALSE	FALSE
657.051	-0.676672	-0.688924	0.245278	-2.7588	0.00580149	0.0279676	NM_052993	C1galt1	FALSE	FALSE
2916.17	-0.676504	-0.677251	0.0646149	-10.4698	1.19e-25	7.15e-24	NM_001025388	Eno1b	FALSE	FALSE
153.935	-0.67635	-0.689532	0.24693	-2.73904	0.00616189	0.0294301	NM_176952	6430573F11Rik	FALSE	TRUE
65.3772	-0.675816	-0.687504	0.206604	-3.27108	0.00107139	0.00667977	NM_001081194	Kcnh4	FALSE	FALSE
112.737	-0.675374	-0.682748	0.17631	-3.8306	0.000127831	0.00101014	NM_009676	Aox1	FALSE	FALSE
459.915	-0.67446	-0.682197	0.197079	-3.42229	0.000620972	0.00416215	NM_001083905	Fetub	FALSE	FALSE
184.209	-0.673737	-0.678574	0.160878	-4.18786	2.82e-05	0.000258984	NM_175514	Fam171b	FALSE	FALSE
29.0378	-0.67279	-0.682866	0.248376	-2.70876	0.00675351	0.0317458	NR_037280	Mir3097	FALSE	FALSE
2955.95	-0.672328	-0.673011	0.0619609	-10.8508	1.98e-27	1.27e-25	NR_045404	G630055G22Rik	FALSE	FALSE
43.9947	-0.671952	-0.6804	0.222208	-3.02398	0.00249473	0.0138047	NM_008418	Kcna3	FALSE	FALSE
1165.91	-0.671205	-0.674758	0.135397	-4.9573	7.15e-07	9e-06	NM_019479	Hes6	TRUE	TRUE
90.2999	-0.670888	-0.680439	0.211065	-3.17859	0.00147996	0.00877301	NM_175643	Adamts2	FALSE	TRUE
31.4616	-0.670502	-0.683179	0.249866	-2.68345	0.00728676	0.0338258	NM_022416	Stk32b	FALSE	FALSE
116.324	-0.669591	-0.673116	0.142178	-4.70952	2.48e-06	2.88e-05	NM_177383	Gpr21	FALSE	TRUE
5037.15	-0.669548	-0.670561	0.0726319	-9.21837	3.02e-20	1.31e-18	NM_001161850	Sgk1	TRUE	TRUE
544.59	-0.669445	-0.681678	0.249346	-2.6848	0.00725734	0.0337157	NM_001190327	Tmsb10	FALSE	FALSE
3870.5	-0.668962	-0.673767	0.156819	-4.26581	1.99e-05	0.000190391	NM_009616	Adam19	TRUE	FALSE
54.7988	-0.66881	-0.677507	0.219103	-3.05249	0.00226953	0.0127019	NM_009307	Syt2	FALSE	TRUE
68.7504	-0.66667	-0.677052	0.221618	-3.0082	0.00262804	0.0144508	NR_030690	E330033B04Rik	FALSE	FALSE
456.11	-0.665835	-0.667932	0.104359	-6.38025	1.77e-10	3.48e-09	NM_183278	Fam25c	TRUE	TRUE
310.026	-0.665118	-0.671851	0.183591	-3.62283	0.000291401	0.0021188	NM_133237	Apcdd1	FALSE	TRUE
36.5216	-0.662398	-0.670581	0.214709	-3.08509	0.00203489	0.0115788	NM_008737	Nrp1	FALSE	FALSE
1482.63	-0.66199	-0.671623	0.222153	-2.97988	0.00288362	0.015551	NM_001168260	Foxred2	FALSE	FALSE
141.426	-0.660884	-0.670299	0.213808	-3.09101	0.00199474	0.0114061	NM_025712	Snx31	FALSE	FALSE
215.559	-0.660715	-0.664668	0.140439	-4.70463	2.54e-06	2.95e-05	NM_199022	Shc4	FALSE	TRUE
109.367	-0.660531	-0.666719	0.179636	-3.67705	0.000235951	0.00175862	NM_008364	Il1rap	FALSE	FALSE
114.35	-0.660456	-0.663165	0.125235	-5.27374	1.34e-07	1.87e-06	NR_030566	Mir466f-1	FALSE	FALSE
716.222	-0.659903	-0.66035	0.0536035	-12.3108	7.92e-35	6.96e-33	NM_010500	Ier5	FALSE	TRUE
134.209	-0.659665	-0.663948	0.138399	-4.76641	1.88e-06	2.22e-05	NM_178743	Slc26a11	FALSE	FALSE
103.46	-0.659018	-0.666306	0.201699	-3.26733	0.00108567	0.00675976	NM_001081017	Unc79	FALSE	FALSE
2264.65	-0.658721	-0.661372	0.118251	-5.57052	2.54e-08	3.94e-07	NM_133839	Mmadhc	FALSE	TRUE
105.758	-0.658399	-0.667944	0.22183	-2.96803	0.00299714	0.0161252	NM_019790	Tmeff2	FALSE	FALSE
80.2861	-0.658375	-0.672202	0.25775	-2.55432	0.0106396	0.0465889	NM_024264	Cyp27a1	FALSE	FALSE
314.221	-0.656306	-0.657272	0.0752349	-8.72343	2.7e-18	1.02e-16	NM_001163567	Fam102b	FALSE	FALSE
110.251	-0.655414	-0.675297	0.253	-2.59057	0.00958164	0.0426852	NM_001081253	Fbxo43	FALSE	FALSE
109.354	-0.654765	-0.660474	0.176019	-3.71985	0.000199338	0.0015103	NM_027921	Slc16a14	FALSE	FALSE
56.0132	-0.653522	-0.663616	0.232297	-2.8133	0.00490361	0.0243222	NM_019697	Kcnd2	FALSE	FALSE
561.962	-0.653263	-0.654565	0.0828662	-7.88335	3.19e-15	9.64e-14	NM_022987	Zic5	FALSE	TRUE
511.758	-0.652494	-0.664646	0.240154	-2.71698	0.00658807	0.0311357	NM_139292	Reep6	FALSE	FALSE
238.303	-0.651731	-0.656937	0.164433	-3.96351	7.39e-05	0.000617276	NM_027225	Cobll1	FALSE	FALSE
634.718	-0.651728	-0.652419	0.058519	-11.137	8.28e-29	5.62e-27	NM_013915	Zbtb18	FALSE	TRUE
539.66	-0.651324	-0.652309	0.0727179	-8.95687	3.34e-19	1.33e-17	NM_021885	Tub	FALSE	FALSE
4189.11	-0.65105	-0.655472	0.152459	-4.27032	1.95e-05	0.000187346	NM_001160400	Megf8	FALSE	FALSE
48.6403	-0.650783	-0.663837	0.257027	-2.53196	0.0113426	0.0491448	NR_040660	LOC100504703	FALSE	FALSE
196.813	-0.650544	-0.654566	0.143101	-4.54605	5.47e-06	5.91e-05	NM_001043335	Eml1	FALSE	TRUE
263.499	-0.650532	-0.654442	0.140711	-4.62317	3.78e-06	4.21e-05	NM_026878	Rasl11b	FALSE	FALSE
121.593	-0.64974	-0.653725	0.139733	-4.64987	3.32e-06	3.77e-05	NM_153502	Ankrd23	FALSE	FALSE
208.943	-0.649286	-0.65288	0.14301	-4.54013	5.62e-06	6.06e-05	NM_175448	Clvs2	FALSE	FALSE
132.475	-0.649002	-0.656203	0.172697	-3.75804	0.00017125	0.00131894	NM_023370	Cdh23	FALSE	FALSE
342.836	-0.648407	-0.657854	0.216179	-2.9994	0.00270514	0.0148107	NM_001276371	Whrn	FALSE	TRUE
82.4309	-0.648313	-0.660379	0.238545	-2.71778	0.00657209	0.031076	NM_001002005	Panx2	FALSE	FALSE
71.0012	-0.648084	-0.657289	0.22189	-2.92075	0.00349194	0.0183045	NM_001243916	Trim34b	FALSE	FALSE
102.036	-0.647655	-0.651372	0.148735	-4.35444	1.33e-05	0.000131805	NM_028055	Btbd17	FALSE	FALSE
1787.2	-0.646801	-0.647192	0.0486038	-13.3076	2.09e-40	2.2e-38	NM_011633	Traf5	FALSE	FALSE
388.926	-0.645328	-0.647878	0.115514	-5.58659	2.32e-08	3.6e-07	NM_011905	Tlr2	FALSE	FALSE
77.2367	-0.645244	-0.653145	0.191351	-3.37205	0.000746115	0.00488382	NM_001160262	Fam78b	FALSE	FALSE
67.3736	-0.643734	-0.657849	0.245499	-2.62214	0.00873784	0.0395182	NM_172263	Pde8b	FALSE	FALSE
192.594	-0.643397	-0.646046	0.120931	-5.32036	1.04e-07	1.47e-06	NM_011226	Rab19	FALSE	FALSE
100.009	-0.64313	-0.646489	0.140747	-4.5694	4.89e-06	5.33e-05	NM_007939	Epha8	FALSE	FALSE
480.675	-0.642719	-0.644096	0.086886	-7.39727	1.39e-13	3.65e-12	NM_138647	Cers1	FALSE	FALSE
43.0612	-0.642334	-0.65291	0.232057	-2.768	0.00564015	0.0273637	NM_007938	Epha6	FALSE	FALSE
2634.61	-0.641236	-0.641943	0.0609441	-10.5217	6.86e-26	4.17e-24	NM_001301424	Slc7a1	FALSE	FALSE
108.258	-0.640801	-0.645661	0.165817	-3.86452	0.00011131	0.000893743	NM_001287074	Tspear	FALSE	FALSE
562.837	-0.639797	-0.644901	0.165031	-3.87683	0.000105828	0.000853898	NM_001291058	Cd68	FALSE	FALSE
122.664	-0.638923	-0.649157	0.226255	-2.8239	0.00474432	0.0236581	NM_173386	Mb21d1	FALSE	FALSE
180.743	-0.637834	-0.645871	0.207751	-3.07018	0.0021393	0.0120722	NM_181409	Mtmr11	FALSE	FALSE
4656.4	-0.637478	-0.638248	0.0649243	-9.81879	9.35e-23	4.79e-21	NM_009795	Capns1	FALSE	TRUE
272.625	-0.636458	-0.639708	0.138763	-4.58665	4.5e-06	4.95e-05	NM_001113180	Gria4	FALSE	FALSE
3401.57	-0.636376	-0.637261	0.0694754	-9.15973	5.2e-20	2.18e-18	NM_012005	Med14	FALSE	FALSE
112.678	-0.636114	-0.646046	0.219305	-2.90058	0.00372467	0.0193072	NM_146178	Ccdc106	FALSE	FALSE
604.936	-0.63584	-0.644659	0.217548	-2.92276	0.00346945	0.0182003	NM_008304	Sdc2	FALSE	FALSE
3291.92	-0.635614	-0.643363	0.20311	-3.1294	0.00175161	0.010208	NM_021366	Klf13	FALSE	TRUE
389.228	-0.635408	-0.638021	0.115824	-5.48598	4.11e-08	6.16e-07	NM_001284402	P2rx7	FALSE	FALSE
712.756	-0.635154	-0.643885	0.207105	-3.06682	0.00216349	0.0121841	NM_009525	Wnt5b	FALSE	TRUE
223.98	-0.635035	-0.63878	0.135201	-4.69698	2.64e-06	3.04e-05	NM_030259	Rilpl2	FALSE	FALSE
119.213	-0.634193	-0.638503	0.153577	-4.12948	3.64e-05	0.000326966	NM_001146346	Emp3	FALSE	FALSE
1795.39	-0.633642	-0.639299	0.175026	-3.62028	0.000294279	0.0021375	NM_001163512	Rgs12	FALSE	TRUE
1134.98	-0.633506	-0.636983	0.135148	-4.68749	2.77e-06	3.18e-05	NR_001570	Xist	FALSE	FALSE
609.957	-0.633382	-0.63415	0.0653527	-9.69175	3.27e-22	1.61e-20	NM_153512	Kcng3	FALSE	TRUE
652.625	-0.633116	-0.637038	0.134763	-4.698	2.63e-06	3.03e-05	NM_009295	Stxbp1	FALSE	FALSE
81.261	-0.632388	-0.643538	0.218912	-2.88877	0.00386752	0.0199037	NM_001302480	Acy3	FALSE	FALSE
23.3253	-0.630761	-0.640543	0.246983	-2.55386	0.0106536	0.046621	NM_146139	Vav3	FALSE	FALSE
4132.24	-0.630279	-0.634211	0.146274	-4.3089	1.64e-05	0.000158839	NM_001159402	Upp1	TRUE	TRUE
8679.22	-0.628653	-0.631657	0.12869	-4.88503	1.03e-06	1.26e-05	NM_145078	Zfp979	FALSE	FALSE
640.202	-0.626291	-0.627497	0.0857518	-7.30353	2.8e-13	7.21e-12	NM_026778	Cthrc1	FALSE	TRUE
472.455	-0.625027	-0.629506	0.151364	-4.1293	3.64e-05	0.00032702	NM_027740	Poc1b	FALSE	FALSE
193.572	-0.624616	-0.636826	0.23503	-2.6576	0.00786986	0.0361602	NM_010800	Bhlha15	FALSE	FALSE
2314.46	-0.623849	-0.624745	0.0719728	-8.66785	4.4e-18	1.63e-16	NM_029357	Pcdh1	FALSE	TRUE
1586.39	-0.623271	-0.624966	0.0931218	-6.69308	2.19e-11	4.73e-10	NM_177742	Triml1	FALSE	FALSE
949.497	-0.621995	-0.625557	0.138988	-4.47516	7.64e-06	7.94e-05	NM_001037809	Cdh3	FALSE	TRUE
13958.6	-0.621986	-0.622468	0.0521465	-11.9277	8.49e-33	6.92e-31	NM_145569	Mat2a	TRUE	FALSE
66.3937	-0.621112	-0.632412	0.21266	-2.92069	0.0034926	0.0183046	NM_009305	Syp	FALSE	FALSE
335.295	-0.621054	-0.622091	0.0793544	-7.82633	5.02e-15	1.49e-13	NM_008107	Gdf1	FALSE	FALSE
60.1585	-0.620262	-0.629772	0.207083	-2.99523	0.00274234	0.0149587	NM_010660	Krt10	FALSE	FALSE
501.824	-0.618968	-0.622246	0.137019	-4.5174	6.26e-06	6.64e-05	NM_183023	Rims4	FALSE	TRUE
3615.93	-0.618605	-0.61911	0.054595	-11.3308	9.24e-30	6.57e-28	NM_011141	Pou3f1	FALSE	TRUE
522.775	-0.618133	-0.624251	0.175069	-3.53079	0.000414316	0.00290448	NM_010069	Doc2a	FALSE	FALSE
1344.3	-0.61771	-0.618803	0.0794602	-7.77383	7.61e-15	2.23e-13	NM_172782	Nxt2	FALSE	FALSE
3721.23	-0.615125	-0.620654	0.174848	-3.51806	0.00043471	0.00303036	NM_001177600		FALSE	FALSE
267.448	-0.614896	-0.626624	0.213304	-2.88272	0.00394263	0.0202307	NM_007804	Cux2	FALSE	FALSE
242.913	-0.614794	-0.618287	0.14122	-4.35344	1.34e-05	0.00013236	NM_025685	Col27a1	FALSE	FALSE
320.019	-0.613775	-0.615124	0.0881219	-6.96507	3.28e-12	7.65e-11	NM_001281999	Rasal1	FALSE	FALSE
82.1993	-0.613117	-0.620077	0.194871	-3.14627	0.00165366	0.00969374	NM_001290504	Mid1	FALSE	FALSE
204.389	-0.612932	-0.617641	0.158023	-3.87874	0.000104997	0.000848412	NM_007511	Atp7b	FALSE	FALSE
627.925	-0.609623	-0.613799	0.153202	-3.9792	6.91e-05	0.00058512	NM_001082483	Efr3b	FALSE	FALSE
693.389	-0.607556	-0.610678	0.128801	-4.71702	2.39e-06	2.78e-05	NM_001163689	Pnpla2	FALSE	FALSE
205.3	-0.605976	-0.608036	0.113344	-5.34634	8.98e-08	1.28e-06	NM_177191	Sycp2	FALSE	FALSE
2081.31	-0.605092	-0.606442	0.0882551	-6.85618	7.07e-12	1.59e-10	NM_001164037	Ly6e	FALSE	FALSE
997.986	-0.603839	-0.60537	0.0941013	-6.4169	1.39e-10	2.78e-09	NM_023605	Fbxo9	FALSE	FALSE
839.223	-0.60327	-0.610705	0.20127	-2.99732	0.00272363	0.0148974	NM_001285791	Ildr1	FALSE	FALSE
182.905	-0.602269	-0.607999	0.184773	-3.25951	0.00111604	0.00690885	NM_001253356	Hs3st5	FALSE	FALSE
226.509	-0.602069	-0.603034	0.0869536	-6.92403	4.39e-12	1.01e-10	NM_010251	Gabra4	FALSE	FALSE
235.327	-0.602014	-0.606112	0.155522	-3.87091	0.000108428	0.000873359	NM_030245	Tada1	FALSE	FALSE
186.475	-0.60089	-0.610271	0.187761	-3.20029	0.00137288	0.00822372	NM_001038655	Gng7	TRUE	TRUE
1609.94	-0.600507	-0.602133	0.0961084	-6.24822	4.15e-10	7.95e-09	NM_008538	Marcks	FALSE	FALSE
84.2704	-0.599654	-0.603466	0.14466	-4.14525	3.39e-05	0.000306637	NM_028979	Cyp2j9	FALSE	FALSE
76.7878	-0.599552	-0.605042	0.180676	-3.31839	0.000905382	0.00580267	NM_001163144	Pcsk5	FALSE	FALSE
129.67	-0.599439	-0.604081	0.159751	-3.75233	0.000175202	0.00134493	NM_001007460	Zdhhc23	FALSE	FALSE
284.265	-0.599029	-0.600951	0.102699	-5.83286	5.45e-09	9.14e-08	NM_008217	Has3	FALSE	TRUE
249.327	-0.598767	-0.600257	0.103704	-5.77379	7.75e-09	1.28e-07	NM_172829	St6gal2	FALSE	TRUE
6583.89	-0.598485	-0.600832	0.116455	-5.1392	2.76e-07	3.67e-06	NM_031997	Tmem2	FALSE	FALSE
118.994	-0.598177	-0.603855	0.16623	-3.59849	0.000320074	0.00230035	NM_175696	Pianp	FALSE	FALSE
112.375	-0.598036	-0.605047	0.196644	-3.04122	0.00235623	0.0131372	NM_001033405	Treml2	FALSE	FALSE
106.271	-0.597943	-0.600581	0.134183	-4.45617	8.34e-06	8.6e-05	NR_033305	AA388235	FALSE	FALSE
7074.11	-0.597158	-0.601514	0.157544	-3.79043	0.000150386	0.00117214	NM_011780	Adam23	FALSE	FALSE
1118.51	-0.595706	-0.596286	0.0602014	-9.89522	4.37e-23	2.28e-21	NM_001024849	Gm14325	FALSE	FALSE
84.3236	-0.595518	-0.599721	0.156707	-3.80019	0.000144583	0.00113101	NM_001081370	Shank2	FALSE	FALSE
109.771	-0.595169	-0.600192	0.175284	-3.39546	0.00068513	0.00453562	NM_010801	Mlf1	FALSE	FALSE
101.474	-0.594661	-0.604037	0.229664	-2.58926	0.00961819	0.0428207	NM_212447	Marveld3	FALSE	FALSE
119.239	-0.594565	-0.597389	0.13736	-4.32852	1.5e-05	0.000146191	NR_030696	9930014A18Rik	FALSE	FALSE
2197.23	-0.59424	-0.595951	0.0990817	-5.99747	2e-09	3.54e-08	NR_015505	Firre	FALSE	FALSE
162.594	-0.592654	-0.598035	0.172452	-3.43664	0.000588986	0.00397928	NM_172910	Dlgap2	FALSE	FALSE
6423.17	-0.592291	-0.593631	0.0887005	-6.67742	2.43e-11	5.24e-10	NM_011404	Slc7a5	FALSE	FALSE
33.2385	-0.590269	-0.596198	0.212074	-2.78332	0.00538064	0.0262734	NR_121656	Rorc	FALSE	FALSE
953.512	-0.589803	-0.590471	0.0710538	-8.3008	1.03e-16	3.41e-15	NM_033596	Hist2h4	FALSE	FALSE
819.964	-0.588375	-0.589979	0.0919314	-6.40015	1.55e-10	3.08e-09	NM_175276	Fhod3	FALSE	FALSE
790.602	-0.587844	-0.589402	0.0980811	-5.99345	2.05e-09	3.62e-08	NM_177049	Jph4	FALSE	FALSE
115.985	-0.58734	-0.59354	0.182764	-3.21365	0.00131061	0.00789813	NM_028013	Endod1	FALSE	FALSE
2013.1	-0.586402	-0.588436	0.109698	-5.34562	9.01e-08	1.28e-06	NM_019698	Aldh18a1	FALSE	FALSE
157.482	-0.585292	-0.586861	0.104919	-5.57854	2.43e-08	3.76e-07	NM_146052	Lrrc3b	FALSE	FALSE
431.255	-0.584533	-0.590183	0.17979	-3.2512	0.0011492	0.00708742	NM_133236	Glcci1	FALSE	FALSE
2083.16	-0.583777	-0.589219	0.178328	-3.27361	0.00106184	0.00663057	NM_001013779	Aim2	FALSE	FALSE
2363.77	-0.583584	-0.584038	0.0535865	-10.8905	1.28e-27	8.26e-26	NM_001166635	Mid1ip1	FALSE	TRUE
68.4014	-0.583416	-0.59117	0.211324	-2.76077	0.00576658	0.0278177	NM_001177958	Gpm6b	FALSE	TRUE
339.638	-0.582396	-0.583467	0.0850201	-6.8501	7.38e-12	1.66e-10	NM_183289	Tcerg1l	FALSE	FALSE
972.332	-0.581741	-0.583545	0.098812	-5.88736	3.92e-09	6.72e-08	NM_011125	Pltp	FALSE	FALSE
255.852	-0.580958	-0.59197	0.221884	-2.61829	0.00883717	0.0398865	NM_021301	Slc15a2	FALSE	FALSE
96.8385	-0.579314	-0.585013	0.187084	-3.09654	0.00195792	0.0112254	NM_178259	Abca13	FALSE	FALSE
8212.5	-0.578545	-0.578917	0.0473457	-12.2196	2.44e-34	2.13e-32	NM_008477	Ktn1	FALSE	FALSE
110.843	-0.578368	-0.581488	0.138367	-4.17995	2.92e-05	0.000266841	NM_013731	Sgk2	FALSE	FALSE
232.228	-0.578307	-0.583105	0.162098	-3.56764	0.000360209	0.00256637	NM_026700	Dopey2	FALSE	FALSE
97.3802	-0.57806	-0.584885	0.191004	-3.02642	0.00247467	0.0137046	NM_001080815	Gipr	FALSE	FALSE
362.361	-0.577864	-0.579629	0.105279	-5.48889	4.04e-08	6.06e-07	NM_001162922	Zfp931	FALSE	FALSE
411.411	-0.577682	-0.58038	0.12845	-4.49734	6.88e-06	7.22e-05	NM_010281	Ggh	FALSE	FALSE
210.804	-0.577389	-0.579381	0.105555	-5.47004	4.5e-08	6.69e-07	NM_030612	Nfkbiz	FALSE	TRUE
57.7834	-0.576893	-0.587373	0.22758	-2.5349	0.011248	0.0488016	NM_011698	Lin7b	FALSE	FALSE
141.078	-0.574854	-0.581892	0.184863	-3.10962	0.00187329	0.0108246	NM_009113	S100a13	FALSE	FALSE
3009.54	-0.574236	-0.575085	0.0720512	-7.96983	1.59e-15	4.85e-14	NM_145958	Kbtbd2	FALSE	FALSE
139.784	-0.574108	-0.584406	0.197014	-2.91405	0.00356775	0.0186285	NM_001282006	Tekt1	FALSE	FALSE
341.453	-0.573646	-0.57543	0.0977116	-5.87081	4.34e-09	7.38e-08	NM_145463	Shisa2	FALSE	FALSE
96.0266	-0.573186	-0.575839	0.132731	-4.31841	1.57e-05	0.000152626	NM_174998	Hpcal4	FALSE	FALSE
202.276	-0.573018	-0.575889	0.140655	-4.07392	4.62e-05	0.000405174	NM_029529	Slc35d3	FALSE	FALSE
745.707	-0.573003	-0.576513	0.14454	-3.96432	7.36e-05	0.000617276	NM_001159864	Kctd18	FALSE	FALSE
50.0683	-0.571404	-0.58064	0.220964	-2.58596	0.00971078	0.043171	NM_007608	Car5a	FALSE	FALSE
44.093	-0.570498	-0.576051	0.19792	-2.88246	0.00394581	0.0202321	NM_001081358	Lrrc7	FALSE	FALSE
248.86	-0.568994	-0.576419	0.207047	-2.74813	0.00599356	0.0287588	NM_172693	Galnt12	FALSE	FALSE
1769.78	-0.568336	-0.569546	0.0842293	-6.74749	1.5e-11	3.3e-10	NM_009201	Slc1a5	FALSE	FALSE
749.154	-0.568254	-0.575056	0.198209	-2.86695	0.00414448	0.0210692	NR_104044	Dgkh	FALSE	FALSE
452.921	-0.566845	-0.569707	0.128132	-4.4239	9.69e-06	9.84e-05	NM_025864	Tmem206	FALSE	FALSE
63.6216	-0.566793	-0.573887	0.200794	-2.82276	0.0047612	0.0237127	NM_181584	Gab3	FALSE	FALSE
750.736	-0.566482	-0.569861	0.141883	-3.99259	6.54e-05	0.000555637	NM_001289877	Per3	FALSE	FALSE
442.621	-0.566341	-0.570342	0.152936	-3.70311	0.000212968	0.00160271	NM_013831	Pstpip2	FALSE	FALSE
534.144	-0.565743	-0.568433	0.129341	-4.37404	1.22e-05	0.000121403	NM_018804	Syt11	FALSE	FALSE
760.371	-0.564159	-0.564579	0.0523706	-10.7724	4.65e-27	2.95e-25	NM_019496	Ammecr1	FALSE	FALSE
322.93	-0.561771	-0.568632	0.163676	-3.43221	0.000598688	0.00404089	NM_146028	Stac2	FALSE	FALSE
1041.59	-0.561366	-0.562335	0.0768784	-7.30201	2.84e-13	7.28e-12	NM_008613	Mns1	FALSE	FALSE
1652.77	-0.5612	-0.561634	0.0542288	-10.3488	4.24e-25	2.51e-23	NM_013541	Gstp1	FALSE	FALSE
2269.01	-0.560545	-0.568347	0.219099	-2.55841	0.0105151	0.046116	NM_015820	Hs6st3	FALSE	FALSE
304.327	-0.560186	-0.565289	0.177608	-3.15407	0.00161013	0.00946439	NM_011766	Zfpm2	FALSE	FALSE
104.073	0.560305	0.56624	0.172349	3.25098	0.00115006	0.00709116	NM_001085529	Slc2a7	FALSE	FALSE
77.567	0.561373	0.568785	0.198493	2.82817	0.00468146	0.0234031	NM_001267625	Dpf3	FALSE	TRUE
1934.42	0.562481	0.568892	0.193104	2.91283	0.00358167	0.0186873	NR_033615	Rreb1	FALSE	TRUE
2572.66	0.564493	0.566344	0.104839	5.38436	7.27e-08	1.05e-06	NM_173437	Nav1	FALSE	FALSE
86.4672	0.565118	0.57075	0.200218	2.82251	0.00476489	0.0237229	NM_009182	St8sia3	FALSE	FALSE
199.436	0.56693	0.56856	0.1062	5.33833	9.38e-08	1.33e-06	NR_027964	Gm10416	FALSE	FALSE
105.509	0.566978	0.571133	0.170744	3.32064	0.000898123	0.00575878	NM_177013	Tmem229a	FALSE	FALSE
2266.19	0.567342	0.567709	0.0501799	11.3062	1.22e-29	8.66e-28	NM_026594	Rpl39l	FALSE	FALSE
1844.46	0.567918	0.568223	0.0414581	13.6986	1.03e-42	1.21e-40	NM_172464	Daam1	FALSE	TRUE
293.452	0.56807	0.569928	0.11503	4.93844	7.88e-07	9.88e-06	NM_173405	Amz1	FALSE	FALSE
825.239	0.568374	0.574505	0.193529	2.93689	0.00331517	0.0175357	NM_001168356	Bnipl	FALSE	FALSE
817.78	0.568881	0.570907	0.109594	5.1908	2.09e-07	2.83e-06	NR_027859	Pfkfb2	FALSE	FALSE
255.257	0.5693	0.571344	0.107767	5.28267	1.27e-07	1.78e-06	NM_178901	AI467606	FALSE	TRUE
379.632	0.570022	0.576412	0.197816	2.88158	0.00395685	0.020285	NM_175116	Lpar6	FALSE	FALSE
445.53	0.57041	0.575813	0.17766	3.21068	0.00132422	0.007963	NM_139227	Atxn7	FALSE	FALSE
282.591	0.570847	0.579588	0.222032	2.57101	0.0101402	0.0447808	NM_011804	Creg1	FALSE	FALSE
2266.58	0.571631	0.575368	0.149119	3.83339	0.000126387	0.00100071	NM_175003	Arhgap44	FALSE	FALSE
428.652	0.571809	0.574261	0.114707	4.98494	6.2e-07	7.86e-06	NM_021324	Ttyh1	FALSE	FALSE
110.077	0.571959	0.575433	0.156756	3.64871	0.00026356	0.00194521	NM_026239	Tmem35	FALSE	FALSE
882.207	0.572489	0.573402	0.0756326	7.56934	3.75e-14	1.04e-12	NM_008343	Igfbp3	FALSE	FALSE
202.233	0.572771	0.579191	0.189204	3.02727	0.00246772	0.0136754	NM_016720	Neu3	FALSE	FALSE
8358.04	0.572778	0.574181	0.0920575	6.22197	4.91e-10	9.23e-09	NM_008696	Map4k4	FALSE	TRUE
162.667	0.572993	0.574863	0.116682	4.91071	9.07e-07	1.12e-05	NM_178047	Prom2	FALSE	FALSE
170.254	0.573913	0.586365	0.226573	2.53302	0.0113085	0.0490186	NM_001009573	Unc13d	FALSE	FALSE
337.459	0.574329	0.579532	0.174013	3.3005	0.000965123	0.00612519	NM_001286422	Fut10	FALSE	TRUE
291.369	0.574716	0.577063	0.11933	4.81621	1.46e-06	1.75e-05	NM_011416	Smarca2	FALSE	FALSE
217.405	0.57484	0.576394	0.0978136	5.87689	4.18e-09	7.13e-08	NM_001200023	Zfp963	FALSE	TRUE
3304.39	0.575078	0.583135	0.217723	2.64132	0.0082583	0.0377403	NM_133197	Mcf2	FALSE	FALSE
192.906	0.575635	0.580527	0.163883	3.51247	0.000443963	0.00309137	NM_009133	Stmn3	FALSE	FALSE
279.467	0.575639	0.582468	0.180911	3.1819	0.00146314	0.00868255	NM_001024142	Fbxo10	FALSE	FALSE
53.3787	0.576415	0.579439	0.180455	3.19423	0.00140203	0.00836789	NR_029548	Mir134	FALSE	FALSE
1270.92	0.576778	0.577246	0.0542904	10.6239	2.31e-26	1.43e-24	NM_009112	S100a10	FALSE	TRUE
63.8561	0.576882	0.582447	0.18482	3.12131	0.00180046	0.0104556	NM_146191	Lrrk1	FALSE	FALSE
308.806	0.579485	0.581616	0.11003	5.26661	1.39e-07	1.93e-06	NM_001005420	Ppp1r26	FALSE	FALSE
255.802	0.579574	0.583534	0.143058	4.05133	5.09e-05	0.000442821	NM_001277239	Zmat4	FALSE	FALSE
226.962	0.579937	0.587369	0.192699	3.00955	0.00261634	0.0144007	NM_008876	Pld2	FALSE	FALSE
80.4809	0.580197	0.588984	0.220613	2.62994	0.0085401	0.0387997	NM_001291066	Adam8	FALSE	FALSE
228.436	0.580557	0.582744	0.116235	4.99469	5.89e-07	7.51e-06	NM_175437	Gsap	FALSE	FALSE
1740.11	0.581632	0.581983	0.0479254	12.1362	6.79e-34	5.75e-32	NM_007830	Dbi	FALSE	FALSE
997.997	0.581686	0.584577	0.131082	4.43756	9.1e-06	9.28e-05	NM_026630	Gtsf1l	FALSE	FALSE
333.174	0.582274	0.58366	0.0866077	6.72312	1.78e-11	3.88e-10	NM_019542	Nagk	FALSE	FALSE
106.264	0.582396	0.592815	0.229349	2.53935	0.011106	0.0482456	NM_172471	Itih5	FALSE	FALSE
137.362	0.582515	0.587724	0.174674	3.33487	0.000853394	0.00549493	NM_172499	Mfsd9	FALSE	FALSE
199.003	0.58308	0.589443	0.186791	3.12156	0.00179892	0.0104489	NM_010753	Mxd4	FALSE	FALSE
152.065	0.583929	0.586992	0.142739	4.09088	4.3e-05	0.0003783	NM_030052	Cox7b2	FALSE	FALSE
376.072	0.584483	0.588613	0.140452	4.16145	3.16e-05	0.000287343	NM_001177469	Gm7325	FALSE	TRUE
836.161	0.58471	0.588029	0.13751	4.25213	2.12e-05	0.000201164	NM_001177594	Slc8b1	FALSE	FALSE
733.122	0.584997	0.587501	0.100621	5.81387	6.1e-09	1.02e-07	NM_001164504	Rnf165	FALSE	FALSE
59.9402	0.586568	0.595208	0.19546	3.00096	0.0026913	0.0147639	NM_010449	Hoxa1	FALSE	TRUE
32.2685	0.587126	0.592222	0.21926	2.67776	0.00741168	0.0343389	NR_030253	Mir485	FALSE	FALSE
45.707	0.588031	0.593286	0.218682	2.68898	0.00716703	0.033392	NR_030610	Mir544	FALSE	FALSE
769.899	0.589431	0.594579	0.172033	3.42626	0.000611942	0.00411248	NR_122037	Gba	FALSE	FALSE
908.067	0.590052	0.59866	0.221437	2.66465	0.00770691	0.0355576	NM_001098225	Adam22	FALSE	FALSE
313.815	0.590597	0.592889	0.110969	5.3222	1.03e-07	1.45e-06	NM_053108	Glrx	FALSE	TRUE
148.404	0.591758	0.602013	0.214284	2.76156	0.00575259	0.0277838	NR_033514	2310015A10Rik	FALSE	FALSE
153.356	0.592029	0.596399	0.153682	3.85229	0.000117016	0.000932857	NM_175138	Dnaic1	FALSE	FALSE
339.9	0.592039	0.595549	0.141454	4.1854	2.85e-05	0.00026164	NM_029847	Arsk	FALSE	FALSE
68.2439	0.592688	0.59834	0.179209	3.30725	0.000942173	0.00600555	NM_001033409	Lgr6	FALSE	FALSE
58.5889	0.593083	0.59765	0.199704	2.96981	0.00297982	0.0160412	NR_029953	Mir434	FALSE	FALSE
853.371	0.594134	0.600334	0.189269	3.1391	0.0016947	0.00990317	NM_146261	Fam199x	FALSE	FALSE
92.6356	0.594712	0.601106	0.187516	3.17153	0.00151638	0.00896422	NM_001077348	Plin5	FALSE	FALSE
500.075	0.595117	0.604909	0.208825	2.84984	0.00437409	0.0220927	NM_001168515	Rpgrip1	FALSE	FALSE
612.039	0.596838	0.598392	0.089502	6.66843	2.59e-11	5.57e-10	NR_130725	Dzip1	FALSE	FALSE
319.108	0.597731	0.601208	0.141664	4.21934	2.45e-05	0.000229425	NM_026910	Tnik	FALSE	FALSE
930.909	0.598316	0.606531	0.216042	2.76944	0.00561533	0.0272575	NM_001083334	Bin1	FALSE	FALSE
244.476	0.59833	0.600283	0.116124	5.15252	2.57e-07	3.44e-06	NM_001085546	Gm14393	FALSE	FALSE
509.931	0.602098	0.605835	0.14604	4.12284	3.74e-05	0.000335681	NM_181577	Ccdc85a	FALSE	FALSE
2925.69	0.602338	0.603288	0.0737654	8.16559	3.2e-16	1.04e-14	NM_144792	Sgms1	FALSE	TRUE
254.564	0.60246	0.609459	0.1921	3.13618	0.00171166	0.00999394	NM_026362	Plgrkt	FALSE	FALSE
5053.45	0.602891	0.606339	0.140362	4.29526	1.74e-05	0.000168289	NM_020267	Trim44	FALSE	FALSE
172.92	0.60325	0.605736	0.12084	4.99213	5.97e-07	7.6e-06	NM_013598	Kitl	FALSE	FALSE
120.808	0.604995	0.608174	0.143808	4.20697	2.59e-05	0.000240727	NM_008625	Mrc1	FALSE	FALSE
1950.5	0.605101	0.611108	0.183353	3.30019	0.000966184	0.00612911	NM_001081412	Bcr	FALSE	FALSE
2933.86	0.605403	0.606188	0.0666146	9.08815	1.01e-19	4.17e-18	NM_001004153	AU018091	TRUE	FALSE
119.684	0.605498	0.609489	0.161406	3.75141	0.000175843	0.00134911	NM_009705	Arg2	FALSE	FALSE
9529.73	0.605967	0.606734	0.066347	9.1333	6.64e-20	2.77e-18	NM_001167872	Zfp568	FALSE	FALSE
502.269	0.607087	0.609642	0.118111	5.13998	2.75e-07	3.66e-06	NM_024255	Hsdl2	FALSE	FALSE
742.65	0.607684	0.613206	0.167515	3.62765	0.000286009	0.00208339	NM_030721	Acox3	FALSE	FALSE
9108.3	0.608369	0.615873	0.203269	2.99293	0.00276312	0.0150574	NM_008305	Hspg2	FALSE	TRUE
608.444	0.608826	0.615324	0.18967	3.20993	0.00132769	0.00797528	NM_001170710	Asb8	FALSE	FALSE
82.0308	0.608978	0.614076	0.160331	3.79826	0.000145712	0.0011392	NM_001033301	Fhdc1	FALSE	FALSE
1461.62	0.60907	0.60957	0.0488006	12.4808	9.5e-36	8.68e-34	NM_010881	Ncoa1	FALSE	FALSE
644.569	0.609294	0.610131	0.0716512	8.5036	1.84e-17	6.43e-16	NM_011636	Plscr1	FALSE	FALSE
508.584	0.609642	0.617562	0.211009	2.88918	0.00386252	0.0199	NM_001006668	Kcnq2	FALSE	FALSE
42.3048	0.609719	0.614473	0.211876	2.87772	0.00400563	0.0204938	NR_030271	Mir487b	FALSE	FALSE
50.5462	0.609735	0.615723	0.190952	3.19314	0.00140735	0.00839425	NR_035502	Mir1981	FALSE	FALSE
500.213	0.609938	0.614353	0.157263	3.87846	0.000105122	0.00084918	NM_001007575	Zfp58	FALSE	FALSE
78.0363	0.610368	0.618652	0.197514	3.09026	0.00199982	0.0114258	NM_001033443	Cdkl4	FALSE	TRUE
676.936	0.610396	0.611684	0.0881856	6.92173	4.46e-12	1.02e-10	NM_177284	Nrxn1	FALSE	FALSE
37.9925	0.611281	0.616167	0.201831	3.02868	0.00245628	0.0136189	NR_029952	Mir433	FALSE	FALSE
133.474	0.613171	0.614396	0.116921	5.24432	1.57e-07	2.17e-06	NR_029918	Mir370	FALSE	FALSE
61.4183	0.613682	0.618965	0.194865	3.14926	0.00163683	0.00961124	NM_001243072	Sema3a	FALSE	FALSE
614.348	0.614723	0.616076	0.0865639	7.10138	1.24e-12	2.98e-11	NM_009213	Smpd2	FALSE	FALSE
238.734	0.616135	0.619395	0.135717	4.53985	5.63e-06	6.07e-05	NR_040466	5830418P13Rik	FALSE	FALSE
1104.31	0.616288	0.617305	0.0732157	8.41743	3.85e-17	1.32e-15	NM_001033259	Mcu	FALSE	FALSE
97.0048	0.616892	0.619989	0.15177	4.06465	4.81e-05	0.000419647	NM_008955	Rhox6	FALSE	FALSE
2783.26	0.6176	0.618406	0.0666875	9.2611	2.02e-20	8.88e-19	NM_009556	Zfp42	FALSE	FALSE
253.238	0.618029	0.620509	0.118701	5.2066	1.92e-07	2.62e-06	NM_172600	Tmem260	FALSE	FALSE
212.978	0.618042	0.626179	0.200595	3.08104	0.00206281	0.0117115	NR_110356	Tmem241	FALSE	FALSE
89.9924	0.618305	0.625118	0.190911	3.23872	0.00120069	0.00734179	NM_175259	Shisa4	FALSE	FALSE
318.928	0.62021	0.623118	0.113472	5.46576	4.61e-08	6.85e-07	NM_001163290	Coq8a	FALSE	FALSE
1761.5	0.621355	0.623342	0.102441	6.06552	1.32e-09	2.38e-08	NM_009642	Agtrap	TRUE	TRUE
213.329	0.621538	0.624413	0.137254	4.52838	5.94e-06	6.33e-05	NM_001253822	Irx3	FALSE	FALSE
2044.82	0.621879	0.628614	0.193623	3.21181	0.00131902	0.00793854	NM_175290	Nlrp4f	FALSE	FALSE
1055.94	0.622111	0.624481	0.112673	5.52138	3.36e-08	5.09e-07	NM_001112723	Arhgef10l	FALSE	FALSE
1644.37	0.624315	0.624601	0.0410698	15.2013	3.47e-52	5.38e-50	NM_133753	Errfi1	FALSE	FALSE
961.26	0.624345	0.62516	0.0636314	9.81189	1e-22	5.12e-21	NM_029083	Ddit4	FALSE	TRUE
1093.44	0.625381	0.631435	0.180577	3.46324	0.000533721	0.00364375	NM_001159537	Adcy3	FALSE	FALSE
289.391	0.625682	0.628911	0.133215	4.6968	2.64e-06	3.05e-05	NM_016753	Lxn	FALSE	FALSE
581.052	0.626016	0.628343	0.101677	6.1569	7.42e-10	1.37e-08	NM_013850	Abca7	FALSE	FALSE
52.2846	0.627324	0.633425	0.2152	2.91507	0.00355605	0.0185953	NR_029550	Mir136	FALSE	FALSE
111.43	0.627906	0.634007	0.174013	3.60839	0.000308108	0.00222292	NM_001004176	Maml3	FALSE	TRUE
627.818	0.629532	0.630358	0.0779857	8.07241	6.89e-16	2.16e-14	NM_001083918	Zfp991	FALSE	FALSE
1270.88	0.630925	0.633324	0.112518	5.60735	2.05e-08	3.22e-07	NM_010493	Icam1	FALSE	FALSE
1277.19	0.631097	0.634714	0.140566	4.48969	7.13e-06	7.47e-05	NM_001286376	Stox2	FALSE	FALSE
42.8358	0.631796	0.635573	0.193482	3.26539	0.00109314	0.00680018	NR_029882	Mir381	FALSE	FALSE
177.718	0.632062	0.635253	0.116262	5.43652	5.43e-08	8.02e-07	NM_021332	Glp1r	FALSE	FALSE
235.169	0.632162	0.634924	0.115347	5.48055	4.24e-08	6.33e-07	NM_011890	Sgcb	FALSE	FALSE
89.8787	0.636079	0.647607	0.242929	2.61838	0.00883492	0.0398865	NM_133746	Calhm2	FALSE	FALSE
130.133	0.636454	0.638532	0.119207	5.33905	9.34e-08	1.33e-06	NM_001166493	Rasgrp3	FALSE	FALSE
870.308	0.638622	0.639929	0.0836732	7.63234	2.31e-14	6.57e-13	NM_010211	Fhl1	FALSE	FALSE
3805.18	0.639328	0.641193	0.0964106	6.6313	3.33e-11	7.1e-10	NM_001040400	Tet2	FALSE	TRUE
210.737	0.639714	0.643025	0.134237	4.76555	1.88e-06	2.23e-05	NM_010689	Lat	FALSE	FALSE
272.537	0.641457	0.653454	0.249245	2.5736	0.0100648	0.0444951	NM_011770	Ikzf2	FALSE	FALSE
899.653	0.641568	0.642463	0.0680479	9.42817	4.17e-21	1.92e-19	NM_001277296	Adck1	FALSE	FALSE
25.948	0.642884	0.649923	0.232769	2.76189	0.00574671	0.0277602	NM_001081137	Sis	FALSE	TRUE
4620.28	0.643096	0.644647	0.0914477	7.03239	2.03e-12	4.8e-11	NM_025382	Tmem57	FALSE	FALSE
444.245	0.643358	0.651743	0.208068	3.09206	0.00198772	0.0113799	NM_001081162	Slc4a11	FALSE	FALSE
1981.66	0.643976	0.644846	0.0697492	9.23273	2.64e-20	1.15e-18	NM_008162	Gpx4	FALSE	TRUE
795.16	0.644568	0.649215	0.151299	4.26024	2.04e-05	0.00019498	NM_018775	Tbc1d8	FALSE	FALSE
1548.78	0.644898	0.645628	0.0614642	10.4923	9.38e-26	5.66e-24	NM_001302765	Ldhb	FALSE	TRUE
65.9984	0.64509	0.658861	0.23522	2.7425	0.00609737	0.0292018	NM_013589	Ltbp2	FALSE	FALSE
130.313	0.645098	0.658523	0.236045	2.73294	0.00627719	0.0299041	NM_177753	Sox21	FALSE	FALSE
606.164	0.645191	0.652066	0.189869	3.39809	0.000678591	0.00449553	NM_013546	Hebp1	FALSE	TRUE
84.8593	0.645977	0.650946	0.157164	4.11022	3.95e-05	0.000351739	NM_025893	Zcchc18	FALSE	FALSE
55.5829	0.646978	0.649097	0.153865	4.20484	2.61e-05	0.000242852	NR_030272	Mir369	FALSE	FALSE
455.492	0.647143	0.648473	0.0776459	8.33454	7.78e-17	2.6e-15	NM_008988	Igdcc3	FALSE	FALSE
2763.85	0.648074	0.656456	0.176844	3.66466	0.000247667	0.00183713	NM_023844	Jam2	TRUE	FALSE
1246.63	0.648212	0.659057	0.234679	2.76213	0.0057426	0.0277451	NM_001146348	Eng	FALSE	FALSE
2447.67	0.648263	0.649332	0.0749275	8.65188	5.07e-18	1.84e-16	NM_019831	Zmym3	FALSE	FALSE
1173.52	0.648698	0.649346	0.0565715	11.4669	1.94e-30	1.45e-28	NM_175324	Acad11	FALSE	FALSE
1198.19	0.650173	0.650787	0.055716	11.6694	1.83e-31	1.41e-29	NM_008903	Plpp1	TRUE	FALSE
145.591	0.651008	0.653289	0.120467	5.40406	6.51e-08	9.51e-07	NM_175483	Snx33	FALSE	FALSE
5087.88	0.651114	0.651694	0.0528197	12.3271	6.47e-35	5.72e-33	NM_001166584	Tead1	FALSE	TRUE
200.281	0.651753	0.656041	0.137345	4.74537	2.08e-06	2.44e-05	NM_178421	Nanos1	FALSE	FALSE
974.402	0.65294	0.655035	0.106717	6.11843	9.45e-10	1.73e-08	NM_007646	Cd38	FALSE	TRUE
3839.78	0.652979	0.653974	0.0724034	9.01862	1.9e-19	7.72e-18	NM_080561	Rnf216	FALSE	FALSE
1725.58	0.653271	0.656499	0.129443	5.0468	4.49e-07	5.81e-06	NM_001293668	Atp11a	FALSE	FALSE
61.2362	0.653334	0.655055	0.148805	4.39053	1.13e-05	0.000113359	NR_029878	Mir377	FALSE	FALSE
46.5087	0.653515	0.668576	0.243227	2.68685	0.00721288	0.033572	NM_181315	Car5b	FALSE	FALSE
261.204	0.654605	0.661447	0.184924	3.53986	0.000400346	0.00281643	NM_009902	Cldn3	FALSE	FALSE
562.672	0.655652	0.66355	0.180594	3.63053	0.000282841	0.00206481	NM_001037709	Rusc2	FALSE	TRUE
79.309	0.656764	0.667147	0.201938	3.2523	0.00114473	0.00706297	NM_001042699	Syne3	FALSE	FALSE
60.0764	0.657318	0.659686	0.155526	4.22643	2.37e-05	0.000223289	NR_029913	Mir409	FALSE	FALSE
1495.46	0.658448	0.665632	0.191894	3.43131	0.000600677	0.00405185	NM_021424	Nectin1	FALSE	TRUE
12581.3	0.658695	0.666437	0.200433	3.28635	0.00101494	0.0063747	NM_201396	Sall4	FALSE	TRUE
8007.11	0.659279	0.661176	0.0995726	6.62109	3.57e-11	7.55e-10	NM_008575	Mdm4	FALSE	FALSE
1197.19	0.662197	0.665816	0.13667	4.84522	1.26e-06	1.53e-05	NM_010153	Erbb3	FALSE	FALSE
3429.64	0.662209	0.671646	0.219573	3.0159	0.0025622	0.0141445	NM_020486	Bcam	FALSE	FALSE
98.495	0.662787	0.671795	0.193791	3.42011	0.00062595	0.00419149	NM_009776	Serping1	FALSE	FALSE
516.261	0.664569	0.666306	0.0890782	7.46051	8.62e-14	2.29e-12	NM_011700	Vill	FALSE	FALSE
212.651	0.664847	0.671961	0.177795	3.7394	0.000184459	0.0014071	NM_001110807	Capn12	FALSE	FALSE
60.6489	0.667744	0.681518	0.222847	2.99643	0.00273161	0.0149247	NM_023893	Sapcd1	FALSE	FALSE
175.366	0.667824	0.673281	0.142635	4.68204	2.84e-06	3.26e-05	NM_019578	Extl1	FALSE	FALSE
795.405	0.669863	0.677819	0.200477	3.34135	0.000833719	0.00539078	NM_001146711	Ppp1r18	FALSE	FALSE
2954.97	0.671024	0.672466	0.0862314	7.78167	7.16e-15	2.1e-13	NM_181348	Prune2	FALSE	FALSE
297.813	0.671749	0.676249	0.148505	4.5234	6.09e-06	6.47e-05	NM_008537	Amacr	FALSE	FALSE
88.8941	0.672498	0.674812	0.138435	4.85785	1.19e-06	1.44e-05	NR_030559	Mir453	FALSE	FALSE
1914.84	0.674191	0.676545	0.108752	6.19932	5.67e-10	1.06e-08	NM_001005423	Mreg	TRUE	FALSE
64.243	0.674538	0.680541	0.181543	3.71559	0.000202732	0.00153186	NM_001160379	Fam46a	FALSE	FALSE
82.5701	0.675114	0.681217	0.17521	3.85316	0.000116602	0.000930087	NM_001177505	Zkscan7	FALSE	FALSE
569.937	0.675162	0.676585	0.0843894	8.00056	1.24e-15	3.81e-14	NM_147778	Commd3	FALSE	FALSE
983.344	0.675488	0.67902	0.133053	5.07682	3.84e-07	5e-06	NM_010828	Cited2	FALSE	TRUE
91.4114	0.675729	0.68002	0.17767	3.80327	0.000142797	0.00111766	NR_035526	Mir432	FALSE	FALSE
75.176	0.675989	0.685982	0.211555	3.19533	0.0013967	0.00834494	NM_172682	Fam160a1	FALSE	TRUE
145.893	0.676579	0.68651	0.209526	3.2291	0.00124182	0.00757337	NM_133350	Mapre3	FALSE	FALSE
167.596	0.676601	0.683678	0.187225	3.61384	0.0003017	0.00218233	NM_019707	Cdh13	FALSE	TRUE
130.185	0.677844	0.686689	0.203172	3.33631	0.000848993	0.00547643	NM_007911	Efnb3	FALSE	TRUE
63.667	0.67819	0.681467	0.173334	3.91261	9.13e-05	0.000747284	NR_030424	Mir668	FALSE	FALSE
343.448	0.679536	0.682576	0.106919	6.3556	2.08e-10	4.06e-09	NM_008486	Anpep	FALSE	FALSE
678.252	0.67959	0.682273	0.108795	6.24654	4.2e-10	8.01e-09	NR_038062	Yipf2	FALSE	FALSE
1334.08	0.679627	0.683742	0.140827	4.82598	1.39e-06	1.68e-05	NM_030141	1700061G19Rik	FALSE	FALSE
73.0166	0.681002	0.690641	0.20847	3.26666	0.00108824	0.00677275	NM_139300	Mylk	FALSE	FALSE
59.2142	0.682479	0.684371	0.147783	4.6181	3.87e-06	4.31e-05	NR_029917	Mir412	FALSE	FALSE
47.0328	0.682639	0.691847	0.211383	3.22939	0.00124054	0.00756725	NM_019487	Hebp2	FALSE	FALSE
883.621	0.682698	0.6895	0.181796	3.7553	0.000173137	0.00133164	NM_027216	Slc39a11	FALSE	FALSE
627.963	0.682729	0.68498	0.103519	6.59518	4.25e-11	8.89e-10	NM_001282001	Rbl2	FALSE	FALSE
123.244	0.68416	0.691635	0.184102	3.7162	0.000202243	0.00152899	NR_026688	Abhd11os	FALSE	FALSE
2200.38	0.684724	0.691981	0.189453	3.61422	0.000301254	0.00218014	NM_177546	Pcyt1b	FALSE	FALSE
2394.48	0.684845	0.697299	0.246742	2.77556	0.00551073	0.0268289	NM_153103	Kif1c	FALSE	FALSE
150.982	0.685073	0.689616	0.158522	4.32162	1.55e-05	0.00015063	NM_001163191	Otud6a	FALSE	FALSE
37.0003	0.688172	0.695952	0.233642	2.94541	0.00322523	0.0171542	NR_029542	Mir127	FALSE	FALSE
1147.23	0.688261	0.690505	0.104083	6.61264	3.78e-11	7.98e-10	NM_001289446	Atp9a	FALSE	FALSE
158.041	0.688448	0.692994	0.157209	4.37918	1.19e-05	0.000118785	NM_009719	Neurog3	FALSE	FALSE
2992.78	0.689312	0.69214	0.11875	5.80475	6.45e-09	1.07e-07	NM_026281	Tm7sf3	FALSE	FALSE
101.45	0.689392	0.694851	0.161047	4.28069	1.86e-05	0.00017938	NR_040647	1700003M07Rik	FALSE	FALSE
2174.52	0.689473	0.690025	0.0534364	12.9027	4.35e-38	4.23e-36	NM_011803	Klf6	FALSE	FALSE
275.421	0.690533	0.692238	0.0961924	7.17866	7.04e-13	1.74e-11	NM_001085390	Dusp5	FALSE	FALSE
40.8034	0.691055	0.699682	0.221698	3.11711	0.00182636	0.0105862	NR_106038	Mir7070	FALSE	FALSE
2540.58	0.69117	0.696534	0.16284	4.24447	2.19e-05	0.000207461	NM_011156	Prep	FALSE	FALSE
905.38	0.691472	0.694748	0.129143	5.35429	8.59e-08	1.23e-06	NM_181585	Pik3r3	FALSE	FALSE
1154.1	0.692139	0.701015	0.20767	3.33288	0.000859532	0.00553164	NM_007600	Capn1	FALSE	FALSE
45.2991	0.692412	0.699697	0.201479	3.43665	0.00058895	0.00397928	NM_028785	Dock8	FALSE	FALSE
13792	0.692581	0.6987	0.174383	3.9716	7.14e-05	0.000603015	NM_001081695	Dnmt3l	FALSE	FALSE
702.839	0.693731	0.696067	0.102125	6.79296	1.1e-11	2.44e-10	NM_021517	Pdzk1	FALSE	FALSE
1253.4	0.693847	0.69843	0.150421	4.61271	3.97e-06	4.42e-05	NM_021788	Sap30	FALSE	FALSE
37.7178	0.694286	0.706274	0.234615	2.95926	0.00308384	0.0165215	NM_134154	Slc25a45	FALSE	FALSE
64.4365	0.69504	0.698102	0.166648	4.1707	3.04e-05	0.000277004	NR_029564	Mir154	FALSE	FALSE
37.5931	0.695265	0.706914	0.238812	2.91135	0.00359866	0.0187724	NM_011077	Phex	FALSE	FALSE
443.399	0.695333	0.696797	0.0803308	8.65587	4.89e-18	1.78e-16	NM_001177836	Smox	FALSE	TRUE
37.8775	0.695835	0.703189	0.213523	3.25884	0.0011187	0.00692219	NR_038185	C430049B03Rik	FALSE	FALSE
1712.28	0.696469	0.697496	0.0712217	9.77888	1.39e-22	7e-21	NM_001204907	Recql	FALSE	FALSE
247.176	0.697432	0.701173	0.132323	5.27066	1.36e-07	1.9e-06	NM_023557	Slc44a4	FALSE	FALSE
1143.4	0.700109	0.715188	0.267394	2.61827	0.00883782	0.0398865	NM_172467	Zc3hav1l	FALSE	TRUE
587.443	0.700248	0.716005	0.27096	2.58433	0.00975695	0.043328	NM_013855	Abca3	FALSE	FALSE
295.625	0.700707	0.710919	0.221949	3.15706	0.00159366	0.00937941	NM_013470	Anxa3	FALSE	FALSE
491.08	0.701782	0.703459	0.092024	7.62607	2.42e-14	6.89e-13	NM_030143	Ddit4l	FALSE	FALSE
21.2153	0.703163	0.716711	0.274326	2.56323	0.0103703	0.0455952	NM_008266	Hoxb1	FALSE	TRUE
3342.04	0.703678	0.710499	0.181933	3.86779	0.000109827	0.000882849	NM_001033344	Dusp27	TRUE	FALSE
37.0733	0.704524	0.721681	0.250107	2.81688	0.0048492	0.0240951	NM_001163270	Baiap3	FALSE	FALSE
747.533	0.705055	0.718182	0.250411	2.81559	0.00486884	0.0241627	NM_013874	Dpf1	FALSE	TRUE
112.609	0.705499	0.719662	0.242101	2.91407	0.00356749	0.0186286	NM_026950	Ociad2	FALSE	FALSE
196.332	0.705557	0.712496	0.184791	3.81813	0.000134468	0.001059	NM_001033254	Pak6	FALSE	TRUE
665.301	0.705939	0.707637	0.0888115	7.94874	1.88e-15	5.73e-14	NM_001143683	Mpped2	FALSE	FALSE
71.767	0.706067	0.721168	0.258467	2.73175	0.00629994	0.0299614	NM_001033469	Foxr1	FALSE	FALSE
121.881	0.708864	0.719178	0.217824	3.2543	0.00113672	0.00701817	NM_013724	Nrk	FALSE	FALSE
225.961	0.70916	0.71471	0.158601	4.47134	7.77e-06	8.07e-05	NM_198635	Gm5134	FALSE	FALSE
691.349	0.710399	0.713995	0.132326	5.36855	7.94e-08	1.14e-06	NM_026820	Ifitm1	FALSE	TRUE
305.673	0.71089	0.716863	0.163466	4.34886	1.37e-05	0.000134772	NM_178079	Pm20d1	FALSE	FALSE
29.1651	0.711053	0.724013	0.243955	2.91469	0.00356042	0.0186007	NM_009953	Crhr2	FALSE	FALSE
58.3227	0.711924	0.716928	0.18689	3.80931	0.000139353	0.00109285	NM_001163755	Skor1	FALSE	TRUE
27.3704	0.712868	0.725382	0.279756	2.54818	0.0108288	0.0472469	NR_002879	Defb44-ps	FALSE	FALSE
373.225	0.713043	0.71473	0.0954976	7.4666	8.23e-14	2.2e-12	NM_153179	Pkhd1	FALSE	FALSE
4695.38	0.714127	0.724016	0.216089	3.30478	0.000950516	0.00604756	NM_138756	Slc25a36	FALSE	FALSE
156.79	0.715502	0.7335	0.278765	2.56668	0.0102676	0.0452293	NM_011430	Sncg	FALSE	FALSE
58.9733	0.716338	0.724294	0.181109	3.9553	7.64e-05	0.000636244	NM_001033308	Themis2	FALSE	FALSE
786.276	0.717282	0.718284	0.0773008	9.2791	1.71e-20	7.51e-19	NR_040355	Znf41-ps	FALSE	FALSE
67.4624	0.717713	0.720375	0.157997	4.54258	5.56e-06	6e-05	NR_030437	Mir496a	FALSE	FALSE
111.385	0.718794	0.72495	0.165068	4.35454	1.33e-05	0.000131788	NM_016846	Rgl1	FALSE	FALSE
197.441	0.7191	0.724444	0.154313	4.66002	3.16e-06	3.61e-05	NM_018797	Plxnc1	FALSE	FALSE
3491.76	0.719355	0.723083	0.133538	5.38688	7.17e-08	1.04e-06	NR_015521	1700030C10Rik	FALSE	FALSE
671.896	0.719737	0.731625	0.234873	3.06437	0.00218131	0.012282	NM_130449	Colec12	FALSE	TRUE
123.159	0.720125	0.725673	0.170959	4.21227	2.53e-05	0.000235777	NM_029993	Mlana	FALSE	FALSE
985.518	0.720363	0.733078	0.243329	2.96044	0.00307195	0.01648	NM_177632	Fam43a	FALSE	TRUE
46.5642	0.721146	0.726183	0.182222	3.95751	7.57e-05	0.000631503	NM_145536	Ccm2l	FALSE	FALSE
665.226	0.722133	0.723626	0.0897603	8.04513	8.62e-16	2.67e-14	NM_008426	Kcnj3	FALSE	FALSE
2962.05	0.722224	0.723081	0.0635759	11.36	6.61e-30	4.81e-28	NM_145927	Fntb	FALSE	FALSE
516.754	0.723524	0.739528	0.268742	2.69226	0.00709688	0.0331259	NM_021397	Zbtb32	FALSE	FALSE
593.018	0.725471	0.736128	0.220124	3.29574	0.000981643	0.00620464	NM_001033175	Cln6	FALSE	FALSE
135.792	0.726643	0.73306	0.161935	4.48726	7.21e-06	7.54e-05	NM_001256081	Myo7a	FALSE	TRUE
92.9625	0.727007	0.743354	0.220699	3.29411	0.000987328	0.00623353	NM_172851	Cntnap5b	FALSE	FALSE
532.129	0.727782	0.737239	0.173715	4.18951	2.8e-05	0.000257809	NM_001289468	Tcl1	FALSE	TRUE
1319.62	0.72832	0.731214	0.113013	6.44455	1.16e-10	2.32e-09	NM_001045489	Mfge8	FALSE	FALSE
1108.93	0.728498	0.742343	0.249235	2.92293	0.00346752	0.018197	NM_010637	Klf4	FALSE	FALSE
719.723	0.729286	0.740133	0.222445	3.27851	0.00104357	0.00653108	NM_172051	Tmcc3	FALSE	FALSE
38.2557	0.729452	0.740836	0.241017	3.02656	0.00247351	0.0137009	NM_001164401	Ptpro	FALSE	FALSE
439.293	0.729527	0.743393	0.246342	2.96144	0.00306206	0.0164396	NR_027772	Airn	FALSE	FALSE
875.741	0.730397	0.733107	0.111081	6.57534	4.85e-11	1.01e-09	NM_022018	Fam129a	FALSE	FALSE
947.877	0.730772	0.732472	0.090823	8.04611	8.55e-16	2.65e-14	NM_001276285	Eno3	FALSE	FALSE
1971.72	0.73097	0.735034	0.138762	5.2678	1.38e-07	1.92e-06	NM_134050	Rab15	FALSE	FALSE
1057.79	0.731464	0.73541	0.135725	5.38931	7.07e-08	1.02e-06	NM_001301156	Cast	FALSE	FALSE
347.732	0.73163	0.739673	0.18644	3.9242	8.7e-05	0.00071596	NM_001077661	Urgcp	FALSE	FALSE
72.4069	0.731633	0.743334	0.225643	3.24243	0.00118514	0.00726899	NM_021286	Sez6	FALSE	TRUE
1023.28	0.734666	0.740848	0.162803	4.51261	6.4e-06	6.75e-05	NM_001271551	Aire	FALSE	FALSE
64.8658	0.735037	0.743058	0.197129	3.72871	0.000192459	0.00146174	NM_019935	Ovol1	FALSE	FALSE
211.251	0.736294	0.738397	0.1052	6.99898	2.58e-12	6.06e-11	NM_001081235	Mn1	FALSE	FALSE
47.774	0.736706	0.746303	0.218636	3.36955	0.000752915	0.00492026	NM_001159544	Frk	FALSE	FALSE
666.128	0.738442	0.752349	0.244732	3.01734	0.00255	0.0140827	NM_009932	Col4a2	FALSE	FALSE
38.611	0.738504	0.742572	0.189851	3.8899	0.000100284	0.000813628	NR_035424	Mir1193	FALSE	FALSE
161.212	0.738877	0.740953	0.112114	6.59043	4.39e-11	9.17e-10	NM_148943	Usp9y	FALSE	FALSE
4020.26	0.738988	0.744482	0.159769	4.62537	3.74e-06	4.17e-05	NM_011701	Vim	FALSE	FALSE
38.0563	0.739896	0.751654	0.233568	3.1678	0.00153599	0.00906864	NM_175013	Pgm5	FALSE	FALSE
23.7948	0.740341	0.757807	0.284956	2.59809	0.00937443	0.0419291	NM_173415	Nyx	FALSE	FALSE
250.561	0.740761	0.754935	0.250215	2.9605	0.00307143	0.01648	NM_011254	Rbp1	FALSE	TRUE
47.4073	0.741966	0.752522	0.239289	3.10071	0.00193058	0.0110982	NM_153172	Prss45	FALSE	FALSE
84.1153	0.742138	0.749698	0.18857	3.93562	8.3e-05	0.000685804	NM_178420	Nlrx1	FALSE	FALSE
1234.4	0.742311	0.743743	0.0832893	8.91244	4.99e-19	1.97e-17	NR_040658	Platr7	FALSE	FALSE
7986.08	0.743073	0.743546	0.0471427	15.7622	5.66e-56	9.15e-54	NM_009595	Abl2	FALSE	FALSE
2479.67	0.74333	0.75575	0.236302	3.14567	0.00165706	0.00971166	NM_016964	Stag3	FALSE	FALSE
1029.03	0.744324	0.751597	0.181164	4.10856	3.98e-05	0.000353944	NM_009459	Ube2h	FALSE	FALSE
38.9528	0.744456	0.761733	0.28009	2.65792	0.00786253	0.0361325	NM_001164767	Robo3	FALSE	FALSE
170.05	0.744917	0.747179	0.105146	7.08458	1.39e-12	3.35e-11	NR_040286	Gm11627	FALSE	FALSE
2173.21	0.744985	0.747204	0.101267	7.35667	1.89e-13	4.92e-12	NM_172543	Fam117a	FALSE	FALSE
243.877	0.745084	0.748506	0.127445	5.84634	5.03e-09	8.47e-08	NM_025798	Hint3	FALSE	TRUE
1200.14	0.746871	0.750385	0.126827	5.88892	3.89e-09	6.67e-08	NM_010169	F2r	FALSE	FALSE
58.4831	0.746948	0.758572	0.21871	3.41525	0.000637237	0.00424774	NM_019686	Cib2	FALSE	FALSE
408.482	0.747057	0.75451	0.176687	4.22814	2.36e-05	0.000221674	NM_010016	Cd55	FALSE	TRUE
472.48	0.74831	0.76637	0.281495	2.65835	0.00785248	0.0360922	NM_153409	Csrnp3	FALSE	FALSE
208.897	0.748882	0.751381	0.117291	6.38484	1.72e-10	3.38e-09	NM_144797	Metrnl	FALSE	FALSE
697.242	0.749383	0.749519	0.0494363	15.1586	6.65e-52	1.02e-49	NR_030551	Mir297a-3	FALSE	FALSE
100.257	0.749413	0.752487	0.143353	5.22775	1.72e-07	2.35e-06	NR_037233	Mir3072	FALSE	FALSE
290.092	0.749502	0.751662	0.102802	7.29073	3.08e-13	7.87e-12	NM_001289681	Arntl2	FALSE	FALSE
243.842	0.749549	0.750861	0.0846744	8.85213	8.59e-19	3.33e-17	NM_145624	Zfp709	FALSE	FALSE
143.57	0.749836	0.757562	0.187733	3.99417	6.49e-05	0.000552713	NM_153382	Lats2	FALSE	FALSE
3640.62	0.750666	0.755144	0.142954	5.2511	1.51e-07	2.09e-06	NM_177077	Exoc6b	FALSE	FALSE
126.048	0.753017	0.760245	0.174951	4.30417	1.68e-05	0.000162049	NM_008170	Grin2a	FALSE	TRUE
1890.32	0.754566	0.763794	0.199775	3.77708	0.000158676	0.00123057	NM_010137	Epas1	FALSE	FALSE
563.232	0.755337	0.75718	0.0817261	9.24231	2.41e-20	1.05e-18	NM_001301841	Azin2	FALSE	FALSE
190.07	0.755603	0.768618	0.223333	3.38329	0.000716217	0.00471795	NM_133926	Camk1	FALSE	FALSE
121.451	0.756054	0.775523	0.260127	2.90648	0.00365521	0.0190142	NM_144875	Rab29	FALSE	FALSE
88.9244	0.757225	0.772356	0.244931	3.09158	0.00199094	0.011389	NM_021491	Smpd3	FALSE	FALSE
50.6897	0.757557	0.766891	0.215274	3.51904	0.000433119	0.00302038	NM_013734	Atp1a4	FALSE	FALSE
309.92	0.758409	0.789082	0.281627	2.69296	0.00708205	0.0330622	NM_025890	Khdc3	FALSE	FALSE
3467.25	0.759826	0.761295	0.082641	9.19429	3.77e-20	1.61e-18	NM_025968	Ptgr1	FALSE	FALSE
11087.3	0.760748	0.761035	0.0365726	20.801	4.24e-96	1.41e-93	NM_001199105	Trp53inp1	FALSE	FALSE
1449.46	0.761347	0.763736	0.101805	7.47848	7.52e-14	2.02e-12	NM_008453	Klf3	FALSE	TRUE
1157.28	0.762432	0.793867	0.279881	2.72412	0.00644724	0.0305528	NR_035497	Mir1970	FALSE	FALSE
155.359	0.763353	0.767959	0.136422	5.59553	2.2e-08	3.43e-07	NM_172581	Fam161b	FALSE	FALSE
38.2716	0.766773	0.775191	0.211592	3.62382	0.000290286	0.00211288	NM_173414	Lancl3	FALSE	FALSE
87.0427	0.767221	0.803752	0.279442	2.74555	0.00604096	0.0289564	NM_001039557	Mroh8	FALSE	FALSE
8727.55	0.76731	0.770486	0.119272	6.43329	1.25e-10	2.5e-09	NM_008679	Ncoa3	FALSE	FALSE
120.268	0.768794	0.77338	0.138198	5.56301	2.65e-08	4.09e-07	NM_001145100	Btbd18	FALSE	FALSE
46.8335	0.769001	0.779202	0.216101	3.55853	0.000372942	0.00264763	NR_003617	1700018B24Rik	FALSE	FALSE
508.81	0.770705	0.773618	0.1023	7.53378	4.93e-14	1.36e-12	NM_027406	Aldh1l1	FALSE	TRUE
113.457	0.771003	0.7795	0.190329	4.05089	5.1e-05	0.000443343	NM_033321	P2rx5	FALSE	FALSE
45.244	0.771349	0.776248	0.186507	4.13576	3.54e-05	0.000318969	NM_028089	Cyp2c55	FALSE	FALSE
390.669	0.771588	0.78833	0.261264	2.95329	0.00314403	0.0167782	NM_172961	Abat	FALSE	FALSE
84.949	0.774406	0.786154	0.206937	3.74222	0.000182398	0.00139252	NM_011366	Sorbs3	FALSE	FALSE
30.3461	0.775937	0.792457	0.257838	3.0094	0.00261769	0.0144034	NM_021307	Zfp112	FALSE	FALSE
259.478	0.776688	0.779917	0.124035	6.26185	3.8e-10	7.29e-09	NM_011206	Ptpn18	FALSE	FALSE
898.505	0.778937	0.779773	0.0609866	12.7723	2.34e-37	2.24e-35	NM_001039493	Plekhm3	FALSE	FALSE
76.9851	0.781748	0.792221	0.217226	3.59878	0.000319708	0.00229831	NM_001127318	Gucy2c	FALSE	FALSE
324.552	0.782112	0.790064	0.159037	4.9178	8.75e-07	1.09e-05	NR_037977	Gm53	FALSE	FALSE
133.504	0.785862	0.791227	0.155727	5.0464	4.5e-07	5.82e-06	NM_175429	Kctd12b	FALSE	FALSE
49.8633	0.787031	0.79346	0.183972	4.27799	1.89e-05	0.000181388	NM_009620	Adam4	FALSE	FALSE
1092.59	0.787314	0.793057	0.15934	4.9411	7.77e-07	9.75e-06	NM_013560	Hspb1	FALSE	FALSE
68.5702	0.788058	0.797979	0.186067	4.23534	2.28e-05	0.000215412	NM_027420	Arpin	FALSE	FALSE
30.6366	0.788288	0.808262	0.285216	2.76383	0.0057128	0.0276298	NM_001177750	Gm10767	FALSE	FALSE
475.995	0.788562	0.797747	0.189088	4.17034	3.04e-05	0.000277262	NM_010705	Lgals3	FALSE	FALSE
1135.09	0.788568	0.809568	0.294851	2.67446	0.00748489	0.0346247	NM_007564	Zfp36l1	FALSE	TRUE
334.61	0.788692	0.790901	0.0931327	8.46847	2.49e-17	8.68e-16	NM_022722	Dpys	FALSE	FALSE
546.849	0.7893	0.794089	0.144757	5.45258	4.96e-08	7.35e-07	NM_025730	Lrrk2	FALSE	FALSE
322.772	0.789874	0.794636	0.127725	6.18417	6.24e-10	1.16e-08	NM_029747	2410137M14Rik	FALSE	FALSE
42.9685	0.790144	0.807567	0.278952	2.83255	0.00461789	0.023135	NM_016933	Ptprcap	FALSE	FALSE
4387.38	0.7902	0.7936	0.113661	6.95225	3.6e-12	8.33e-11	NM_023755	Tfcp2l1	TRUE	FALSE
32.7981	0.79237	0.809613	0.252118	3.14285	0.00167311	0.00978931	NR_040380	G730013B05Rik	FALSE	FALSE
397.98	0.79238	0.798971	0.16921	4.68283	2.83e-06	3.25e-05	NM_001252072	Hs3st4	FALSE	FALSE
241.71	0.792455	0.799093	0.14212	5.57596	2.46e-08	3.82e-07	NM_009872	Cdk5r2	FALSE	FALSE
273.028	0.792553	0.815849	0.290053	2.73244	0.00628673	0.0299343	NM_001161537	Islr2	FALSE	FALSE
273.651	0.793283	0.798967	0.144673	5.48327	4.18e-08	6.25e-07	NM_027049	1700008O03Rik	FALSE	FALSE
1218.47	0.793415	0.794128	0.057169	13.8784	8.56e-44	1.03e-41	NM_001164220	Trim13	FALSE	FALSE
50.1714	0.793416	0.805693	0.258585	3.0683	0.00215279	0.0121385	NR_037230	Mir3070a	FALSE	FALSE
683.525	0.79492	0.797159	0.0916155	8.67669	4.07e-18	1.51e-16	NM_001145947	Bace1	FALSE	FALSE
159.994	0.795571	0.806997	0.199592	3.986	6.72e-05	0.00057018	NM_175511	Fam78a	FALSE	FALSE
366.376	0.797701	0.807786	0.209729	3.80349	0.00014267	0.00111698	NM_008083	Gap43	FALSE	FALSE
927.167	0.797997	0.79959	0.082611	9.65969	4.47e-22	2.18e-20	NM_175185	Hsdl1	FALSE	FALSE
68.8919	0.798948	0.837209	0.29978	2.66512	0.00769617	0.0355139	NM_001195672	Ccdc170	FALSE	FALSE
3198.03	0.799899	0.80769	0.182765	4.37664	1.21e-05	0.000120048	NM_001012450	Ankrd6	FALSE	FALSE
21.4055	0.800461	0.8221	0.304721	2.62686	0.00861761	0.0390947	NR_131130	Gm16223	FALSE	FALSE
1083.55	0.800906	0.801619	0.0556557	14.3904	5.95e-47	7.88e-45	NM_030261	Sesn3	FALSE	TRUE
701.768	0.800917	0.803324	0.0976569	8.20133	2.38e-16	7.78e-15	NM_008606	Mmp11	FALSE	FALSE
92.1134	0.801262	0.828093	0.313491	2.55593	0.0105905	0.0464028	NM_009509	Vil1	FALSE	FALSE
197.512	0.801331	0.805613	0.136715	5.86132	4.59e-09	7.78e-08	NM_146102	Afap1l2	FALSE	FALSE
167.759	0.803554	0.816698	0.21758	3.69315	0.000221494	0.00166105	NR_045194	4930525G20Rik	FALSE	FALSE
42.8799	0.804659	0.815504	0.214146	3.75752	0.000171609	0.00132098	NM_172728	Creb5	FALSE	FALSE
472.094	0.805263	0.813295	0.147403	5.46302	4.68e-08	6.95e-07	NM_178661	Creb3l2	FALSE	FALSE
79.704	0.805513	0.809857	0.157977	5.09893	3.42e-07	4.48e-06	NM_025658	Ms4a4d	FALSE	FALSE
135.418	0.806429	0.815958	0.208307	3.87136	0.000108232	0.000872283	NM_027622	Tex19.2	FALSE	FALSE
17463.2	0.806884	0.807343	0.0444884	18.137	1.63e-73	3.89e-71	NM_001083121	Enah	FALSE	FALSE
452.904	0.809531	0.810837	0.0776455	10.426	1.89e-25	1.13e-23	NM_001285882	D630023F18Rik	FALSE	FALSE
86.9029	0.810207	0.81863	0.180586	4.48655	7.24e-06	7.56e-05	NR_033241	Bmp1	FALSE	FALSE
67.2782	0.810835	0.820501	0.206073	3.93469	8.33e-05	0.000688249	NM_001025084	Rhox1	FALSE	FALSE
58.0824	0.813031	0.838428	0.279013	2.91395	0.00356885	0.0186308	NM_022879	Myl7	FALSE	FALSE
1116.2	0.813551	0.8195	0.158098	5.14587	2.66e-07	3.56e-06	NM_138313	Bmf	FALSE	TRUE
128.248	0.814142	0.820392	0.153037	5.31992	1.04e-07	1.47e-06	NM_153507	Cpne2	FALSE	FALSE
343.395	0.816496	0.820198	0.114851	7.10918	1.17e-12	2.83e-11	NM_009897	Ckmt1	FALSE	FALSE
27.8965	0.816793	0.834526	0.263014	3.10551	0.00189949	0.0109453	NM_001101586	Sult2a3	FALSE	FALSE
966.645	0.817428	0.84061	0.302829	2.69931	0.00694834	0.0324814	NM_011439	Sox13	TRUE	TRUE
36.0982	0.817621	0.833822	0.277058	2.95109	0.00316656	0.0168742	NM_001081227	Stum	FALSE	FALSE
269.603	0.81787	0.833148	0.247031	3.3108	0.000930307	0.0059379	NM_028188	Rusc1	FALSE	FALSE
93.0185	0.818566	0.83348	0.227293	3.60137	0.000316543	0.00228084	NM_178936	Tmem56	FALSE	FALSE
95.8577	0.820355	0.828473	0.178751	4.58936	4.45e-06	4.9e-05	NM_001042617	Cadps	FALSE	FALSE
908.592	0.821816	0.840018	0.264479	3.1073	0.00188804	0.0108896	NM_010686	Laptm5	FALSE	FALSE
1321.38	0.822828	0.824973	0.0893682	9.20716	3.35e-20	1.44e-18	NR_003513	Neat1	FALSE	TRUE
84.0065	0.822898	0.829594	0.15842	5.19441	2.05e-07	2.78e-06	NM_027219	Cdc42ep1	FALSE	FALSE
84.236	0.824615	0.837256	0.215014	3.83517	0.000125477	0.00099407	NM_146189	Mybpc2	FALSE	FALSE
198.849	0.826954	0.837549	0.198182	4.1727	3.01e-05	0.000274889	NR_045990	A930001C03Rik	FALSE	TRUE
4112.8	0.827084	0.836677	0.198676	4.16298	3.14e-05	0.00028617	NM_027444	Bbx	FALSE	FALSE
559.666	0.827185	0.852508	0.313806	2.63598	0.00838955	0.0382525	NM_001136227	Rtkn	FALSE	FALSE
307.289	0.829805	0.833002	0.107767	7.69997	1.36e-14	3.93e-13	NM_029494	Rab30	FALSE	FALSE
420.231	0.830402	0.845531	0.227629	3.64805	0.00026424	0.00194971	NM_028775	Cyp2s1	FALSE	FALSE
2784.85	0.830681	0.841596	0.210222	3.95145	7.77e-05	0.000645395	NM_175341	Mbnl2	FALSE	FALSE
4058.25	0.830939	0.843372	0.22591	3.67818	0.000234901	0.0017536	NM_021480	Tdh	TRUE	TRUE
1388	0.831611	0.851511	0.283377	2.93464	0.00333931	0.0176301	NM_001277893	Fkbp6	FALSE	TRUE
122.434	0.833019	0.838339	0.16643	5.00523	5.58e-07	7.11e-06	NR_015519	AI662270	FALSE	TRUE
3204.67	0.833347	0.835282	0.0896528	9.29527	1.47e-20	6.49e-19	NM_011908	Ubl3	FALSE	FALSE
68.5446	0.835719	0.854743	0.253078	3.30222	0.000959229	0.00610021	NM_008600	Mip	FALSE	FALSE
35.0646	0.836361	0.854448	0.284714	2.93754	0.00330824	0.017509	NR_105890	Mir6925	FALSE	FALSE
60.5254	0.839959	0.869023	0.320912	2.61741	0.00885996	0.0399671	NM_013926	Cbx8	FALSE	FALSE
523.358	0.840901	0.858215	0.261523	3.2154	0.00130261	0.00786521	NM_172731	Fgd5	FALSE	FALSE
774.237	0.841388	0.842346	0.0682898	12.3209	7e-35	6.17e-33	NM_007759	Crabp2	FALSE	FALSE
78.3617	0.843885	0.855133	0.237006	3.5606	0.000370009	0.00262948	NM_001039648	Gm20767	FALSE	FALSE
48.6308	0.844678	0.854817	0.212027	3.98383	6.78e-05	0.000575065	NM_001081020	Adamts6	FALSE	FALSE
40.8865	0.850036	0.863495	0.232353	3.65839	0.000253809	0.00187869	NM_008589	Mesp2	FALSE	TRUE
49.0789	0.850619	0.855307	0.167469	5.07925	3.79e-07	4.94e-06	NR_029914	Mir410	FALSE	FALSE
217.831	0.853092	0.875912	0.293981	2.90186	0.00370952	0.0192595	NM_001160268	Plekha6	FALSE	FALSE
3419.19	0.853407	0.854977	0.080048	10.6612	1.55e-26	9.62e-25	NM_009163	Sgpl1	FALSE	TRUE
19.6288	0.853703	0.868497	0.284675	2.99887	0.00270981	0.0148334	NR_030426	Mir667	FALSE	FALSE
262.052	0.856092	0.866304	0.204057	4.19537	2.72e-05	0.000252553	NM_198322	Zfp273	FALSE	FALSE
90.9279	0.856791	0.865473	0.174262	4.91669	8.8e-07	1.09e-05	NM_001102613	Phldb3	FALSE	FALSE
17.4203	0.857903	0.876254	0.300541	2.85453	0.00431009	0.0218435	NM_011996	Adh4	FALSE	FALSE
78.6525	0.857946	0.867044	0.201132	4.26559	1.99e-05	0.00019051	NM_010930	Nov	FALSE	TRUE
51.9542	0.85843	0.88067	0.247566	3.46748	0.000525362	0.00359194	NM_008011	Fgfr4	FALSE	FALSE
350.024	0.858545	0.874784	0.243329	3.52833	0.000418197	0.00293021	NM_133663	Itgb4	FALSE	FALSE
88.3798	0.860726	0.873007	0.218324	3.94243	8.07e-05	0.000667589	NM_177735	Tmem130	FALSE	FALSE
3053.53	0.860798	0.877065	0.250878	3.43115	0.000601037	0.00405185	NM_001142809	Slc6a8	FALSE	FALSE
291.385	0.864888	0.875167	0.193696	4.46518	8e-06	8.28e-05	NM_001113283	Fam214a	FALSE	TRUE
2703.57	0.865077	0.870738	0.149581	5.78334	7.32e-09	1.21e-07	NM_013659	Sema4b	FALSE	FALSE
1406.08	0.86552	0.870249	0.136094	6.35973	2.02e-10	3.96e-09	NM_007945	Eps8	FALSE	FALSE
163.626	0.865955	0.881538	0.235604	3.67547	0.000237414	0.0017687	NM_029170	4930519F16Rik	FALSE	FALSE
476.949	0.866685	0.870033	0.116028	7.46959	8.04e-14	2.15e-12	NM_177879	Sdk1	FALSE	FALSE
80.6256	0.867168	0.872184	0.148227	5.85025	4.91e-09	8.28e-08	NM_178908	Fam26e	FALSE	FALSE
3320.94	0.871526	0.872856	0.0721259	12.0834	1.29e-33	1.08e-31	NM_001290376	Camk1d	FALSE	FALSE
330.73	0.871699	0.876923	0.143287	6.08357	1.18e-09	2.14e-08	NM_016694	Park2	FALSE	FALSE
989.875	0.872187	0.877173	0.140051	6.22764	4.74e-10	8.95e-09	NM_001281981	Lrmp	FALSE	FALSE
1564.6	0.872259	0.883615	0.210215	4.14937	3.33e-05	0.000302056	NM_015790	Icosl	FALSE	FALSE
73.4467	0.872545	0.891499	0.223287	3.90772	9.32e-05	0.000760551	NM_001162974	Lrrc51	FALSE	FALSE
85.7017	0.872593	0.88823	0.241089	3.61938	0.000295304	0.00214439	NM_153135	Unc5d	FALSE	FALSE
114.047	0.873977	0.892812	0.260653	3.35303	0.000799327	0.00518838	NM_153534	Adcy2	FALSE	FALSE
436.974	0.874864	0.875952	0.0721978	12.1176	8.52e-34	7.13e-32	NM_008401	Itgam	FALSE	FALSE
458.701	0.875587	0.89677	0.27576	3.17518	0.00149745	0.00886168	NM_011173	Pros1	FALSE	FALSE
99.687	0.878766	0.910014	0.308318	2.85019	0.00436924	0.0220832	NR_104375	Fbxo44	FALSE	FALSE
42.0895	0.879269	0.892077	0.239621	3.66942	0.000243102	0.00180422	NM_139270	Pth2r	FALSE	FALSE
246.53	0.881123	0.885546	0.128684	6.84716	7.53e-12	1.69e-10	NM_001033284	BC026585	FALSE	TRUE
139.054	0.883408	0.894149	0.186676	4.73229	2.22e-06	2.6e-05	NM_001081219	Myo1a	FALSE	FALSE
2399.39	0.885684	0.889194	0.116487	7.6033	2.89e-14	8.17e-13	NM_001134475	Vcan	FALSE	TRUE
83.6259	0.886614	0.931572	0.303338	2.92286	0.00346828	0.0181976	NR_002871	Vax2os	FALSE	FALSE
41.5297	0.887083	0.911729	0.297528	2.98151	0.00286828	0.0155199	NR_045077	A330102I10Rik	FALSE	FALSE
21.3345	0.88726	0.90391	0.275225	3.22376	0.00126519	0.00768576	NR_131100	9430065F17Rik	FALSE	FALSE
1075.71	0.887322	0.90094	0.216491	4.09865	4.16e-05	0.000367094	NM_009769	Klf5	FALSE	TRUE
29.3061	0.888989	0.919418	0.316348	2.81016	0.0049517	0.024526	NM_053093	Tac4	FALSE	TRUE
121.584	0.891182	0.900123	0.169298	5.26399	1.41e-07	1.96e-06	NM_011352	Sema7a	FALSE	TRUE
1002.01	0.891213	0.892497	0.0714234	12.4779	9.86e-36	8.97e-34	NM_178653	Sccpdh	FALSE	FALSE
80.9469	0.892608	0.910489	0.256457	3.48054	0.000500398	0.00343977	NM_001039244	Gm7120	FALSE	FALSE
374.508	0.893149	0.900977	0.171221	5.21634	1.82e-07	2.49e-06	NM_207663	Synm	FALSE	FALSE
529.216	0.894138	0.894953	0.0702171	12.7339	3.83e-37	3.66e-35	NM_172709	Otop1	FALSE	TRUE
354.635	0.894571	0.896985	0.0959538	9.32294	1.13e-20	5.1e-19	NM_001110849	Prr5l	FALSE	TRUE
1569.87	0.897028	0.897945	0.0588862	15.2333	2.13e-52	3.32e-50	NM_001033253	Plekhg1	FALSE	TRUE
1341.77	0.898848	0.899995	0.0637146	14.1074	3.42e-45	4.25e-43	NM_008598	Mgmt	FALSE	FALSE
630.905	0.900187	0.906699	0.155868	5.77532	7.68e-09	1.27e-07	NM_001134300	Nol4l	FALSE	TRUE
151.319	0.901909	0.930147	0.318352	2.83305	0.00461056	0.0231024	NM_172488	Lacc1	FALSE	FALSE
200.363	0.903516	0.909959	0.140193	6.44482	1.16e-10	2.32e-09	NM_029505	Ap3m2	FALSE	FALSE
154.127	0.904818	0.910357	0.148812	6.08029	1.2e-09	2.18e-08	NM_024230	Smtnl1	FALSE	FALSE
40.8202	0.905875	0.927819	0.278	3.25854	0.00111985	0.00692629	NM_001162983	Lrrc38	FALSE	TRUE
1626.73	0.905983	0.910626	0.131441	6.89271	5.47e-12	1.24e-10	NM_010636	Klf12	FALSE	FALSE
837.451	0.907067	0.908148	0.0642222	14.1239	2.71e-45	3.42e-43	NM_001164051	Pik3cd	FALSE	FALSE
297.526	0.907995	0.934731	0.279656	3.24683	0.00116697	0.00717486	NM_001282967	Elk3	FALSE	FALSE
182.853	0.908623	0.946614	0.346037	2.6258	0.00864465	0.0391817	NM_177407	Camk2a	FALSE	TRUE
440.281	0.90873	0.921781	0.213308	4.26018	2.04e-05	0.00019498	NM_001004366	Scube3	FALSE	FALSE
210.991	0.911481	0.913904	0.100148	9.10135	8.92e-20	3.69e-18	NR_045008	Gm20300	FALSE	FALSE
24.6828	0.911945	0.967164	0.35903	2.54002	0.0110845	0.0481748	NM_001033351	Grin3a	FALSE	FALSE
38.1146	0.913458	0.932889	0.277216	3.29512	0.000983813	0.00621414	NM_001038995	Gm4787	FALSE	FALSE
382.986	0.91582	0.933894	0.255028	3.59106	0.000329336	0.00236145	NM_183116	Slc18b1	FALSE	TRUE
452.215	0.917727	0.926609	0.176788	5.19111	2.09e-07	2.83e-06	NM_001115075	H2-M5	FALSE	FALSE
207.608	0.918088	0.930516	0.21205	4.32959	1.49e-05	0.000145636	NM_138628	Txlnb	FALSE	FALSE
851.745	0.919465	0.921098	0.0810629	11.3426	8.07e-30	5.8e-28	NM_001177799	Capn3	FALSE	FALSE
234.651	0.920824	0.928474	0.163861	5.61954	1.91e-08	3.02e-07	NM_001135100	Il34	FALSE	FALSE
87.761	0.92107	0.929051	0.175335	5.25319	1.49e-07	2.07e-06	NM_001102607	Col6a6	FALSE	FALSE
106.509	0.922247	0.930239	0.159985	5.76458	8.19e-09	1.35e-07	NM_020518	Vsig2	FALSE	TRUE
278.314	0.925139	0.934142	0.176658	5.23688	1.63e-07	2.24e-06	NM_213616	Atp2b4	FALSE	FALSE
115.322	0.927379	0.947676	0.24202	3.83182	0.000127197	0.00100561	NM_053169	Trim16	FALSE	FALSE
443.515	0.927534	0.948585	0.218616	4.24276	2.21e-05	0.00020883	NM_027941	Lrrc34	FALSE	FALSE
8031.4	0.927742	0.930345	0.0983571	9.43239	4.01e-21	1.86e-19	NM_175482	Usp28	FALSE	TRUE
2719.98	0.928493	0.951382	0.287486	3.22969	0.00123923	0.00756088	NM_152804	Plk2	FALSE	FALSE
17.6228	0.928951	0.949456	0.300506	3.09129	0.00199289	0.0113978	NM_080639	Timp4	FALSE	TRUE
33.7997	0.929973	0.964498	0.310356	2.99647	0.00273123	0.0149247	NM_145932	Slc51a	FALSE	FALSE
320.554	0.931378	0.946538	0.233756	3.9844	6.77e-05	0.000573863	NM_001160366	Ssc4d	FALSE	FALSE
283.216	0.932808	0.942035	0.162907	5.72601	1.03e-08	1.67e-07	NM_007435	Abcd1	FALSE	FALSE
751.774	0.935746	0.936619	0.0634833	14.74	3.57e-49	5.06e-47	NM_011667	Uba1y	FALSE	FALSE
4557.18	0.936473	0.972134	0.351961	2.66073	0.00779706	0.0359083	NM_172813	Enox1	FALSE	FALSE
138.089	0.936878	0.940411	0.121423	7.71581	1.2e-14	3.48e-13	NM_001114613	Stxbp5l	FALSE	FALSE
36.6019	0.937503	0.957021	0.256006	3.66203	0.00025022	0.00185459	NM_001198811	Frem1	FALSE	FALSE
1049.47	0.938681	0.965678	0.309897	3.02901	0.00245355	0.0136092	NM_001001187	Zfp738	FALSE	FALSE
97.6406	0.938975	0.944726	0.160984	5.83272	5.45e-09	9.14e-08	NM_001024474	Diras2	FALSE	FALSE
100.999	0.940032	0.952728	0.220259	4.26785	1.97e-05	0.000189116	NM_001081084	Cubn	FALSE	FALSE
76.9977	0.94222	0.983851	0.346218	2.72146	0.00649934	0.0307736	NM_001033345	Catip	FALSE	FALSE
1972.54	0.942388	0.955993	0.220865	4.2668	1.98e-05	0.00018974	NM_001256098	Dtx2	FALSE	FALSE
17.2257	0.943017	0.966958	0.305477	3.08703	0.00202168	0.0115318	NM_001145879	Atp6ap1l	FALSE	FALSE
930.26	0.948689	0.950235	0.0704515	13.4658	2.48e-41	2.71e-39	NM_011576	Tfpi	FALSE	FALSE
123.778	0.948714	0.989807	0.365073	2.5987	0.00935788	0.0418619	NM_029056	Tdrd9	FALSE	FALSE
52.8176	0.950097	1.00116	0.343377	2.76692	0.00565884	0.0274185	NM_009428	Trpc5	FALSE	FALSE
4172.57	0.950628	0.954143	0.113079	8.40673	4.22e-17	1.43e-15	NM_001290817	Sparc	FALSE	TRUE
305.593	0.952007	0.963746	0.206372	4.61307	3.97e-06	4.41e-05	NM_013690	Tek	FALSE	FALSE
98.6661	0.954329	0.96073	0.164774	5.79173	6.97e-09	1.16e-07	NM_010835	Msx1	FALSE	TRUE
70.7117	0.954422	0.965171	0.210377	4.53671	5.71e-06	6.15e-05	NM_007666	Cdh6	FALSE	FALSE
27.1812	0.957182	0.988032	0.326403	2.93251	0.00336229	0.017738	NM_022315	Smoc2	FALSE	TRUE
126.15	0.958896	1.0019	0.371025	2.58445	0.00975334	0.0433258	NM_001083917	Scn3b	FALSE	FALSE
196.509	0.961098	0.977613	0.234735	4.09439	4.23e-05	0.000373327	NM_026209	Saysd1	FALSE	FALSE
481.945	0.962544	0.979413	0.24115	3.99148	6.57e-05	0.000557667	NM_174847	C2cd2	FALSE	FALSE
177.48	0.962601	0.973541	0.191128	5.03641	4.74e-07	6.1e-06	NM_001281929	Gria3	FALSE	FALSE
257.701	0.964816	0.972868	0.171421	5.62834	1.82e-08	2.89e-07	NM_001293688	Thsd1	FALSE	FALSE
58.377	0.965231	0.983006	0.243922	3.95714	7.59e-05	0.000632293	NM_146855	Olfr985	FALSE	FALSE
266.142	0.967451	1.00869	0.35379	2.73453	0.0062469	0.029775	NM_008691	Nefm	FALSE	FALSE
145.424	0.967465	0.987276	0.245061	3.94785	7.89e-05	0.000654604	NM_013593	Mb	FALSE	FALSE
32.1232	0.970099	0.990646	0.261379	3.71146	0.000206066	0.00155579	NM_181588	Cmbl	FALSE	FALSE
136.657	0.970553	0.979652	0.174439	5.56384	2.64e-08	4.07e-07	NM_001037915	Ripply1	FALSE	TRUE
352.43	0.971013	0.995929	0.283591	3.42399	0.000617097	0.00413915	NM_011360	Sgce	FALSE	FALSE
198.435	0.973093	0.989379	0.232366	4.18776	2.82e-05	0.000259013	NM_026189	Eepd1	FALSE	FALSE
774.949	0.975229	0.997395	0.255331	3.81947	0.00013374	0.00105372	NM_008681	Ndrg1	FALSE	TRUE
469.512	0.976034	0.980084	0.121996	8.00053	1.24e-15	3.81e-14	NM_026582	Wls	FALSE	FALSE
2749.68	0.977618	0.978542	0.0583084	16.7663	4.3e-63	8.18e-61	NM_001252553	Folr1	FALSE	FALSE
172.356	0.97816	0.999125	0.218503	4.47664	7.58e-06	7.89e-05	NM_001081679	Tomt	FALSE	FALSE
771.205	0.980887	0.982116	0.0678384	14.4592	2.19e-47	2.93e-45	NM_009572	Zhx1	FALSE	FALSE
9481.27	0.983427	1.00719	0.285699	3.44217	0.000577064	0.00390531	NM_001243138	Zfp981	FALSE	FALSE
20.8975	0.98545	1.00262	0.274596	3.58872	0.000332306	0.00237848	NM_207272	Tdpoz4	FALSE	FALSE
173.233	0.986557	1.00741	0.265563	3.71497	0.000203228	0.0015352	NM_010591	Jun	FALSE	FALSE
37.9578	0.98846	1.0184	0.26715	3.70001	0.000215589	0.00162057	NM_013631	Pklr	FALSE	FALSE
692.864	0.993642	0.99694	0.0996565	9.97067	2.05e-23	1.09e-21	NM_009622	Adcy1	FALSE	FALSE
1165.93	0.994982	1.01074	0.230267	4.32099	1.55e-05	0.000150954	NM_173021	Phka1	FALSE	FALSE
86.7867	0.995839	1.0008	0.139135	7.15734	8.23e-13	2.02e-11	NM_025496	Cdrt4	FALSE	FALSE
2363.4	0.995899	0.997301	0.0707378	14.0787	5.13e-45	6.32e-43	NM_001297554	Apela	FALSE	FALSE
1069.33	1.0023	1.0034	0.059301	16.9019	4.36e-64	8.52e-62	NM_001159624	Rnpep	FALSE	FALSE
2710.7	1.00262	1.00849	0.141727	7.07428	1.5e-12	3.6e-11	NM_001004184	Slc28a1	FALSE	FALSE
75.2335	1.00667	1.05723	0.359681	2.79878	0.00512967	0.0252395	NM_028922	Plpp6	FALSE	FALSE
41.1432	1.01172	1.04414	0.32979	3.06777	0.0021566	0.0121552	NM_001081178	Adgrf5	FALSE	TRUE
248.631	1.01268	1.02208	0.175626	5.76611	8.11e-09	1.34e-07	NM_031183	Sp6	FALSE	FALSE
164.769	1.01681	1.04895	0.30703	3.31176	0.000927094	0.0059201	NM_001267593	Kcnj12	FALSE	TRUE
43.5172	1.01725	1.04797	0.274167	3.71033	0.000206993	0.00156111	NM_010235	Fosl1	FALSE	FALSE
1145.62	1.01729	1.0217	0.116999	8.69481	3.47e-18	1.3e-16	NM_130867	Kirrel	FALSE	TRUE
2170.36	1.01809	1.01859	0.0417701	24.3737	3.26e-131	1.69e-128	NM_001145884	Itgb5	FALSE	FALSE
188.546	1.01883	1.02335	0.130692	7.79566	6.41e-15	1.89e-13	NM_009812	Casp8	FALSE	FALSE
240.64	1.02106	1.07302	0.396311	2.57641	0.00998331	0.0442138	NM_001170401	Tmem229b	FALSE	FALSE
373.13	1.02132	1.0513	0.303037	3.37028	0.000750908	0.0049106	NM_001172099	Cuedc1	FALSE	TRUE
591.585	1.02182	1.02282	0.0635831	16.0707	4.1e-58	6.98e-56	NM_011270	Rhd	FALSE	FALSE
128.805	1.02201	1.02763	0.142627	7.16561	7.74e-13	1.9e-11	NM_146026	Prr15l	FALSE	FALSE
258.445	1.02443	1.03344	0.170363	6.01326	1.82e-09	3.23e-08	NM_145448	9030617O03Rik	FALSE	FALSE
763.049	1.02476	1.02658	0.077241	13.2671	3.59e-40	3.73e-38	NM_027462	Wars2	FALSE	FALSE
21.5838	1.02727	1.0755	0.372019	2.76133	0.00575659	0.0277983	NM_177068	Olfml2b	FALSE	FALSE
424.551	1.0307	1.03268	0.0905666	11.3806	5.22e-30	3.81e-28	NM_001024141	Nxf3	FALSE	FALSE
22.8666	1.03273	1.0568	0.297991	3.46563	0.000528993	0.00361589	NM_001163614	Ascl4	FALSE	FALSE
291.652	1.03329	1.08003	0.374979	2.75558	0.00585883	0.0282043	NR_015615	4732416N19Rik	FALSE	FALSE
167.095	1.03369	1.06933	0.330263	3.12989	0.00174874	0.0101976	NM_175270	Sowahb	FALSE	FALSE
246.649	1.0343	1.05655	0.257525	4.0163	5.91e-05	0.000507482	NM_027909	C2cd2l	FALSE	FALSE
14.7826	1.03679	1.08006	0.405418	2.55732	0.0105481	0.0462463	NM_009780	C4b	FALSE	FALSE
103.307	1.03939	1.04784	0.158369	6.56304	5.27e-11	1.09e-09	NM_001113360	Plch2	FALSE	FALSE
183.694	1.03983	1.04804	0.168163	6.18346	6.27e-10	1.17e-08	NM_172393	Aim1	FALSE	FALSE
467.565	1.03999	1.04279	0.094099	11.0521	2.14e-28	1.43e-26	NM_001286996	Gpr160	FALSE	FALSE
340.633	1.04031	1.0451	0.115089	9.03915	1.58e-19	6.44e-18	NM_001081160	Mdga1	FALSE	FALSE
189.578	1.04152	1.04776	0.137004	7.60217	2.91e-14	8.23e-13	NM_053246	Dok4	FALSE	FALSE
48.398	1.04243	1.092	0.358416	2.90844	0.00363234	0.0189198	NM_008719	Npas2	FALSE	FALSE
535.89	1.04479	1.08585	0.350045	2.98474	0.00283822	0.0153856	NM_010939	Nrp2	FALSE	TRUE
64.2787	1.04616	1.05727	0.201492	5.19207	2.08e-07	2.81e-06	NM_029564	Tax1bp3	FALSE	FALSE
37.0672	1.04773	1.08296	0.303132	3.45633	0.000547582	0.00372836	NR_037954	Lppos	FALSE	FALSE
17.0542	1.04945	1.08421	0.373083	2.81291	0.0049096	0.0243433	NM_029203	Rhox2a	FALSE	FALSE
1219.52	1.0524	1.10234	0.389081	2.70483	0.00683389	0.0319999	NM_029916	Stk31	FALSE	TRUE
1915.05	1.05314	1.05608	0.096671	10.8941	1.23e-27	7.98e-26	NM_013846	Ror2	FALSE	TRUE
3416.02	1.05508	1.05628	0.0620959	16.9911	9.55e-65	1.92e-62	NM_001080928	Rbpj	FALSE	TRUE
1384.03	1.05658	1.06083	0.11774	8.97389	2.86e-19	1.14e-17	NM_212473	Fam53b	FALSE	TRUE
48.2665	1.05875	1.07542	0.2338	4.52846	5.94e-06	6.33e-05	NM_001131021	D630003M21Rik	FALSE	FALSE
343.773	1.06023	1.09823	0.323456	3.27782	0.00104611	0.00654114	NM_010128	Emp1	FALSE	FALSE
22.7331	1.06529	1.08997	0.292872	3.63739	0.000275417	0.00201842	NM_028472	Bmper	FALSE	TRUE
1949.6	1.06591	1.07011	0.110403	9.6547	4.7e-22	2.27e-20	NM_001159514	H2afy	FALSE	TRUE
217.52	1.06798	1.10225	0.284061	3.75969	0.000170123	0.00131135	NM_199018	Stard8	FALSE	FALSE
701.03	1.06804	1.08196	0.208471	5.12323	3e-07	3.98e-06	NM_172862	Frem2	TRUE	TRUE
1010.05	1.06874	1.07559	0.145223	7.35929	1.85e-13	4.83e-12	NM_080555	Plpp3	FALSE	FALSE
57.6998	1.07173	1.11586	0.332787	3.22046	0.00127986	0.00775796	NM_173008	Ssc5d	FALSE	FALSE
2435.78	1.07323	1.11136	0.339967	3.15686	0.00159475	0.00938386	NM_011521	Sdc4	FALSE	FALSE
115.047	1.07621	1.09061	0.1949	5.52186	3.35e-08	5.08e-07	NM_146008	Tcp11l2	FALSE	FALSE
474.687	1.07656	1.08161	0.123683	8.70418	3.2e-18	1.2e-16	NM_153166	Cpne5	FALSE	FALSE
154.018	1.07687	1.0836	0.15587	6.90877	4.89e-12	1.12e-10	NM_178749	Stk32a	FALSE	TRUE
31.2833	1.07869	1.08968	0.235892	4.57281	4.81e-06	5.25e-05	NR_030268	Mir367	FALSE	FALSE
263.207	1.08032	1.08273	0.0904265	11.947	6.73e-33	5.5e-31	NM_001024139	Adamts15	FALSE	FALSE
21.0458	1.083	1.13653	0.388589	2.78701	0.00531967	0.0260394	NM_029612	Slamf9	FALSE	FALSE
1142.6	1.0844	1.08836	0.108922	9.95577	2.38e-23	1.26e-21	NM_008150	Gpc4	FALSE	FALSE
70.3096	1.08504	1.11886	0.314979	3.44481	0.000571459	0.00386925	NM_001199997	4933402E13Rik	FALSE	FALSE
1361.94	1.08647	1.10977	0.264661	4.10514	4.04e-05	0.000358423	NM_008452	Klf2	TRUE	FALSE
92.4731	1.08654	1.1099	0.268657	4.04436	5.25e-05	0.000455135	NM_019395	Fbp1	FALSE	FALSE
25.4498	1.08919	1.11272	0.282691	3.85292	0.000116718	0.000930747	NM_183271	Wfdc15a	FALSE	FALSE
57.4884	1.09173	1.14661	0.313353	3.48402	0.000493933	0.00339617	NM_008286	Hrh2	FALSE	FALSE
133.384	1.09351	1.10507	0.186516	5.86282	4.55e-09	7.73e-08	NR_040317	A730082K24Rik	FALSE	TRUE
237.333	1.09373	1.11451	0.213167	5.13087	2.88e-07	3.83e-06	NM_178703	Slc6a1	FALSE	TRUE
51.1152	1.10004	1.11901	0.242746	4.53163	5.85e-06	6.25e-05	NM_008278	Hpgd	FALSE	FALSE
148.609	1.10068	1.10856	0.152261	7.22889	4.87e-13	1.22e-11	NM_001171007	Nod1	FALSE	FALSE
126.632	1.10226	1.16006	0.399019	2.76242	0.00573742	0.0277345	NR_038158	5730405O15Rik	FALSE	FALSE
242.64	1.1049	1.14849	0.348021	3.17481	0.00149937	0.00887118	NM_008586	Mep1b	FALSE	FALSE
65.017	1.10523	1.11143	0.160606	6.88159	5.92e-12	1.34e-10	NM_001033234	Gm9	FALSE	FALSE
21.8872	1.10817	1.18804	0.411727	2.69152	0.00711263	0.0331939	NR_045446	4933438K21Rik	FALSE	FALSE
3509.81	1.11105	1.11166	0.0438994	25.309	2.54e-141	1.58e-138	NM_013723	Podxl	FALSE	FALSE
2032.54	1.114	1.15016	0.324646	3.43144	0.00060039	0.0040514	NM_172689	Ddx58	FALSE	FALSE
277.962	1.1148	1.11624	0.0838019	13.3028	2.23e-40	2.33e-38	NM_001081643	Xlr3b	FALSE	FALSE
29.0355	1.11669	1.13689	0.257412	4.33815	1.44e-05	0.000140766	NM_009398	Tnfaip6	FALSE	FALSE
41.5601	1.11712	1.13662	0.225997	4.94308	7.69e-07	9.66e-06	NM_001145162	Ube2ql1	FALSE	TRUE
116.349	1.11713	1.13053	0.202373	5.52014	3.39e-08	5.12e-07	NM_001244201	Pax6	FALSE	FALSE
561.401	1.1173	1.13766	0.241575	4.62508	3.74e-06	4.18e-05	NM_007880	Arid3a	FALSE	FALSE
5803.48	1.11977	1.12215	0.0856656	13.0715	4.79e-39	4.8e-37	NM_028004	Ttn	FALSE	FALSE
367.101	1.11995	1.1241	0.109491	10.2286	1.48e-24	8.56e-23	NM_026301	Rnf125	FALSE	FALSE
336.933	1.12014	1.13053	0.149029	7.51626	5.64e-14	1.54e-12	NM_026682	Cpsf4l	TRUE	TRUE
4509.33	1.12039	1.12132	0.0543659	20.6083	2.31e-94	7.26e-92	NM_019643	Fam60a	FALSE	TRUE
43.118	1.12104	1.24359	0.423968	2.64417	0.00818907	0.0374484	NM_053091	Cox4i2	FALSE	FALSE
139.173	1.12193	1.16329	0.336704	3.3321	0.000861917	0.00554572	NM_001167891	Nrg2	FALSE	FALSE
58.7101	1.12443	1.14041	0.22089	5.09046	3.57e-07	4.68e-06	NM_001039105	Kcnrg	FALSE	FALSE
87.0283	1.12504	1.15971	0.29818	3.77303	0.000161275	0.001249	NM_028783	Robo4	FALSE	FALSE
446.297	1.12516	1.12599	0.0645143	17.4405	4.07e-68	8.61e-66	NR_131155	Gm2560	FALSE	FALSE
686.415	1.1261	1.15399	0.277961	4.05129	5.09e-05	0.000442821	NM_008803	Pde8a	FALSE	FALSE
3427.37	1.12715	1.12959	0.0850677	13.2501	4.51e-40	4.67e-38	NM_145823	Pitpnc1	TRUE	FALSE
35.3904	1.129	1.15482	0.266673	4.23365	2.3e-05	0.000216682	NM_175418	Mybpc1	FALSE	FALSE
114.32	1.12907	1.14124	0.188532	5.98875	2.11e-09	3.72e-08	NM_019432	Tmem37	FALSE	FALSE
66.0685	1.13083	1.17817	0.362385	3.12053	0.00180528	0.0104771	NM_011058	Pdgfra	FALSE	FALSE
86.0753	1.13113	1.16204	0.269992	4.18949	2.8e-05	0.000257809	NM_153513	BC028528	FALSE	FALSE
42.6856	1.13192	1.19776	0.367281	3.0819	0.00205686	0.0116872	NM_181047	Ncmap	FALSE	FALSE
95.0251	1.1352	1.14306	0.150013	7.56738	3.81e-14	1.05e-12	NM_009323	Tbx15	FALSE	FALSE
162.41	1.13651	1.14466	0.150809	7.53607	4.84e-14	1.34e-12	NR_015537	9230114K14Rik	FALSE	FALSE
10.948	1.13811	1.1805	0.390972	2.91098	0.00360297	0.0187843	NM_001177584	Esp8	FALSE	FALSE
225.849	1.13871	1.18514	0.346297	3.28826	0.00100809	0.00634312	NM_020606	Parva	FALSE	FALSE
108.76	1.13915	1.15328	0.190063	5.99354	2.05e-09	3.62e-08	NM_008923	Prkar1b	FALSE	FALSE
54.2108	1.14004	1.15424	0.225613	5.05307	4.35e-07	5.64e-06	NM_028927	Tktl2	FALSE	FALSE
62.1935	1.14016	1.19288	0.351884	3.24014	0.00119471	0.00731641	NM_001039347	Kcnd3	FALSE	FALSE
229.948	1.14161	1.15895	0.206164	5.53739	3.07e-08	4.68e-07	NM_008161	Gpx3	FALSE	FALSE
790.77	1.1426	1.14848	0.111773	10.2224	1.57e-24	8.99e-23	NM_029116	Kbtbd11	FALSE	FALSE
76.9079	1.14328	1.15387	0.180302	6.34093	2.28e-10	4.44e-09	NM_027227	Glod5	FALSE	TRUE
511.8	1.14399	1.16783	0.264153	4.33076	1.49e-05	0.000144963	NM_010732	Lrrn2	FALSE	FALSE
31.2626	1.14469	1.15569	0.231922	4.93569	7.99e-07	1e-05	NR_030405	Mir302d	FALSE	FALSE
453.514	1.1448	1.15291	0.136296	8.39935	4.49e-17	1.52e-15	NM_029606	Cep112	FALSE	FALSE
158.982	1.14507	1.14783	0.101595	11.2709	1.83e-29	1.28e-27	NM_001040700	BC051019	FALSE	FALSE
46.6692	1.14525	1.17084	0.234608	4.88156	1.05e-06	1.29e-05	NM_008431	Kcnk4	FALSE	FALSE
624.451	1.14902	1.1802	0.29283	3.92385	8.71e-05	0.000716819	NM_001039677	Slc30a2	FALSE	FALSE
174.07	1.14959	1.18834	0.32334	3.55536	0.000377461	0.00267496	NM_001111096	Lyn	FALSE	FALSE
1150.08	1.15298	1.15426	0.0643231	17.9248	7.55e-72	1.67e-69	NR_045293	D630045M09Rik	FALSE	FALSE
186.451	1.15299	1.16476	0.170108	6.77802	1.22e-11	2.7e-10	NM_010174	Fabp3	FALSE	FALSE
14.8859	1.15474	1.20851	0.396061	2.91555	0.00355063	0.0185704	NM_001104525	Cyp2c69	FALSE	FALSE
773.084	1.15752	1.17025	0.194402	5.95428	2.61e-09	4.55e-08	NR_015491	A630089N07Rik	FALSE	FALSE
270.769	1.15865	1.19595	0.317275	3.65189	0.000260319	0.00192332	NM_008667	Nab1	FALSE	FALSE
805.991	1.15902	1.1604	0.0608321	19.0527	6.23e-81	1.73e-78	NM_080448	Srgap3	FALSE	FALSE
8.94959	1.16042	1.23121	0.440084	2.63682	0.00836873	0.0381652	NM_053237	Vmn1r14	FALSE	FALSE
98.6697	1.16046	1.24139	0.421771	2.7514	0.00593411	0.0285372	NM_148942	Serpinb6c	FALSE	FALSE
26.4939	1.16194	1.23741	0.385148	3.01685	0.00255414	0.0141028	NM_175309	Upk3b	FALSE	FALSE
30.5203	1.16225	1.17051	0.213902	5.43355	5.52e-08	8.14e-07	NR_030403	Mir302b	FALSE	FALSE
1106.39	1.16232	1.2075	0.355079	3.27341	0.00106257	0.00663364	NM_012054	Aoah	FALSE	FALSE
27.0559	1.16249	1.17797	0.261198	4.45061	8.56e-06	8.79e-05	NM_010118	Egr2	FALSE	FALSE
83.6663	1.16424	1.18389	0.226707	5.13542	2.82e-07	3.74e-06	NM_021375	Rhbg	FALSE	FALSE
1207.04	1.16663	1.16745	0.0510221	22.8652	1.03e-115	4.37e-113	NM_013655	Cxcl12	FALSE	TRUE
60.2879	1.16803	1.2303	0.37451	3.11881	0.00181583	0.0105339	NM_001199351	Pnck	FALSE	FALSE
43.5495	1.17252	1.19862	0.268611	4.36513	1.27e-05	0.000126146	NR_040328	4833419F23Rik	FALSE	FALSE
739.822	1.17285	1.1758	0.0904332	12.9693	1.83e-38	1.79e-36	NM_194344	Sh3tc1	FALSE	FALSE
89.5596	1.17291	1.19144	0.233205	5.02952	4.92e-07	6.31e-06	NM_027614	Wdr20rt	FALSE	FALSE
200.628	1.17321	1.17813	0.124039	9.45838	3.13e-21	1.46e-19	NM_019810	Slc5a1	FALSE	FALSE
1300.66	1.1744	1.19199	0.222907	5.26858	1.37e-07	1.92e-06	NM_010441	Hmga2	FALSE	FALSE
34.1072	1.17636	1.18593	0.218499	5.38385	7.29e-08	1.05e-06	NR_029653	Mir302a	FALSE	FALSE
31.3023	1.17881	1.19055	0.231188	5.09892	3.42e-07	4.48e-06	NR_030404	Mir302c	FALSE	FALSE
49.7994	1.18218	1.19195	0.190777	6.19663	5.77e-10	1.08e-08	NM_011409	Slfn3	FALSE	FALSE
182.917	1.18307	1.21828	0.280327	4.22033	2.44e-05	0.000228728	NM_001001881	2510009E07Rik	FALSE	TRUE
141.225	1.18373	1.2186	0.280828	4.21515	2.5e-05	0.000233104	NM_001195089	Tmc8	FALSE	FALSE
102.343	1.18419	1.26099	0.427213	2.77189	0.00557326	0.0270956	NM_026324	Kirrel3	FALSE	FALSE
343.76	1.18658	1.22927	0.336642	3.52475	0.000423879	0.00296768	NM_027040	1700007K13Rik	FALSE	FALSE
31.1172	1.18685	1.22681	0.331745	3.57761	0.000346747	0.00247739	NM_199021	Dpp10	FALSE	FALSE
17.7812	1.18716	1.20869	0.291584	4.07141	4.67e-05	0.000408915	NM_001025565	Lhx9	FALSE	FALSE
1183.54	1.18839	1.20109	0.190965	6.22306	4.88e-10	9.2e-09	NM_021273	Ckb	FALSE	FALSE
2257.73	1.19071	1.19416	0.0975646	12.2043	2.95e-34	2.54e-32	NM_001291184	Pcsk6	FALSE	FALSE
17.8343	1.19391	1.22756	0.324602	3.67806	0.000235013	0.00175384	NM_001166375	NA	FALSE	FALSE
5130.01	1.19426	1.19951	0.122392	9.75764	1.71e-22	8.55e-21	NM_001040611	Peg10	FALSE	FALSE
11.6183	1.19472	1.24957	0.406854	2.93648	0.00331958	0.017546	NM_030022	Grifin	FALSE	TRUE
308.492	1.19715	1.22843	0.276512	4.32949	1.49e-05	0.00014565	NM_175668	Gpr4	FALSE	FALSE
23.7578	1.20131	1.28744	0.437037	2.74877	0.00598198	0.0287082	NR_045304	1700030N03Rik	FALSE	FALSE
21.9553	1.20163	1.34621	0.470086	2.55619	0.0105825	0.0463751	NM_001033221	G6b	FALSE	FALSE
586.264	1.20328	1.22231	0.219175	5.49005	4.02e-08	6.03e-07	NM_145907	Porcn	FALSE	TRUE
351.357	1.20746	1.29469	0.427013	2.82769	0.00468857	0.0234303	NM_028772	Dmgdh	FALSE	FALSE
43.7354	1.20819	1.25124	0.301648	4.00529	6.19e-05	0.000530252	NM_010258	Gata6	FALSE	FALSE
142.182	1.20866	1.2299	0.209075	5.78097	7.43e-09	1.23e-07	NM_007722	Ackr3	FALSE	FALSE
21.5347	1.20911	1.25359	0.340818	3.54766	0.000388676	0.00274054	NM_173770	Fam69c	FALSE	FALSE
31.7979	1.21008	1.23525	0.254358	4.75741	1.96e-06	2.31e-05	NM_001045531	Spata22	FALSE	FALSE
862.604	1.21171	1.24879	0.315137	3.84501	0.000120547	0.000959361	NM_172498	Ptk2b	FALSE	FALSE
1317.4	1.2138	1.31848	0.39924	3.04027	0.00236365	0.0131575	NR_040409	Gm15441	FALSE	FALSE
11.918	1.21811	1.29115	0.429526	2.83594	0.00456906	0.0229315	NM_145389	BC016579	FALSE	FALSE
699.647	1.21883	1.25472	0.30982	3.934	8.35e-05	0.00068982	NM_172451	Galnt6	FALSE	FALSE
1867.56	1.22208	1.22647	0.108873	11.2248	3.08e-29	2.14e-27	NM_145575	Cald1	FALSE	FALSE
9.03784	1.22597	1.29154	0.424319	2.88927	0.00386133	0.0199	NM_028851	1700080O16Rik	FALSE	FALSE
2067.81	1.22649	1.22743	0.050955	24.0701	5.14e-128	2.57e-125	NM_013472	Anxa6	FALSE	FALSE
15.2635	1.23123	1.26629	0.327061	3.76453	0.000166863	0.001288	NM_020495	Slco1b2	FALSE	FALSE
136.044	1.23228	1.23525	0.115693	10.6512	1.72e-26	1.07e-24	NM_009638	Crisp1	FALSE	FALSE
22.6528	1.23252	1.34445	0.451132	2.73206	0.00629394	0.0299431	NM_001285812	Tmem53	FALSE	FALSE
241.933	1.23375	1.34162	0.455374	2.70932	0.00674214	0.0317137	NM_053079	Slc15a1	TRUE	TRUE
18.0806	1.23385	1.26666	0.297431	4.14837	3.35e-05	0.000303037	NM_009802	Car6	FALSE	FALSE
17.4461	1.23917	1.28495	0.384984	3.21877	0.00128741	0.00778688	NM_018756	Tcstv1	FALSE	FALSE
66.8911	1.24216	1.25876	0.197985	6.274	3.52e-10	6.77e-09	NM_029554	0610040J01Rik	FALSE	FALSE
63.0175	1.24377	1.30503	0.351453	3.53893	0.000401758	0.00282281	NM_029031	Shpk	FALSE	FALSE
253.186	1.24394	1.25449	0.164887	7.54421	4.55e-14	1.26e-12	NM_145977	Slc45a3	FALSE	TRUE
41.3238	1.24761	1.33665	0.487263	2.56045	0.0104537	0.0458681	NM_009377	Th	FALSE	FALSE
9.79495	1.24924	1.34344	0.460555	2.71248	0.0066782	0.0314659	NR_037296	Mir3109	FALSE	FALSE
2349.87	1.25042	1.25724	0.135851	9.20432	3.44e-20	1.47e-18	NM_001305157	Pecam1	TRUE	FALSE
32.5564	1.2515	1.27671	0.259014	4.8318	1.35e-06	1.63e-05	NM_001164655	9530053A07Rik	FALSE	FALSE
30.7055	1.25324	1.30083	0.320002	3.91634	8.99e-05	0.000736891	NR_105786	Mir6367	FALSE	FALSE
26.6151	1.25357	1.2895	0.29467	4.25416	2.1e-05	0.00019962	NM_001164763	Rarres1	FALSE	FALSE
19.0285	1.26017	1.32917	0.402957	3.12731	0.00176414	0.0102682	NM_133903	Spon2	FALSE	FALSE
2658.25	1.26123	1.26273	0.0624466	20.1969	1.04e-90	3.1e-88	NM_010560	Il6st	FALSE	TRUE
181.466	1.26595	1.29663	0.226065	5.59995	2.14e-08	3.35e-07	NM_178738	Prss35	FALSE	FALSE
25.7376	1.26955	1.32313	0.387998	3.27205	0.00106772	0.00666135	NM_134127	Cyp4f15	FALSE	FALSE
130.052	1.27088	1.27882	0.142272	8.93274	4.16e-19	1.65e-17	NM_145978	Pdlim2	FALSE	FALSE
1934.22	1.27195	1.3054	0.291753	4.35967	1.3e-05	0.000129058	NM_008744	Ntn1	FALSE	TRUE
338.8	1.27429	1.32063	0.35056	3.63501	0.000277971	0.00203438	NM_175217	Mmd2	FALSE	FALSE
36.4602	1.27752	1.3513	0.380925	3.35374	0.00079728	0.0051763	NM_172914	Ccdc113	FALSE	FALSE
138.815	1.28051	1.2985	0.215857	5.93223	2.99e-09	5.18e-08	NM_183201	Slfn5	FALSE	FALSE
752.593	1.28054	1.31565	0.291204	4.39739	1.1e-05	0.000110191	NM_007707	Socs3	TRUE	FALSE
1545.03	1.28086	1.2856	0.103241	12.4064	2.41e-35	2.15e-33	NR_030568	Mir466f-3	FALSE	FALSE
301.752	1.2819	1.30199	0.197357	6.49534	8.28e-11	1.68e-09	NM_023617	Aox3	FALSE	FALSE
80.6123	1.28315	1.32106	0.309649	4.14388	3.41e-05	0.000308378	NR_033736	E330020D12Rik	FALSE	FALSE
10.755	1.28316	1.36663	0.447179	2.86945	0.00411182	0.0209374	NM_011356	Frzb	FALSE	TRUE
26.544	1.2855	1.32929	0.342751	3.75054	0.000176457	0.0013527	NM_023729	Asz1	FALSE	FALSE
1430.99	1.28791	1.39014	0.500301	2.57428	0.010045	0.0444573	NM_011580	Thbs1	FALSE	FALSE
71.3686	1.29418	1.3649	0.308312	4.19762	2.7e-05	0.000250134	NM_001033465	6430531B16Rik	FALSE	FALSE
26.3855	1.29437	1.35018	0.345018	3.75159	0.000175715	0.0013485	NR_033600	5033404E19Rik	FALSE	FALSE
25.3058	1.298	1.43378	0.471871	2.75076	0.00594579	0.0285885	NM_145216	Rasl10a	FALSE	FALSE
2603.25	1.30116	1.32423	0.243356	5.34674	8.96e-08	1.28e-06	NM_008976	Ptpn14	FALSE	TRUE
30.3872	1.304	1.34531	0.335282	3.88925	0.000100555	0.00081488	NM_145137	Mgl2	FALSE	FALSE
166.147	1.30435	1.31614	0.149166	8.74426	2.24e-18	8.52e-17	NM_026495	Nacc2	FALSE	FALSE
209.206	1.30573	1.33822	0.286791	4.55291	5.29e-06	5.73e-05	NM_001081388	Rimbp2	FALSE	FALSE
1057.53	1.30646	1.3083	0.0680235	19.2061	3.29e-82	9.2e-80	NM_001167936	Zyg11a	FALSE	TRUE
108.79	1.30996	1.34835	0.302535	4.32994	1.49e-05	0.000145456	NM_001128080	Tspan32	FALSE	FALSE
2617.75	1.31692	1.32082	0.0991455	13.2827	2.92e-40	3.04e-38	NM_001081097	Grik3	FALSE	TRUE
247.719	1.32046	1.36499	0.32616	4.04851	5.15e-05	0.000447699	NM_029674	Got1l1	FALSE	FALSE
11.5309	1.32746	1.38647	0.395571	3.35582	0.000791311	0.00514352	NM_023774	4930550L24Rik	FALSE	FALSE
35.1026	1.32811	1.48018	0.417043	3.1846	0.00144955	0.00861317	NM_008437	Napsa	FALSE	FALSE
4513.14	1.32871	1.32996	0.0575198	23.1001	4.62e-118	2.12e-115	NM_025818	Ncbp3	FALSE	TRUE
38.4494	1.32881	1.4431	0.429801	3.09169	0.00199022	0.011389	NM_008243	Mst1	FALSE	FALSE
28.3312	1.33278	1.35868	0.26499	5.02954	4.92e-07	6.31e-06	NM_021467	Tnni1	FALSE	FALSE
651.876	1.33293	1.33752	0.0935172	14.2533	4.27e-46	5.45e-44	NM_030704	Hspb8	FALSE	TRUE
224.42	1.33498	1.35954	0.241465	5.52867	3.23e-08	4.9e-07	NM_181418	Ushbp1	FALSE	FALSE
324.694	1.33549	1.35377	0.213809	6.24621	4.21e-10	8.02e-09	NM_019397	Egfl6	FALSE	FALSE
1463.12	1.3394	1.34098	0.0624818	21.4367	6.08e-102	2.15e-99	NM_148924	Zfp263	FALSE	FALSE
560.099	1.34732	1.37423	0.248692	5.41763	6.04e-08	8.86e-07	NM_001290709	Ebf1	FALSE	FALSE
108.97	1.35674	1.48159	0.513399	2.64266	0.00822585	0.0376104	NM_011452	Serpinb9b	FALSE	FALSE
3249.97	1.35676	1.36534	0.146786	9.24311	2.39e-20	1.04e-18	NM_015798	Fbxo15	FALSE	FALSE
63.2077	1.3585	1.39731	0.283416	4.79332	1.64e-06	1.96e-05	NM_010565	Inhbc	FALSE	TRUE
30.3879	1.35974	1.5311	0.495889	2.74202	0.00610628	0.0292394	NM_019563	Cited4	FALSE	FALSE
66.6737	1.3609	1.37259	0.183137	7.43105	1.08e-13	2.85e-12	NM_001291061	Bfsp1	FALSE	FALSE
29.8375	1.36234	1.52679	0.513186	2.65468	0.00793841	0.0364333	NM_001113418	Ppara	FALSE	FALSE
76.0795	1.36699	1.49489	0.388971	3.51437	0.000440792	0.00307158	NM_008280	Lipc	FALSE	TRUE
64.067	1.36865	1.38085	0.192951	7.09326	1.31e-12	3.15e-11	NM_020280	Magea4	FALSE	FALSE
804.281	1.37144	1.38703	0.195732	7.00673	2.44e-12	5.75e-11	NM_013462	Adrb3	FALSE	FALSE
426.336	1.37394	1.42736	0.355073	3.86947	0.000109071	0.000877555	NM_001290651	Scml2	FALSE	FALSE
1536.62	1.37433	1.3764	0.0723331	19	1.71e-80	4.63e-78	NM_201529	Lmo7	FALSE	FALSE
144.02	1.3761	1.46396	0.383697	3.58643	0.000335234	0.00239821	NR_045660	4930444M15Rik	FALSE	FALSE
205.507	1.37843	1.384	0.117165	11.7649	5.92e-32	4.63e-30	NM_011797	Car14	FALSE	FALSE
315.425	1.38677	1.39202	0.120497	11.5088	1.19e-30	8.95e-29	NM_001081285	Mup6	FALSE	TRUE
623.935	1.38709	1.44589	0.359863	3.85451	0.000115964	0.000925525	NM_010631	Kifc3	FALSE	FALSE
24.8138	1.38764	1.47376	0.397452	3.49135	0.00048059	0.00331503	NM_001170868	Ncald	FALSE	FALSE
23.5591	1.39483	1.41594	0.271528	5.13698	2.79e-07	3.71e-06	NM_011825	Grem2	FALSE	FALSE
85.1303	1.40921	1.56343	0.45446	3.10085	0.00192968	0.0110954	NR_045178	1700042O10Rik	FALSE	FALSE
44.2434	1.41104	1.45044	0.313755	4.49726	6.88e-06	7.22e-05	NM_009994	Cyp1b1	FALSE	FALSE
1148.99	1.41169	1.4202	0.144081	9.79792	1.15e-22	5.85e-21	NM_001290486	Lpar1	FALSE	TRUE
339.63	1.412	1.45785	0.319642	4.41744	9.99e-06	0.000101216	NM_001002268	Adgrg6	FALSE	FALSE
25.1987	1.41238	1.46306	0.317088	4.45421	8.42e-06	8.67e-05	NM_001033247	Cfap44	FALSE	FALSE
51.4032	1.41418	1.44552	0.285026	4.96158	6.99e-07	8.82e-06	NM_009183	St8sia4	FALSE	FALSE
247.574	1.41641	1.41875	0.0956758	14.8043	1.37e-49	1.97e-47	NM_010698	Ldb2	FALSE	TRUE
54.2666	1.4259	1.46449	0.256996	5.54832	2.88e-08	4.42e-07	NM_011769	Zim1	FALSE	FALSE
949.24	1.42703	1.44101	0.180731	7.8959	2.88e-15	8.73e-14	NM_153127	Mmrn2	FALSE	FALSE
42.0786	1.42898	1.45001	0.239544	5.96544	2.44e-09	4.27e-08	NM_133775	Il33	FALSE	FALSE
1634.76	1.42953	1.45674	0.259104	5.51722	3.44e-08	5.2e-07	NM_008036	Fosb	FALSE	FALSE
25.4928	1.43154	1.44717	0.23775	6.0212	1.73e-09	3.08e-08	NM_001099305	Gm6880	FALSE	FALSE
37.7132	1.43315	1.45797	0.255094	5.61814	1.93e-08	3.04e-07	NM_010818	Cd200	FALSE	FALSE
4218.32	1.43633	1.43785	0.057513	24.9741	1.17e-137	6.81e-135	NM_001039959	Ahnak	FALSE	FALSE
485.697	1.44124	1.44637	0.0968645	14.879	4.51e-50	6.61e-48	NR_126555	2500002B13Rik	FALSE	FALSE
138.838	1.44256	1.44886	0.132167	10.9147	9.81e-28	6.37e-26	NM_027070	1700019A02Rik	FALSE	TRUE
5330.38	1.44343	1.44435	0.0469688	30.7317	2.15e-207	3.76e-204	NR_015580	Sox2ot	FALSE	FALSE
145.329	1.44965	1.46304	0.191256	7.57964	3.47e-14	9.65e-13	NM_027512	3830417A13Rik	FALSE	FALSE
152.422	1.45307	1.47239	0.200335	7.25323	4.07e-13	1.03e-11	NM_001081456	Plcd4	FALSE	FALSE
18.9894	1.45615	1.57649	0.481829	3.02213	0.00251005	0.013884	NR_038136	1810007D17Rik	FALSE	FALSE
36.1818	1.46054	1.66031	0.570047	2.56214	0.010403	0.0456962	NM_198250	Lrrc4b	FALSE	FALSE
14.1517	1.4615	1.5114	0.375739	3.88967	0.00010038	0.000813928	NM_011725	Xlr	FALSE	FALSE
9.86168	1.46576	1.57495	0.449154	3.26338	0.0011009	0.00683779	NM_001103367	Rai2	FALSE	FALSE
28.0096	1.46679	1.49666	0.276933	5.29654	1.18e-07	1.66e-06	NM_026915	Lyzl4	FALSE	FALSE
5020.69	1.46679	1.46839	0.0616294	23.8002	3.33e-125	1.55e-122	NM_011443	Sox2	FALSE	TRUE
48.6817	1.46716	1.4998	0.271319	5.40752	6.39e-08	9.35e-07	NM_013473	Anxa8	FALSE	FALSE
24.6136	1.46994	1.49707	0.269067	5.46312	4.68e-08	6.95e-07	NM_134066	Akr1c18	FALSE	FALSE
5530.34	1.47356	1.47592	0.0748069	19.6982	2.24e-86	6.58e-84	NM_022314	Tpm3	FALSE	FALSE
103.855	1.47567	1.49014	0.16758	8.80576	1.3e-18	4.98e-17	NM_001303231	Folr2	FALSE	FALSE
7287.43	1.47585	1.47729	0.0576985	25.5786	2.64e-144	1.71e-141	NM_011401	Slc2a3	TRUE	TRUE
151.561	1.47917	1.54473	0.332782	4.44486	8.8e-06	9.01e-05	NR_040709	Mir124a-1hg	FALSE	FALSE
25.3111	1.48133	1.55296	0.410681	3.60701	0.000309747	0.00223417	NM_001081243	Filip1	FALSE	FALSE
1243.72	1.48163	1.61413	0.503151	2.94471	0.00323259	0.0171868	NM_010074	Dpp4	FALSE	FALSE
13.7178	1.48697	1.53889	0.360101	4.1293	3.64e-05	0.00032702	NM_172306	Cyp4a12b	FALSE	FALSE
14.773	1.48773	1.70022	0.511344	2.90944	0.00362074	0.0188664	NM_177340	Synpo	FALSE	FALSE
20.626	1.49079	1.70896	0.554463	2.68871	0.00717284	0.0334135	NM_010055	Dlx3	FALSE	FALSE
49.7315	1.49208	1.50351	0.188429	7.91854	2.4e-15	7.28e-14	NM_001080941	Zfp429	FALSE	FALSE
96.9072	1.49512	1.63272	0.478722	3.12315	0.00178927	0.0104015	NR_046164	Gm5091	FALSE	TRUE
42.1482	1.49712	1.62718	0.4701	3.18468	0.00144916	0.00861317	NM_173449	Pp2d1	FALSE	FALSE
623.838	1.50074	1.50324	0.0820978	18.2799	1.2e-74	2.99e-72	NM_028916	Efhc2	FALSE	FALSE
155.169	1.50109	1.52453	0.209237	7.1741	7.28e-13	1.79e-11	NM_177845	Pla2g4e	FALSE	FALSE
17.6429	1.50452	1.54755	0.337385	4.45934	8.22e-06	8.48e-05	NM_001177365	Gm9112	FALSE	FALSE
27.4756	1.50876	1.57698	0.384999	3.91887	8.9e-05	0.000729633	NM_172610	Mpped1	FALSE	FALSE
31.2383	1.50881	1.57498	0.362533	4.16186	3.16e-05	0.000287012	NM_001177551	Trim61	FALSE	FALSE
18.6699	1.51035	1.57725	0.365249	4.13513	3.55e-05	0.000319717	NM_001007268	Dusp13	FALSE	FALSE
13.6616	1.51414	1.65507	0.498591	3.03683	0.0023908	0.0132981	NR_033588	AY512931	FALSE	FALSE
614.358	1.51734	1.58064	0.357165	4.24827	2.15e-05	0.00020439	NM_139065	Rbm47	FALSE	TRUE
15.2085	1.51921	1.63524	0.477343	3.18263	0.00145943	0.00866235	NM_007685	Cfc1	FALSE	TRUE
932.196	1.52144	1.52832	0.122689	12.4008	2.59e-35	2.3e-33	NM_001113386	Lifr	FALSE	TRUE
3091.6	1.52174	1.5538	0.265659	5.72815	1.02e-08	1.65e-07	NM_001271728	Trim2	FALSE	FALSE
54.5719	1.5225	1.58816	0.362481	4.20021	2.67e-05	0.000247541	NM_153097	Trim60	FALSE	FALSE
2207.57	1.52545	1.54942	0.226649	6.73046	1.69e-11	3.7e-10	NM_001122733	Kit	FALSE	TRUE
34.8328	1.52669	1.69353	0.491241	3.10783	0.00188467	0.0108769	NM_010769	Matn1	FALSE	FALSE
936.294	1.52898	1.53401	0.101191	15.1099	1.39e-51	2.12e-49	NM_007921	Elf3	FALSE	FALSE
1667.9	1.5318	1.54263	0.157095	9.7508	1.83e-22	9.13e-21	NM_019641	Stmn1	FALSE	FALSE
45.5085	1.53401	1.55519	0.216021	7.10123	1.24e-12	2.98e-11	NM_010194	Fes	FALSE	FALSE
510.129	1.53829	1.54098	0.0898696	17.1169	1.11e-65	2.25e-63	NR_040493	Platr5	FALSE	FALSE
9.71375	1.53994	1.72521	0.575484	2.67591	0.00745269	0.0345101	NM_001127353	Adgb	FALSE	FALSE
198.018	1.54601	1.60239	0.285422	5.41656	6.08e-08	8.9e-07	NR_015595	Srrm4os	FALSE	FALSE
106.014	1.54909	1.58763	0.275484	5.62317	1.87e-08	2.96e-07	NM_028889	Efhd1	FALSE	FALSE
80.964	1.55016	1.87318	0.490868	3.15799	0.0015886	0.00935159	NM_010061	Dnase1	FALSE	FALSE
52.83	1.5528	1.57276	0.236304	6.57122	4.99e-11	1.04e-09	NM_001098171	Pcdh10	FALSE	FALSE
843.474	1.56033	1.56359	0.0761029	20.5029	2.03e-93	6.23e-91	NM_032396	Kremen1	FALSE	FALSE
9.78468	1.56224	1.80595	0.561009	2.7847	0.00535779	0.0261755	NM_010734	Lst1	FALSE	FALSE
352.113	1.56382	1.56697	0.0821845	19.0282	9.97e-81	2.73e-78	NM_175459	Glis3	FALSE	FALSE
46.4913	1.56706	1.83108	0.54995	2.84946	0.00437931	0.0221141	NM_007957	Esx1	FALSE	TRUE
765.084	1.56755	1.62253	0.340763	4.60013	4.22e-06	4.68e-05	NM_010516	Cyr61	FALSE	TRUE
134.485	1.56764	1.60495	0.282056	5.5579	2.73e-08	4.2e-07	NR_033637	Gm4349	FALSE	FALSE
125.745	1.56766	1.59418	0.206487	7.59206	3.15e-14	8.83e-13	NM_001193271	Meis1	FALSE	TRUE
2592.37	1.57027	1.5919	0.214865	7.30818	2.71e-13	6.98e-12	NM_023598	Arid5b	FALSE	FALSE
36.0876	1.5715	1.59881	0.256634	6.1235	9.15e-10	1.68e-08	NM_007807	Cybb	FALSE	FALSE
122.153	1.57204	1.62458	0.328797	4.78118	1.74e-06	2.07e-05	NM_031381	Tex13	FALSE	FALSE
231.223	1.57732	1.60212	0.216767	7.27658	3.42e-13	8.68e-12	NM_175443	Etnk2	FALSE	FALSE
245.263	1.57919	1.5855	0.116795	13.521	1.18e-41	1.29e-39	NM_007746	Map3k8	FALSE	FALSE
1151.63	1.58103	1.58309	0.0692073	22.8449	1.64e-115	6.75e-113	NM_010207	Fgfr2	FALSE	TRUE
703.023	1.59386	1.70101	0.44729	3.56336	0.000366134	0.00260459	NM_001083628	Greb1l	FALSE	FALSE
431.219	1.59774	1.64224	0.304894	5.24032	1.6e-07	2.21e-06	NM_031170	Krt8	FALSE	FALSE
14.1771	1.59974	1.8351	0.5835	2.74163	0.0061135	0.029264	NM_001177438	Aldh3b2	FALSE	FALSE
170.183	1.59994	1.61852	0.196481	8.14298	3.86e-16	1.24e-14	NM_008554	Ascl2	FALSE	FALSE
288.13	1.6062	1.66258	0.238649	6.73039	1.69e-11	3.7e-10	NM_181444	Gprc5a	FALSE	TRUE
20.9881	1.60716	1.76004	0.53326	3.01383	0.00257973	0.0142272	NR_027641	Sec16b	FALSE	FALSE
154.692	1.6133	1.62388	0.158627	10.1704	2.69e-24	1.52e-22	NM_001004194	Nlrp4e	FALSE	FALSE
142.23	1.61452	1.6226	0.142429	11.3356	8.74e-30	6.23e-28	NM_145561	Tmprss11d	FALSE	FALSE
228.798	1.61857	1.65973	0.244149	6.62946	3.37e-11	7.18e-10	NM_010291	Gjb5	FALSE	TRUE
1925.97	1.62027	1.67029	0.320678	5.05265	4.36e-07	5.65e-06	NM_008012	Akr1b8	FALSE	FALSE
11.2152	1.62033	1.80432	0.547698	2.95844	0.00309196	0.0165461	NM_008213	Hand1	FALSE	FALSE
794.036	1.62049	1.66667	0.300712	5.38884	7.09e-08	1.03e-06	NM_007585	Anxa2	FALSE	FALSE
1499.47	1.62365	1.64378	0.201512	8.05734	7.8e-16	2.43e-14	NM_001289462	Mme	FALSE	FALSE
12.8829	1.62448	1.78412	0.535562	3.03322	0.00241955	0.0134419	NM_008631	Mt4	FALSE	FALSE
178.256	1.62851	1.63275	0.112163	14.5191	9.17e-48	1.25e-45	NM_011419	Kdm5d	FALSE	FALSE
399.433	1.62904	1.69259	0.348074	4.68015	2.87e-06	3.29e-05	NM_175503	Aard	FALSE	FALSE
43.9491	1.63032	1.65565	0.23292	6.99949	2.57e-12	6.04e-11	NM_009524	Wnt5a	FALSE	FALSE
114.177	1.63047	1.76035	0.472212	3.45283	0.000554738	0.00377102	NM_026323	Wfdc2	FALSE	FALSE
15.6729	1.6341	1.74581	0.447608	3.65074	0.000261485	0.00193142	NR_040652	Platr9	FALSE	FALSE
34.1159	1.6345	1.77745	0.446974	3.65682	0.000255363	0.0018892	NM_001081300	Tshz1	FALSE	FALSE
29.1502	1.63476	1.69868	0.375527	4.35324	1.34e-05	0.000132435	NM_016675	Cldn2	FALSE	FALSE
109.624	1.63941	1.65775	0.19395	8.45278	2.84e-17	9.89e-16	NM_001272033	AA414768	FALSE	FALSE
501.853	1.64036	1.66189	0.21159	7.75257	9.01e-15	2.64e-13	NM_177712	Zfp874a	FALSE	FALSE
65.6978	1.64075	1.87789	0.563093	2.91381	0.00357043	0.0186356	NM_013605	Muc1	FALSE	FALSE
11.3575	1.64979	1.85174	0.563522	2.92764	0.00341549	0.0179509	NR_024599	Gm11346	FALSE	FALSE
268.304	1.65083	1.76747	0.446686	3.69572	0.000219267	0.00164524	NM_028010	Apol6	FALSE	FALSE
10.9339	1.65361	1.77192	0.477875	3.46033	0.000539508	0.00367787	NM_008291	Hsd17b3	FALSE	FALSE
1742.74	1.65693	1.6584	0.0565571	29.2966	1.14e-188	1.33e-185	NM_013869	Tnfrsf19	FALSE	TRUE
86.4659	1.66537	1.67465	0.170314	9.77826	1.4e-22	7.03e-21	NM_001161431	Slitrk2	FALSE	FALSE
14.9259	1.6656	1.70471	0.319379	5.21512	1.84e-07	2.5e-06	NR_037278	Mir3095	FALSE	FALSE
19.5907	1.66605	1.77628	0.459975	3.62204	0.000292284	0.00212411	NM_007500	Atoh1	FALSE	TRUE
412.82	1.66919	1.70627	0.265813	6.27958	3.39e-10	6.54e-09	NM_019784	Tex21	FALSE	TRUE
216.914	1.67012	1.82041	0.499091	3.34633	0.000818891	0.00530798	NM_016780	Itgb3	FALSE	TRUE
32.6573	1.68161	1.72421	0.286634	5.86676	4.44e-09	7.56e-08	NM_053080	Aldh1a3	FALSE	FALSE
39.4413	1.68243	2.01811	0.574303	2.92951	0.00339496	0.0178867	NM_001177373	Klk11	FALSE	FALSE
628.574	1.68612	1.835	0.493504	3.41662	0.000634029	0.00423039	NM_001161714	Tgm1	FALSE	FALSE
8.66437	1.6867	1.80077	0.500623	3.3692	0.000753858	0.00492298	NM_016960	Ccl20	FALSE	FALSE
11.9208	1.68908	1.7916	0.412708	4.09268	4.26e-05	0.000375973	NM_026925	Pnlip	FALSE	FALSE
21.7527	1.69134	1.86217	0.429481	3.93811	8.21e-05	0.000679516	NM_008518	Ltb	FALSE	FALSE
1313.89	1.69378	1.70146	0.124785	13.5736	5.74e-42	6.47e-40	NM_001136072	Meis2	FALSE	FALSE
383.179	1.69848	1.71894	0.201826	8.41556	3.91e-17	1.34e-15	NM_001301309	Arhgdib	FALSE	FALSE
31.77	1.70664	1.75053	0.29997	5.68937	1.28e-08	2.05e-07	NR_036453	E230016K23Rik	FALSE	FALSE
11.6051	1.71194	1.78381	0.390309	4.38612	1.15e-05	0.000115182	NM_001287195	Gm44501	FALSE	FALSE
1748	1.71253	1.73119	0.190745	8.97811	2.75e-19	1.1e-17	NM_175460	Nmnat2	FALSE	FALSE
3.83352	1.71542	1.98885	0.658601	2.60465	0.00919681	0.0413199	NR_033559	AY512915	FALSE	FALSE
14.4104	1.71608	1.91916	0.543843	3.15547	0.00160239	0.00942284	NM_001085540	Pramef17	FALSE	FALSE
195.813	1.73169	1.82712	0.334916	5.17051	2.33e-07	3.14e-06	NM_027172	Slc52a3	TRUE	FALSE
24.8418	1.73771	1.78417	0.309901	5.6073	2.06e-08	3.22e-07	NM_017379	Tuba8	FALSE	FALSE
20.4926	1.74018	1.80002	0.343029	5.07299	3.92e-07	5.09e-06	NM_130888	Nxf7	FALSE	FALSE
14.8617	1.7429	2.01608	0.635833	2.74113	0.00612291	0.0292939	NM_001271509	Lsp1	FALSE	FALSE
16.9998	1.74821	1.87879	0.464703	3.76198	0.000168572	0.00130011	NM_001278257	Prnd	FALSE	FALSE
165.092	1.75231	1.8162	0.307663	5.69555	1.23e-08	1.98e-07	NM_001301674	Tfap2a	FALSE	FALSE
13.415	1.75449	1.80766	0.36965	4.74636	2.07e-06	2.43e-05	NM_001122735	Gm15091	FALSE	FALSE
273.265	1.7574	1.88147	0.458522	3.83275	0.00012672	0.00100278	NM_011776	Zp3	FALSE	FALSE
57.5365	1.75923	1.7799	0.2255	7.80143	6.12e-15	1.81e-13	NM_018865	Wisp1	FALSE	FALSE
5.04176	1.76472	2.13711	0.686642	2.57008	0.0101676	0.0448675	NM_008699	Nkx2-3	FALSE	FALSE
586.069	1.76574	1.98418	0.465354	3.79441	0.000147994	0.00115511	NR_045468	1700095A21Rik	FALSE	FALSE
1702.74	1.76938	1.80267	0.231632	7.63875	2.19e-14	6.26e-13	NM_198052	Tbx3	FALSE	TRUE
11.1062	1.77302	2.09898	0.618763	2.86542	0.00416454	0.0211634	NM_001085376	Pappa2	FALSE	FALSE
5.90822	1.77627	1.93006	0.535936	3.31433	0.000918641	0.00587149	NR_104575	Tmem176b	FALSE	FALSE
6899.56	1.7782	1.77954	0.0512754	34.6794	1.61e-263	5e-260	NM_008817	Peg3	FALSE	FALSE
17.6602	1.80123	1.89705	0.417782	4.31141	1.62e-05	0.000157321	NM_053015	Mlph	FALSE	FALSE
35.7613	1.81088	1.83007	0.223075	8.11781	4.75e-16	1.5e-14	NM_001293679	Xlr4b	FALSE	FALSE
25.1813	1.81193	1.88136	0.348198	5.20374	1.95e-07	2.65e-06	NM_009523	Wnt4	FALSE	FALSE
50.7491	1.81214	1.8279	0.196594	9.21768	3.04e-20	1.31e-18	NM_183294	Cdkl1	FALSE	FALSE
1292.15	1.82306	1.8323	0.132771	13.7309	6.63e-43	7.79e-41	NM_001039126	Asb1	FALSE	FALSE
4.99841	1.83015	2.47768	0.722074	2.53458	0.0112582	0.0488304	NM_001113379	Lrrc32	FALSE	FALSE
6.55224	1.83083	2.23262	0.643643	2.84448	0.00444842	0.0224186	NM_001038499	Arsi	FALSE	FALSE
9.27516	1.83469	2.17175	0.595179	3.08259	0.00205208	0.0116671	NM_027582	Akr1cl	FALSE	FALSE
40.9097	1.8422	1.96867	0.393621	4.68013	2.87e-06	3.29e-05	NM_008261	Hnf4a	FALSE	FALSE
11.4521	1.84527	1.9808	0.443323	4.16235	3.15e-05	0.00028677	NM_181664	Crip3	FALSE	FALSE
493.453	1.8456	1.85332	0.101804	18.1289	1.89e-73	4.47e-71	NM_001013756	Grhl3	FALSE	TRUE
48.0791	1.84861	1.94117	0.380357	4.8602	1.17e-06	1.43e-05	NM_009528	Wnt7b	FALSE	FALSE
58.4188	1.84865	2.21357	0.643001	2.87504	0.0040398	0.0206397	NM_007966	Evx1	FALSE	TRUE
4.84689	1.85047	2.19815	0.64261	2.87961	0.00398169	0.0203899	NM_198656	Cdh26	FALSE	FALSE
6.61956	1.8535	1.97655	0.513329	3.61074	0.00030532	0.00220395	NM_020020	Magea8	FALSE	FALSE
277.745	1.8536	1.87476	0.183391	10.1074	5.12e-24	2.83e-22	NM_001013811	Fam169b	FALSE	FALSE
17.8108	1.85474	2.0436	0.508171	3.64983	0.000262417	0.0019378	NM_009258	Spink1	FALSE	FALSE
65.1458	1.85687	2.15703	0.621521	2.98761	0.00281165	0.0152742	NM_010725	Lmx1b	FALSE	TRUE
1304.64	1.86533	1.92798	0.331843	5.62112	1.9e-08	3e-07	NM_178280	Sall3	FALSE	TRUE
18.9904	1.87061	1.93533	0.347202	5.38769	7.14e-08	1.03e-06	NR_002855	Igf2os	FALSE	FALSE
40.0944	1.87212	2.07868	0.481854	3.88524	0.000102227	0.000827229	NR_027388	1700096K18Rik	TRUE	FALSE
859.315	1.87334	1.87642	0.075232	24.9009	7.28e-137	4.15e-134	NM_019588	Plce1	FALSE	FALSE
54.3396	1.87513	1.89347	0.211549	8.86382	7.73e-19	3.02e-17	NM_001145406	Rhox3g	FALSE	FALSE
10.2062	1.87601	2.14538	0.640353	2.92965	0.0033934	0.0178819	NM_010057	Dlx6	FALSE	TRUE
4.26713	1.88148	2.43777	0.739727	2.54348	0.0109754	0.0477897	NR_040353	E030013I19Rik	FALSE	FALSE
9.51565	1.88802	2.08327	0.507039	3.72361	0.000196394	0.0014888	NM_146050	Oit1	FALSE	FALSE
250.213	1.89161	2.04318	0.492251	3.84277	0.000121652	0.000967058	NR_040604	4930590L20Rik	FALSE	FALSE
[truncated: 99 more rows]
